# Supplementary material for: Complete genome sequences and comparative secretomic analysis for the industrially cultivated edible mushroom Lyophyllum decastes reveals insights on evolution and lignocellulose degradation potential
Source: Front Microbiol. 2023 Mar 23;14:1137162. doi: 10.3389/fmicb.2023.1137162 (PMC10078946; doi:10.3389/fmicb.2023.1137162)
Supplement: Supplementary file 1 [file Table_1.xlsx]

## Sheet: Table S3
Table S3 Gene prediction and annotation.
gene_id	protein_sequence	CAZymes_annotation	seceted_proteins	swissprot_annotation
MDBLdec1_00001	MSTRKPNRAPPPTHFIAVSLNTNPALRARVAAFQAGPFEPAFHLDGTRNTPIRGLDKSIVIDPIRFHLTLGVMALAEEEDTAAEKESHPSSASGMSNMPPPSLNAPASHGTSSNLESTSTSNPISPSASPLPSPSLIPTSPSLFPHNDTSRQGAPRRQRQPLASTPALTPSPPQPLQTVSTALALLRSLKPQIDATFNGGSSPAGHNADPAAAATTNDDERGRGPGLEVVLEALDIMRPVKPKVPKQPRPRKPKDTKTAMTEAETGTSMEGGHVVEMGEAGMRVEGIEMGMEELDVESEEMARALGPSAVGDDVPLSPELTNADASANEDTPDLDDMWADVMYLAPRETGENGVKLRRIADLVNSTFRREGYITERKPLRLHYTLVNTSKRHPARARGQ…
MDBLdec1_00002	MFTPFSDESRRKINLGGTPSALSHSALINQTRARRNERLEQQRQHENALRIQAWWRGIKEARQARVEIREAFERDADGLVGLRCLAVIGRNDEEALGIWSERMSVGGPETLFSLARQLHVRPSWLVLVKQIAFLVLQSVAKAPLSRHATSHVQALNALLSPASSSQYLGESGARISAEIAEYLLHRDFYGLLARVITGIPIESRSSPVLAQVVPLVTTPFQTLPVSSPSYTAALNATFKSILTILLLPNRIPTKSLTRLSAHIPFGGLSSLDVDAIVQGTTHDDKINLLANLQVFVPPRYKLLDSKSLATYFRLLTLVINTIPVTILNPPPSISTPGTAWADEESDEESEMDPRRTRVSVVSTFTPPGQALLPITPPDARTLKRIASLSNTTHLNALLS…			RecName: Full=Probable E3 ubiquitin protein ligase C167.07c; AltName: Full=HECT-type E3 ubiquitin transferase C167.07c [Schizosaccharomyces pombe 972h-]
MDBLdec1_00003	MGMLSFHPPSRLLILETEKSQQPGKLLTYRAAKRSKTGAFVYGFPIDDAGMSQCSQKIRASSPESTANSNGKREWQADVIEAHAVMEHVQEACGTVWPLNRIRTVGCHDWEGGYIPVVAFAACDRPNKEYIPQGENLKRLKEIMAGEGFEDGPRWFLLV
MDBLdec1_00004	MAQNNLPHLPPDYVTSDATAAGVSLAYSGKFNLRGLESLWYSPYTHTFTDLVNFYNGYILVNPQYALFVPSSITMKEKLLHDFKAAGLNYADGSKKDPSPLVARPAPTLSAANQPKRASRRLAKKEEDNAAAATEREIAELEKLLERKAVVEQQEEAYMGESTPRNALNESMTYWYPPAAINKADISKESVASEPQDEAVDKLPDFVLGHVGKFGISPAKSKTAHYAHRAGVKVFHHCCVLIGELKPQPPRGPARNRTTKEEALLIGETITEAQDDLVEYVAAYFEREPKADSVIAFAAAGPYWRWAAITRDSGDVPPLAWTRNTVFKENAKETRKFHSRFGVRFFTLGTGKSDEELTKISRGYLHPLVGDVEHTGEQPEEQDNNESDEEHEQQE
MDBLdec1_00005	MFVRQIMAQHYVGIRGPRASSLFFSITPLQHLRPGDADIPPIKLYHRPPWTNQSGSHQQLAGASNGLALSSSHVDKHHRHETVMGVDGQNPNLKERFYLHQASADSQVVIQVWHRSQSKKKAKKRNLVATVSHSLGELLRRQEREPRAELEVRLNCQPASKRAISSRGKPQNGATLLLRIRPPSTVPRSLPNRSDYRVSSDAESYVFTAIHASETLSVPPSPTDNSWPDEDTPQLPQLRRRRRRISGYNIDSGDEVCSTDDDEYEDEKPLFDDNSYCGDDEDPDPFYEDGAIRPHPDGVVQVTSGPTEWFPILPSILPQYTETIEEPSNMTLAERMLSSFTTYSELKAANLDSHYEKVFHRLQLEWTYAGGLLVALAAVSTAVFAISPDSIFTVKSYAR…
MDBLdec1_00006	MPSSDGPFYGAFAVSFLALYLSPSKHRQLLFPVILGLVVYILIFTSTKRPVSNFYTSLHASLILLYASDPILLTPNLHHTLQRHPNDQPPPQALKTRTERFLWVLDLSTNPRGINWSFEAPKLRRSSLPRWAFVRSQLLWAAAFYIMKDAIYTHNRLNPSFQPDGAGMSADNLVRRVWNAAAFWMTFASGMLLNTTMTSVVCVASGMWEPRDFPFFFGRWWETTSVRSFWGRTWHQMLRRGLSSHGKYVANHVLRFPPGSILSSYIQLFVAFFISGVVHAAAEWMLSHDATSTLHVVYFYVAQAVGIMAEDGVIACGKKLQLRDCVGARALGALWVLLWMGWSGPLWMNPTIRGGIMIAEGPKISVIGGFWNGEWKGIGA			RecName: Full=Acetyltransferase ple2; AltName: Full=Pleuromutilin biosynthesis cluster protein 2; Flags: Precursor [Rhodocybe pseudopiperita]
MDBLdec1_00007	MAQNPPARSDFWFNDGSIVLIVEGTGFRVHQSILSQHSDVFADLFTVPQPSDDTESVQGCPVVHLTDGLADFTDVMRALYQPFYFDTLTPDADLATLISFVSGILRISTKYNLMFLRKKCISILQTKFPSTLPGCDALLSSGYKYVSSTIVRAIPLARETNIPEILPWAFYISTNINTDALLEDPVLSWKDKALCLAGKEQLWEVQKSLTHRFAFDFTKSHKCQHGCISRLPSTMTWRRSEELRGNPHPLHEYDDWDTLKVCQNCLEQVQTQHQRGREKVWNSLPAIFHLGSWDDIHKEQNR
MDBLdec1_00008	MFSTLTSASRLNSNRRLERPPRQDRDSSVIKPSRRHESVVVNNLNITLSSLNPNHSTKTRSPSSLRSPPHSPFSFISSKSSRTAASPTSMSSGSSIRSYRSSRSELPARYPTDYESETTPTASSFADAKPKSTSKMRFPFGFAVQGSLPARPAIQLHDARSYYTPRPSIDSTSSSDSRRSWLDVKERKIPPPLHLNDSNLHPKNFQEPAVVEIIAPGPPRVESRLSSYSLDLGSPASPPLDFPDFRMPSEEEVRRRRHEKVMRTLGERVPAELVYRGPKIPNVTVFPDPPSETEHDTGRRGTTKTKLVRRASFTLSSFPNLSSVTSTLLPTSHGRSKSRDLLDVPDPSPSATPTFPHQHAPPGVLMPARNAYRSHTHPRPQSISSPIVFAKTFKEIPAS…
MDBLdec1_00009	MPFNPLTTSPIVTDRPEVDIDGDDGAIFVKPCVAPIPEKHIVWLPDTQQGAPPRPNVIWAPVFEHSETVSRGLLAGARDEPRPISDEIDDLISAWINNDELIPSQRYDTPPSQLSHDTTPSSAYVSFASTPFATPLDEFWTHEISSWDENGDSPNSGFFSTPTSASSDGSPSTLDMWPADAGDDFNDPNLTFCSISSPAPPDSLLAGLPSRFRPGPSPSLIELSPLSDHSSLPLVPFPPATVDPATIFSADDGRASSTGAGDSDVIHPDDQTASLDTASLLPKSNDLRKRGCHTAEDANHRLRSDDKASPTAWSHVSLAEAVPGITVSNDELHCSKAPPITFHLPPASTSSQDDVYYSTPPPVSMLLTHDHHASPHTQQSSTQPLSSILVGVSHFEMSS…
MDBLdec1_00010	MDDEHDGRVRLDIEEEDDRLQRIQTTLEKLNATSSSTSFSSSTPNFSFLNTNSARSKPCYVPPPTELLARVTAFLPALEASNTLLQQRTHQDPKSVDIEHVDKGMGQYIEMNLGLGVFESRPIGHTGDATMSSGSPSSSASSSTSSSSTSDSDASYDSDSESDAEIITSFNPIRPIKPLPRRVWANRRPQIVMLNQSPGEASDHRMCEGEAG
MDBLdec1_00011	MDLTTILETPPREKLQGYDFYHKVLGSPKYIVAPMVDQSELAFRKLTRRYGAQLAYTPMINAKMFADTTHKYYREQYFDIASREEGAFSLPSTSSAPSPSTPTPTQKDTDRPLIVQFCANSPEHLLTAAKLVEAHCDAIDINLGCPQEIARRGHYGAFLMDDWDLIFQMINTLHRNLSVPVTAKFRVFPDIERTVAYAQMLERAGAQILTCHGRTREQRGQNSGLASFAHIRAVKAAVRIPVFANGNVLFSSDVSRLLAETGADAVMSAEGVLYNPALFNGLLPTPSYPSSPPSSTPPPSLPAPPTREDPTSTPQPEAQPQPHAQPHPELLLETTNPPLAPLALEYLSIVRSQRTRTSPSAVKGHLFKILRPALNRAAYWDLREQLGRVRVVAPKRLGR…			RecName: Full=tRNA-dihydrouridine(16/17) synthase [NAD(P)(+)]; AltName: Full=tRNA-dihydrouridine synthase 1 [Saccharomyces cerevisiae S288C]
MDBLdec1_00012	MKTRWTHKRPPLEAAATHGFPPAFTLPSPGSFQKIAPAASKTIRMIQYHPSTPDDANDGSAESMNLFRSAMADMDDDGGADIGIRGPLEEEPLIVFKRPTGLWPSNSSISITNDAAALASSTNNRILEKGAGFLHRTKEQIVLDPHQTGLPAKFTEHNEDGIPIITLAALNGPTFPLPPPTNRRDTSQGRDPPPSSYPLVEDPKRIPPVPEYTGRMSYIALTAGQSAEIRSDDVGREWEETTRRRSRISSVRTTATTSGPRQASVIPPRFNFPTASASRRSQSSTNEDQVRRVESGMAYDAARLPRPHLGTSSSHPPPTGIVASTGRPPRVPGVSINTPTDINGLPTRNEGWNSRLSSSEDDRTTEFLTKVRSLTLDTSQSSLPSSLSPSFTPPTSGSP…
MDBLdec1_00013	MSSTNFPAFPDDIPTHPLLVIDYQLIKAHDPAEIDRLWDAATNLGFWYLKKHGVGAEVNGMFDIGSETMALPIEEKMKFEQGDGGMSFGYKSMGANAVDATGTRDAVEFINIAKDDVLAWPKRVHRAYPETVNAHMASTVSSFTHKSLDINNVLLEILNEKLGLPVGALLEKHCIDEHSGSVSRITRSPPIEANPASPTLGSHTDFGSLSFLHNRLGGLQVLVPGAETWQYVKPLPGHAICNIGDSLSIFSGGILRSNLHRVVPPPGHQSTLERWSLVYFTRPGDSIILRALAEDSPAIAQAVAKSPEKNFETGSTASEWLTRRIKNQRINNRKVM			RecName: Full=2-oxoglutarate-dependent dioxygenase frbA; AltName: Full=FR901469 biosynthesis cluster protein A [fungal sp. No.11243]
MDBLdec1_00014	MAKVMGSRDSQQPSRTGIVLNTSELVLTTLANAARLTPVPYLQDAARVALKIVTITQGVQSNKSAFLRLANDACALVYIILCRPATATVTPMYLDHARDLAEYVCYPPSFLSTILTTFSSRNKLIQMIQYKSDAETMQEYRDRLKQSHDVFTLKSIMSIQDTLAVIKEQVSNMADETKDLHEREVQRHECLEMEVREREAKQAPLEREKASEKVKLELEIEQRRFDKEKADRERAEPERVARSGAERERIERERAENARAEGEREEARLAQGRLEAERIKAAQDRLDQERIHAHLQSQGLRSQPTLALNPFRQQNPFLESPHTLYSSPHPSISALQSMPAGVLSPLPGLQNPTLPGLQSLPGFHPTPGLHSTLPGLQYTHPWLYFPYVSYTSVGGDQNT…
MDBLdec1_00015	MATSTESIYKALPDQETISNAAKLEVFDAKSKKVAFGSLFETQKTIVVFIRHFFCGSCQAYVEGLASVPRAALEKANTGIVVIGCGEWIPIQSYAENTKFQDPIYADPSRALYHTLGMNVENLDGTPSGQERRSYLTKSPFHNAMQSIWKGPLKHPSLIGKQGNISQLGGDFIFGPGLQCTFASRMKHTEDHVEVADLLKEAGVEVA
MDBLdec1_00016	MSTAEGPEAQDSLFESSSGEKRSPEHVPHTLVHATLRLQFPPTYVIVGVYRLFTDKQLYVPAWDKCRHATKRGAIVGAIWGLLTFSLQRKFIEVFLAKCVVNPICFLKSEILAGSTSSSPRVTGLSNETIFGFTVPFSLPTCEHRKSVYTGLTPLTPTSIPTADAALLLLGSQITYILRFFLSRNIRIARDRAWTQIVVSRGKGPDFWQPYVEEWDVPPVVQPEPFFERFVKRWLGGWIGLFIIKRALNAFPSHQYFESKRMNDKQIAIFIEERKWDYRWFGFAAALLEGLPIIGLVFTISNRMGAAMWAHDLEKRQHFVAVERENRAHQ
MDBLdec1_00017	MPCLQRGRIRRTDITLRRRQSFEGLKRSLFVGVWCSRVDILGTGNQHKRILDTAIDEDTVPSRGTTFSIAALTLHLSPLMFSYARNVNIDRSTFTDVQGDFNYTHCITVKGNLSIGNDSEDARINAMCNATSSSAAYDSEERAPPPRCYPGTRLELLSRITDLTDGAHRPKSRIIWLYGPAGSGKSAVVQTVAEKCAGLGYLAASFFFSRDRKGRDSIEHLFPTITYQLAISIPALRPFILSNFAEDPSITGKSAEKQIQRLIVEPFQKFLLSAQTEASTSTSKTPYLVVIDGLDDCSGDTKQTHILDHVTQLIHKYSLPLQFLVASRPEAHITDFFEKAENQPLVTSLSLYNTNDSCRDVQLYLESQLNRIRSSASHKETFSTVQGPWPSREDIDLLV…
MDBLdec1_00018	MKITAPIFVALSLVNIALALPHVESGLNSVASVDVKEDTLLNHMLNYVEHATEVQPRQTKPAQPDHSIAAGVTMLQKLVAAEHKDDKPECMSAKRLKAHAFLKKAADDIFGKEAPANEDACLTQTQLEDFVKKLRVIAGTHKPTQPTRGQ		yes
MDBLdec1_00019	MDDYALSEPPTPPAPQQITETSRIPVYLEALSNRVLAIARAMQECRTTKSGLDEALTLLVGDARTIVHNLLRENEARSGEALRPHAQLLEHAQDLSRTLDRIHIFVAGHATQGKLVRLIKHKSDIRDAQRYRDGLKRFSDIFAHLAEKLHIAAIKERLAAIHRELAELADVVKREELRRRGQREREHGSEGDSDVNAEERCSEHQIEVEAARALLAEEVRCLGAEQRGIAEENEGCQPIVPPGTHAGSQDMNVSSSSRPGPLRSQNWSFPDLQTRRPHKHGQHDDEHTIGYPCPQESHGEEFAVRDTLGLEYRLLQYREDKGGDGSSCILLFLPVKAHADLDDGATDSGAPAEYARKSHSLAFVITTFRLIHRRRRKQCSWDDFWALVAVCCNNIVFVL…
MDBLdec1_00020	MVSIRAAAAASSLDNDDDDDLNPRPLKRQRQRNSPSPCSSSPTAPPSNPASSPCPEASKLQRLSPSTLLLSLPSLLLHPPTHKLHLRSISLAQHALRRCLALPTLEPAEECRAWTGLVELGMMWLDACGDGVVMAEVETGLTKAHPSLRLYTPHLTLLSARLAQTHQANHKLAAHTLKRLLASLTRPSAGVGVGTGVGATPPHVLFAAHLGVVHCFWCVAEDEVAAASAPPKVKKGNHGGGSSSGGGGAVQKCLAAVDDMLSAAYSLSPLSLPLLSAVDGVDADAGTNAVGTNVVVLLTLVLRVQVLVRHGMWADVRAALDGAERAFEVYDTLGRCATPVTPTSTLTSTSTSASTRSGPGRQPDVPPTLRIHLLMLGVLFYTYAGDAVGAGERLKVLHG…
MDBLdec1_00021	MMEDYALSEPPIPPAPQQITETSRIPQYLEDLSNQVLAITRAMQVLLYPTKFWCPADVGLDDALTLLVGDARTIIHNLLRENEARSGGALRPHAQLLEHAQDLSRTLDRIDIFVAGRATQGKLVRLIKHKSDTRDARRYRDGLKRFSDIFAHLAEKLRVAAVEERLAAIHRELVELTDIVKREELRRGRQREREHGSEGDSDTNVEERSPEHQIEVEAARALLAEEGRRLGAERREIAEENEGRRSIIPPGTHAGSQDMDVSSSSRPGPPRSQNWSFPDLQTAHGEFTSVGGNQDTYSDSVVHTNTINTTVNGPKIEED
MDBLdec1_00022	MAPSGRFYVLLAVSFLVLKCTSALTWQSRQAGSCTQTTVPAFNLVARYKDTPTSTIAVKVIDVNTIPKVGYSILSTCPGCTSSWSYNTLESGAFLPKSASNPYLRTVSYSLVEGESPSFISIQIPPPAVTGYCFTDNLVDSTGAAVLAANGHADQWSLCPNSTANGRVDVVLSPKANHPHYIKDSCRGVYLERV		yes
MDBLdec1_00023	MTFTKKTNGAYARPHPSQLSMAKAKRSRDSQRPSKTGIVLDASELVLSTLTNAARLTPVPYLQDAAVVALNIVTVIQGVQSNKSGFLRLANDACALVYIILCRGKEAVAPVATVTPAYLDHARDLADTLHEIYSYTKLQSSRNKLIRMIQYKSDAGIIQEYRDRLKQSLDVFTLKSTMSIQDTLAEIKEQVSNMADQTKDLHEREVRRQESLEMEAQAREAKQAHLEREKASEKAKLELELEQRRFDKEKTDKERAERERAERERAVIERVAQEMAEREREERERAERKRIERERAENARAEREREEARLAQSRLEAERIKAAQDRLNQERVHVHPQSQALGSQPTVAFNPFRQPNPFSESPHPLYSSPYSPISAQPTPSGGLSPLHGLQNPTIPGLQL…
MDBLdec1_00024	MAFLGSRNTSLYDCSFIDVQGDSNVCNITGPISVMKNYEPGLLALLKVVSSGVSCDSEERHPPPRCHPGTRVDILQNMMGWVDEGLEKKRRRVLWLHGPAGAGKSAIAQTNCERYVEQWRRRPRHSHGGMEQMGCMSDRSQLFPTIAFQLAMSIPGHRANVESVAESNPLTIHKSMVHSPPKKSPSLIIVDGLDECQGDDAQSQILALISNIVSTKSTPLRFIIISRPEPHIRHAFDATSLRDVTFPLALYNDHRSLDDVRAYLTSEFDRIRQSERHCATFSKYLEPFPSPEDLNLVVRRSDGYLIYAATAVRYVDEEYSSPVQRLKAALNASPLHSGPFDELNRVYQQVLSTSRDVVVLKKVLGFILTPRSTGILQTGSFITRVLHLDPDQLSLTLRG…
MDBLdec1_00025	MANSTNDSPELSIALPVELLDLVCDLIESTTDLLSFALTSKCLLNLIIPNHLHFRLLRCDLTRLDIWHTLRHQPTTAALVRELDIFSEDHYFRFKVRKAPRVPPSLDFASDTTRIMRMRKGHLVSPREQVPQFQELAAAMASMTGLRTFRWRTQVRWTKELLDAVQQILPRLRELDIVFDYDPNNATTIGRMDLTNAQVSRLPPASRASPRFPFCFPFLIPSFSMLNHDRTVNQEWRFPNLTKFSFLEIYSYFPPATFAADSKALSALLLACPALSDLFLFRDEKYRSELPMDVAQDLFRTAAWPNLRRLSTDETFLRPTHERFFTAHPNIENLCLRCHWTYSTITFAPLQRLTSLEITWMPKVDQIPPDVLLGLAYLGVSVPMDEYELNYLGKVLNRP…
MDBLdec1_00026	MGIAFLESADGDERDCIWAKVDENGMEDDGGLGDRQRDAQRRMQGKARAVGARLTLGGEGAYGAKMVVAAIVKPTSS
MDBLdec1_00027	MSCHRDTTHVSHRGNVLPPFELPTPPPVRVEVKRIPLQIFGWGFRVRELVKWADDHGFAAGKDDHGKHQHALTEIINRLPDGYARIARVRDEERTTISNPMKLCFVVGTNKTPQDMEQAQDMERIGEFRAVLGPHAPLKWHRDNRVFAHLRLAARSN
MDBLdec1_00028	MPNYTDFQLPGLNNDRSALTALIMAIVFAYSRRANCRRLEDRVHSFWNLVLSHLIHGQPQLMLAPQMSLYLADSDDDNLDPNLSIGTTAGKYKERRPDFLIMGVRLRNYEAGVKSTAENPMFPGSFRKWTAMVLESTTPRAIIELKRPAPRHLPNVTLFDQELHNLFLAASVSAYKQAVVAFGRDEYAHMESVILIIAVGEWWRFRIITRQEIRRKLKQVLLDGGDGSDEEEEEEEEEEEEEEETQTRKATRSRAPAQAGRIRVPGARKRAPMMLYHTLDGVEPIHEKIDNCKPETGSYTKNILFGSPQSNQCFYYIHSLLKKLEPAPDKFYASPGNSDDEMALRDGDGYY
MDBLdec1_00029	MMSAVFPPFELPTPPPVRKEVKRVPLQAFGWGFDVSELIRWADDNGVAAGSDDHRKHQEALTEIIDRLPNGYARIARVRDEECTEIRNHTKLCFVLGSNKTSQDLQKAQDMERINQFRTVLGPDAPLKWHRYAGRV
MDBLdec1_00030	MASRISVDALLNPAIELDIAANLRELNGLVDLSAPVFVPAELANSLSKLLNHVRTQSFGHSRPSSTSDAPHPPALPRLPSMPTSPGERFSILSFPSNASPTATRNVKLNRKTTLSTLYTYGDVHACIEYPETSPLQPIGHLFRRDPENWQNPAHQMAYSMGLPSGRTKNGHEVYNTLMKDGAGALLPCTESHFTCQGSKVCPKGDLAKLSKPHTSASREDVRLRLLSDRSQHLSAMSPQGEIFKNTAALIAALRNTGCRALRDEETHVSADEMARCELQKCLTSKVQRGYAAVKSKCEGRLVLRYDELSICIKCEHYNKNINRDHYIQFIDESRFDFDYIKAYFDNNKDELERIERSASDFGIGPLRECTTIMNFSAQKVCCSFDHRLENGSLAQPEMV…
MDBLdec1_00031	MDDLRNRNDDDYKRMLKPGDVFYELVKYQFTSPNLVVWSILAGCVVEIAWPTHNGVPIQPSGIRAWLRLRGLHWACFCSMLLPEGETRTTRITESGTKAVPRTTVTCGGDVTQDCGFHIILNDRLQTTTLFASYHELPTRVSGVEPHLKSILREFQEKVDRVDTVTLGEYFRGYAGEHMSHFPYVEQRSGNPNRISFISMAQATPSIAQGPYYRPPIPHIRTTPTTPYVPTFDPLAARYAALLAARKASAASPAATRVRRRLPPATASSPNQMTSLPSTSTSAATAPASTSTSTSTTTTTAKFSALPPYEKELVQDFVSGRGISLWEWEAMWEKCGLCGDVFLTINQHRVLNNGDTNNGAVITPFQHRLLQGGLFSMDSQDSLDPFGLGFKCHTVLELD…
MDBLdec1_00032	MVFNSSVGTTVYGGSFSEVHGNQNNFVVHGGLAFHDSEAGISALRNASALSATHDSFERDPPPKCHPETRKTVLRRIDGWVTDMAEACGHLAAEGKDEVRSAEASVSEGADGEAPFEGERSDEGSDSDIESIPGPLDEVEADGKILWLHGPAGAGKSAVAQTVSEKYAAMEHLVGSFFFSRDAPGRDTAKHLFPTIAYQIAMRIPGMRARIGASVKSDPSIFDKSLSAQVMHLIVRPFQSLLASAPTQPNQTPFLFVLDGLDECGKKDAQCDVLAHVADLLFEHGLPLCVLVVSRPEAHIKDAFYSSTFRSYNIAKVSLYAGEEAERDVSKYLGAEFDRIHSSAKHREFMKFVPKPWPTFDVINRLAQRSGGYFIYVSTAIRFVDEEYFHPVKRLEIVL…			RecName: Full=Vegetative incompatibility protein HET-E-1 [Podospora anserina]
MDBLdec1_00033	MAFMNAQNTVLNACSFTDVQGDSNTFNGSISVSNGSEPGLIELLKLISPGAAYDSEERHPPPRCHPNTRTLILEKIMGWVDAGLDEKYGRVLWLHGPAGVGKSAIAQTICERSAERGDLAASFFFSRGACDVSAQLFTTIAFHLAMSIPGQRIRVRNAIDNNPLILHRTTSVQVQSLIIETLQLALAEPHHQHTKGMPSLVVIDGLDECKGNNSHTEILAQILELIRIPSIRLRFVVLSRSEPHIQHSFSHTDLKSFAVPISLHDDPQAFEDVRTYLLAEFERIYVSERHSAALWGVPRPFPSGETLTLLVDRSGGYFIYASTIIRYVDEEYFSPVERLGEVVHATSSGSGAFRELDNLYCQVLSRGTNSGLLKKILGFILAPRNKVGGSLPGWFITNA…
MDBLdec1_00034	MGVTCTGCARYFENLNPPKDAKQLRLCFKCIKRQEAPDDIALHLVEKMGQCLHCGVVFQFMSGTKCGTCERGKPNKEAAVAEVGRGKKSTHTKNEVEFINIGSSDDELDTVRVIKTSGSDNERDRIKPLTDQINQNRKLVTGIRLAPKSMIPKKTEEYMRLKEKAHQQDPSKPSTILFICDLNLQKSMGKKVGTRVPMQTRGFSLTETLQTVFTKFVAMFNEPNGQWAKRYPGKLIDENKVIYTFKNGSDISPNHLRKPIEQFWKTHIQIPDRYFRKQDITKHTATIVMLVPIETVEDPPESKDDTSEDDLSDETAEVGTKRKQQDQSAASRKKRNTATTKVKKEKIESDGDQQIRLLRGVTVKKERPDEQSFLRDSRTPPPVSTLSAQYTLKSSTVCK…
MDBLdec1_00035	MTWKVIAKKSSPMSTLGMALDSSEIVLSTLANAAKLTPVPYFQDAAGVALGIINVIQNVKGNKQAFRRLADDACALVYIVLCSDNGAVGPATVTPAYLDHARELVDCCGSTLHEIYNYAKRQTSRNRILRIIQHKSDAGTIQEYRERLKQSLDVFSLKSNISVQHTLASIRERLELCVHRSCDPGLQESGSRSPVSPHIITQDATPDKEHAATKSRTEDTEMHQDPGQIEEGRKRTRSGDPEYGVCPDTSFPGPLPASQPSSLFGHCFTSPGFPSAIHRPRSAGERYMSIGGDQNSYAGSVINTNSGNTTSHIVSNSNNDSSSRIYRDTSSCMDMDQRRASPILVDNSSDCDEPPYENELPHDTIDVDADDVDSSIPRVSVAHNRNPTGKNQYGPVPPL…
MDBLdec1_00036	MGILNDTIPQWFQHAPIDAPDRISLACCNPFGGLSQAASACAGLWLYLPQKRVPSPSRPTSRSPLLLFCPSSLLNDMNSRKPMKEVQSRYAGSGRASADPSSEPLDVTRLMHSFYIEDKVAAIKEDIDCIAASKRERHENNSRTQEPPRDVIEDKHDRVPVDVTRLMHTLSIEDRVAALREDLDRIEASRRGGHENNYQTQEPPQGVTDNNYDRVPMDAQRYPAQETAENRRADMVGQEERRTPFDAGRTPHQPCLPYQPSDIFLSGHAAAFAPTPYATLPGLQHTQWRSTAVRGHQNSHTDSVINVNSGNTTTRTVTNSNNDSSIATYSRRGKMELRRSSSRDSVRDALCDSASKFMEAAIGRNQGAILVGGFVATGLSGVVAVQTLLYFKMYPMDPM…
MDBLdec1_00037	MVDIARNHGALLLGGLVAAGLSGIVTVQAILYFKLYPLDSPILKSLVCSPHNSSPMPAHIPKYHRSSSYGKCPMLQHISASRPESRSLDVTHTGLVCAAIWSYLIEDFGLADDINIIPLSLSLTIVFTAILTFFVHCFFAHRIFLLSKRNWFLTTPILLLAICRLCSASTTSAEMIRLQTFSLFKAQFRWLFSLGLALSSIVDIQITISLFVLLQNSRSRSLSLNHIIDSLILYTFEIGSLTCAGTIVSMICWLTMNSNLIFMGLHFVIGKLYANSLLAALNTRHELRRQRHSSRETVIPALESPRRHDAFFHNPFLDSEIQLQRVQISVEKSITYETTGSSHASRN
MDBLdec1_00038	MSTTIGNRNRPESFRLHLFVGEEQTNDDIAQAPDVAEPVRARQVIMRPTRQYQILLLVSGFLMTFNVIGINFVFAIFQELYTSPQSTIIDAVQRDSLVSLVGTIGSGLTWSGSIFVNPLIARVENLKIITLTGVVIMSLGLVLASFATRLWHLYLTQALLYGIGSSMYYFPIMSITPVYFDKHRGFAMGVILAGSGIGGLVIAPVLQALLDKYGVHWALRILGTWNLIIGIPVACVVRHRAGFGSRGGRTRMNMGLVKRGTFLHQVNTAFLAAGNIIPTIYLTSYSVSVLNYSRSTGSLLLAINSGVNSLSRIAMGTLADMVGRQNTMIGSVFLSGISVFALWYDAPRARFIAFAVFYAIYAGGYNALLPTTITEIYGVENYASVNGFVYFIRGLGSIF…			RecName: Full=Agnestins efflux protein AgnL12; AltName: Full=Agnestins biosynthesis cluster protein L12 [Paecilomyces divaricatus]
MDBLdec1_00039	MAAIAVQEVTDLFKNSLGISKPIVEPRTKGKKAPQQPDIQYHPDEAKWKTRTARRLADDPTLPNTPLPNGFPKKLDSPLVWQGGDWTDENDWVYELNPEQLKEIDDALQHFRGLGRPLGHIARSTFPLPTLGPVLADLSRELHAGRGFFVLRTIPVSSYTREENAIIYAGISSYVGNLRAVQDTPAVLAHIKDLTQTAPAKTIGAPAYTTDKQVFHTDVGDIIALFALETAAEGGKSRISSTWKVYNELAETRPDLIKTLSEPWPYDSFGGTPAYTLRPLLYHHDSKVIVQYARRLFTGFLALPRSSDIPPITEAQAEALDTLHFLGEKYNLGLNFQKGDIQYINNLSVFHARDGFTDTPEKSRHLLRLWLRNEELAWKTPKELEATWQRLYYTITPDE…			RecName: Full=Taurine hydroxylase-like protein SAT17; AltName: Full=Satratoxin biosynthesis SC3 cluster protein 17 [Stachybotrys chartarum IBT 7711]
MDBLdec1_00040	MAAVALSPAPGLPTSKVDLPSSVSIPVPSQPDITYHPDRAKWQARTNRRLGEIPSLPTSPLPDGFPKKLNSPLVWEGEDWHDEKHTSMASLFPATAPQGLNRIMIGLNLHFGHISKDTFPLPTLGPALTKLAHELHSGRGFFVLRTIPVSSYSRADNVLIYAGVSSYIAPIRGIQDKNGGVLSHIKDLTSTHAGSIGGPAYTTDKQVFHTDQGSDIVSLFALETAAEGGVSRISSSWRVYNELAETRPDLIKTLSEPWAVDEWSDEQPYTLRPLLYYLDEKIIIQYARRYFTGFLGLPRSKNIPLITEAQAEALDALHFLAEKYSLGLNFQKGDIQYINNLSIFHARDGFRDDGERTRHLLRLWLRNEELGWTIPEPLRPLWKKTFDVTPEEQTFALDP…			RecName: Full=Taurine hydroxylase-like protein SAT17; AltName: Full=Satratoxin biosynthesis SC3 cluster protein 17 [Stachybotrys chartarum IBT 7711]
MDBLdec1_00041	MPALTLPPFPEDVLTHPLLVIDYELIKARDRHETDRLWQAATKLGFWYLKNHGVTDEVDGMFEMGAETMALPLEEKMKFEQGDDGMSFGYKAAGANAVDATGRLDTVEFINVAKDDAFAWPKQARRSYPSTVNARMESTITPFIRKSVEINNTLLDVLNDRLGLPQGTLLAKHLIEEFSGS
MDBLdec1_00042	MALFSGGILRSNLHRVVPPPGNQSVHERWSLVYFTRPGNSVVLRALVEDSPLIADAVAKTPEKSFETGATSLDWFSRRIKNQRIKNRTGPETWMASRGTESNPAVV
MDBLdec1_00043	MMNSSTSHNVNIYGGKFVDVQGNHNEYNVSGNMIVNEANQADLSAMSQVISGSAAYDSAERHLPCHPGTRCEILQGIRHWIDNGSHKKSARILWLHGPAGAGKTAVAQTVAEECARRGELAASFFFSRGRSKRDSIRHFIPTIAYQLGIAIPELQPFILRNFTKDPSIASKDVVVQLRQLVLEPLNSITLSASNPFMFVIDGLDECQDEDGQTMILSQLSKLANHFRFMIVSRPEPRIQHFFDQCDRHILTTISLHGTHQSRRDIETYLRSEFSKIARSLDPQEITNEILRSWPPDSAIRTLTDRSGGYFIYASTALKFIDEPSFSPIQRLDAVLDGSPSSSKAFAALDKLYTQILSTNRNRPVLKRVLGVLLTLRRQSGKFLDFSLIAEILRLSPNEL…
MDBLdec1_00044	MKVSVTLRVLGFLSLLRLVTAEDYLVSRNLNRRLSKRADTFNISLYHVNDIHAHLDEIKTSGTDCTNTTQGCYGGYARIKGVVDAKRPSSNNSLFLNIGDEFQGTLFYSFYGGEKIADTINQLGFDAMTLGNHEFDKGEAFLGQFVSLVYLYYVFLSAGANSARRFIFLALAEKPDSSGCVRKCRFQGEDNQLYCEAVQGLPGVQDRRQVLLTWRACPQIYTVFFLLAVIAVTTDTTPSISNPSRDTVFSDPIATTQFWADYVYEHEGVERVIAMTHIGYDVDRELAQKTRGIHMIVGGHSHTLLGDMDGAQGKYPTIEKNLDGDEVFIVTAWRYGVYLGYIDVEFDGRKAVSYTGGPILLDNKTQQDTKLFKQIKNWRGPFEKFAAVVLGNTDVTLDQ…		yes	RecName: Full=5'-nucleotidase; Short=5'-NT; AltName: Full=Ecto-5'-nucleotidase; AltName: CD_antigen=CD73; Flags: Precursor [Mus musculus]
MDBLdec1_00045	MLSEYGLWADERFRLAAGGVSLHTLKSDADAKSQPKAPFIPLAWFEPDDVRDAKANALLCENRLTCVPAGRPHEIWATCAATTANMADPSHLRYWITIHPSGSATCTCPDWQGRGGACKHLRALRLIIIHWATTGAITKQFPYHFPGTRKEAENIHRRIMAWYGPYFASSVTAYSTTLLPNLTVGPTSTPPPILIPNTSPGSQPPVLDPPSSLLQPIQVLSDQCLFQKYAGDNAGLDCDDDHDSNISGESDMSDTGVTDKVVEAATTSNLAGNQRAIQLQIQQRLTHSLTKVLPLLYGISTLLEDSNKLDVTSNVSNINDFRTLLSTLNAQLELSTPSANPPPDLPPRPQTPHGPTSRAEAAPKTKHILPPSPELKQKRKKSCSTL
MDBLdec1_00046	MMSSPPFDSQTSSRSLTPIHPLSVLRPFVANAAEWPRLRTEQREARNLMTFVAHPAPGLLKVVPYPCYPSGELVKPSVLWKLPQTHDFDLPHCFHGITVRTFKVRGNSDNAGKFVAACGRQKADCLFWVYFNDVYTLKPKDGLVTKVYQRRVPPSPETLTQNAVDIQYIEEEELQDATARSTQDVQDILDAPVIRRSMRRLRPGPLVMMTMSASPSPSSSTALRVQDTQSRYLSTSPQYHITGSPTSTSSSSVVPHPRVMRPSRSTLPYILPTQSRDRLASPCPSCISARQGASPDRASSSTAPHVPSDDYPAPSSIRDFLRLVHQDSPLGVLATDFWNTFRECTGCNRIMNRVVYDSHCCDLTHLD
MDBLdec1_00047	MPFFQEAQGFYVDGGDFKDIAGNHNIYYDSVHNENSHNAKTTVYLRSNNSRSRGVGHSSDNHPYSCSASTTSFVQDWIHSLYSQEEIPTPDLQRCSNRYSEELSDISTDSQPEEVQWRPQMSSPKSQQPFARAQAQPPTPPGTQVCYSRFKSNNPYRSMCEPQTPDTRRWLSDQSNRYSPFGTKEG
MDBLdec1_00048	MSESRRRDEYTREAVGNRNIYNHSVHNDHSTGSQTHFHGRGGQAEYTTQSIPTRQFPVRFASIDEQGRPNIEKMMEQFYSQVLKEQGRYRDGGEKAERDRVRRNQNQSQSYPEHSLRGPRTRSAPVGRTTGRGEEGITEIVDQLVDMFPENQRRYMEPEVSPSAQDRAQKNWEESQLKISAEMATTRHATVANVDEQDANGQHLADDGVNSDDINQFFFQLLEQAHHRELEAEKANDQFFPEATSGGGSAPSGRHAAPSSPRADGQGAFICDLESDRLMTASSEAIYAALENMDRETREETVKQLFSRLVEREGRYQQARTEDNQSQPASPDMSDERRRMHRDVVNENASRAIESEASRNLQNLERSQFMAPTPAAGYYAAPETSLASTTMPKAMSRHK…
MDBLdec1_00049	MPFFHGAQGVNIHGGDFKDIHGNHNIYNSAVHNENSGNTTTTTTTNSNNDSSVRMGPTRNNYTASTHSGPKYSAKFLKGGDQDQHYKQHSASQSGYAAQQRRRQEELARQKVEAALKRSIEPKPVYNTHGIYAQDDREEEYAWQPSNTQPQYTSTRAQSEPFAAAPAMQSQPFPTPSPPSNPYGMHGDPDANPWSSSAAQPQPPFARPRSNPFPVPHTPMPEASPSPPPAMKSKNPFRNVVDPQGGQAPTWQQSPSSSLKAAGLSDVDMEQDTGMR
MDBLdec1_00050	MNDLHHFRAQFEGDLVTQDHPEYPQAIARWAVNSQRRAKIVAFVRSPADVALAIRHARSNGLPLAVRGGGHNPAGASSCENGLVIDLSRYINGARVDADKKVVYVGGGALWEAVDRAAIQHGLATVAGTVNHTGVGGLLLGGGYGWLAPAHGLVIDNLLQATMVTADGSILTASATENPDLFFAIRGGGGNFGVATEFVLKLHPQRRTVYAGMVTFAASSLPKIVQATAEWFPSAGGNEGMFQIATVGPQGEPIIILCLFYNGTELEGRVNFKRFFDIGPIADTSREMPYEEVNALQNNIAYHGQGAYMKGASNRNASAAAIAKAHEKVVEIFQTPGFKAYLILEYLPLSNITSVPADATAFRREPNPNVLALIHWKENSPENTARARSISGEILSLVT…	AA7.hmm		RecName: Full=FAD-linked oxidoreductase pyvE; AltName: Full=Pyranoviolin A biosynthesis cluster protein E [Aspergillus violaceofuscus CBS 115571]
MDBLdec1_00051	MASVDVPRTFGALLLGGLSAGVLSGVVAVQTIVYFKLYPCDGRHLKALVLFIWFFDTCHTAFIWAALWEYLILYFGAEEKIDFIPWNIALTILFTAVLTFAVHCFFAHRIFMLSKRNWILTIPIILVAVIRLGSACATTGTMIHLHSFTAFKDQFRWLFTLGLALSSGVDILITSSLFVLLQSSRAGAPGLNAVIDSLIRYAFETGSLTWYVSCPSYSLFLDLTTTTRFSAGTVVSMVCYLTMSDNLIFMGLHFVISKLYANSLLVTYDTITFLLDKVYSQCVSSKRLNTRQKLRHARAQPSLDREYPALPLDTRRIKNCRASSPSPTSRDSQTRSKGFSGKVEISIERSVQYETESGPISFRISHP
MDBLdec1_00052	MGPFCLVLWWLFGALSPGAFANNGLKRQCRLSGIIGIQCVLYFKLYPEDLAKVKAMVCAVWTLDLTHSAFVIASLINYFITYFGEKERIDYIPWSIAFSVVVTVGRAIQTFLVHCFFAQKILRSSNNNWFITGPILILALLRLLAACVSTVEMIHLHQFSAFTRQYPGWIFTTGLSLSAGTDVIITGWLCYFLREMRSRMGSTIMIQLVDTLTLYTIETGALTSVATIASLICWLTMPTNLIFLGLHFVIGKLYANSLLASLNTRKELRRMRTRHRPWVHNAVPILSTSDFPRQRTTFLESIPGVPDPVEVYMSPTKLQKLQVNVQQTVERDVESQRNRNFGRISRRLSGWERST
MDBLdec1_00053	MVDIPRTFGALLISGIIAAAFSGVVTVQVFAYFKYYPSDLAAIKALVITVWLLDTSHTVFMLQELITYHGASRYALSPSPLGTGLYLKLLAQLTIAFTAVLTFLVHCFFVHRIYKLSENNLFIATPLAAVACMRLCFACLTTIKMITLRSLHAFVQRLLSIQWSFTSGLALSSILDILITAFLCFFLMIGRKKNVNASINHILDSLMLYAFENGSLTCAATIVSMLCWLTMPTNLIFMGLHFVISKFYANSLLATLNTRKTLNHGYQSRSRVSVSGGHVGDRALPVHFSDPRDSPRSVGKRLSRKSDLHKPTQLRINVEETTIRTVDSATKSPVPSLQNCTANDPITRIIPSLMIAVRDVKRRRSILCRSGKILTSSWAQSECNQQRSIMGFTTRTRNS…
MDBLdec1_00054	MDTSPRSSRPASVSSHANSAYSHAASTRHMLSDSNSGPLDPPIVPFSGNGGSMRASNDVSLTVNYLPSKFSSTLLSPGGSLTRKRKGGKNGLDPIVPKRGGGVEAFRSGEARMPGQGDDDYDGVQSGWFGGKDGDKKASKRLRWNRFKWILFFANALLTIYSLVSLVFCLLTWFNVWTHADTVRVGNRPELVVSTLAASFGVMTSVVGWAGILLNNRSFLAIYTFFLWITFAFLVVPGYISYRRQAFNLEGKINAQWSRQLGADGRARIQTQLLCCGYFSPFVEATVTQTCYARSVLPGCKKPYMDFERMVLTRWYTVAFAIAPVHILVILAGLLCSNHVTYRFGKGMMPKAYRLSLNSMAVIMDNYANQLAEQYGSDVASEILSKSRSNLNLDAMQPM…
MDBLdec1_00055	MSTFTVAEPMEEDILSDFVPSNIVSRQVSQGAEGESEFGDDAMDEDELMSETEDVPDKAAAKKEATEEKRKKRQSRKVAEGKLQVKRQEMDKAKMADAVKRYSYLLGQTELFKHFVDIKRARDPEYAAMMDAQPKPKGRGRKKTTETVARHRKSEKEEDEELLKDGELAADGNDQPYVFEESPSFIDGQMRAYQLQGLNWMVSLHHNGLNGILADEMGLGKTLQTISFLAYLKHYRDIAGPHLVVVPKSTLQNWQREFERWTADFNVVILTGTPQERAEIIANRLIPQDFEVCITSYEMCLIEKSTFKKFSFEYIVIDEAHRIKNVDSILSQIVREFMSRGRMLITGTPLQNNLKELFALLNFICPEIFVDYKDLDSFLHKDDSGTDVEEENSKKVVEA…			RecName: Full=ISWI chromatin-remodeling complex ATPase ISW2 [Candida albicans SC5314]
MDBLdec1_00056	MELISSRQCLVRTLYSRAQRNAGVVPSQLPRPSEILLFHPFVELVNLPSEVTLNEEEWLGPIRRFIENWPPRNMGELAIILPSGNVPSPDASWEQRGIYSASSVFSCVACAKLVGPGRSPGSCLVGWDEAMDHRAICGRLHSNQPYEISERGCAAARSVLACLNLDLDTPPRVLDDLRVELTCSVCRHRPIFSWWDCIAHFMDVSHAHTHGEPSWKVIWRGRSKSEVYHIFAGKLFDSHSRKLVPKQAITVDKDSGVILKVQDITDFQADSERRRLADSGIAEETVDLLHLTVLPGDLGTEGADDADIALRKCLAILPGAKEPIIPGPRYYCSSRAIVSTGSYGPKSSLFPSQNIIEGVTGAEPADGVEGCIRAVRRQVGTGADWIKIYADYRVRSRMS…
MDBLdec1_00057	MFFKLFAKQDAEYDLPFYELEPREIADELLVVVPSYVEWSKGKVKRTLSSRATPSGGFILMLSPTSGQE
MDBLdec1_00058	MQHIDPTSLEHLPTRIQYLRDFIGFTHEDAAALHAAKPVIARLVPTVVDTVYTKLLSFDITAKAFVPRQTGYTGTAPTRLEDLNHEHPQIKFRKDFLAGYLVKLVTMDYEKDSSWEYLDKVGLMHTGVAGFARRAKKPGLRVEYIHCSALLGYVEDILIDAVAAHPDLDLSTKHDVLRAVNKLLWIQNDLFARHYIQDADIQASKISLDKATALAVATGLIILGGTFAKYLPPHRLW
MDBLdec1_00059	MPPLQSFSKTPSDYWATDLIKGVSPEKEVGNEVRGSRKTEKEQLEAQWKEIKAEHQKATDHEQWEARCKELREAWTEAKDLPRKCKCPLKPMLSNGGDAEDDDGSNNEGEAGDEIMEIWRRSNLSYLVTGVQPIDFVTKTAHPVQLQHLRAYAPQLGSRLQITHTQLNFVGFAAHFGVYGSAPLWGRIVDTRGPKILLASAFALLLTGYSGIRYILDSGVPTASTTVSTFSFWVLALCSLMTGVGGNTGLIGAVNSTAKTFPDQMRATTTGLVISGFGLSAFLFSTISRVAFAANTSPFIILLSLGTSIPMIFGYFLIRPIPLPPTDSVTNMEQGPRDLGAVPGHQASESSPLLASQENLADASKQLSRRAALIQGLAPNVYGYKLWTSQDFWLLFTIL…
MDBLdec1_00060	MKKLWQYFLPVSSWQRVWNTGDTHGIESRRSKARRDRHAKKNVRPRRKRNLFLDRGLPDDILLTLAEYLSTEGVLALAQTSRRMYHIMLRPLYDSICLKSPEQCRSIARILITNPNITFIRRLVVHPLQDEQDTGLHHDRLEEKWFSRVLQELAFSGSFHALHTFDWAGRDAPDDELWLALRICCPHLKNIAIVVSPETIALWQPHSHLFEFCDLISFTLDLSHNSTDFSGVMELPERFWNMLLRNSPNLLHLSFLSTGRNQRTWNVQPILSARWRYLKSITLTSLPLGPFSDDGPSLTSFLSAHPTLENVGLLDVSLTHVPSEMPSLPRLRSFAGEAGRLLSTAKLPALERINLVRWYSPSPDIVELLRTLLRSYPTATAVEINISFQYLAISRESCF…			RecName: Full=Cytochrome P450 monooxygenase 91; Flags: Precursor [Postia placenta Mad-698-R]
MDBLdec1_00061	MSDFTLVDPKGWEYDLHSVYSAYIGYFQLHNIPWYDRTWGHLFSSFEEFLAFSWPVITVTDAWTGKPHIVTRLTSIGAFLKMIKTRFGEILQQAPNILLVTPFENSTRHLRHISDYASYRKLYSTLPAVVLSAFKTRVKGGEPKAIRELWEKKDKTFLAIDFEWSERNEKSCLEWGYAAVRCGHLDALGHWPPDPDTNYRKGHYIIGEYVDKLFNKHCPTHPWHYAFGDSQIAPKARLPEIIQAVISSLASPDSETTANTLVLVAHGISGDLTRLEEMKIKLPHNMLVVDTATYERVLHSSGLRGIMLDPRTNTPRTPGSTLSLENMLRSFITNPLPASPYASHSLSPASSATSPIPALPLVLPNIRMHNAGNDAFMCLFALQMLLDPVGTKAPAVKKG…
MDBLdec1_00062	MKPYTYAGPAASESLGTIIPRSRSVPPASDASEPTLGTTSPIPPTTPSLAQIVIMQGIDSASFEHFPARIQYLRDFIAFTHEDAAVLNASKIIIAPLVPVIVDAAHVRLKDLSHEHQIGFRKDLLSRYLVKLFTMDYKKNASWEALDKVSLMHMGVRLGSSGKKPGLTAEFIQAILLGYIEEIVVEAITAQPDLDPNMKQAIIGSVVKVLWVQNELLERHYTQNGPGDIQVKEITVGKTMAGGGLIALGSTFTKFLVPHL
MDBLdec1_00063	MSQPTLLRPVPQVVGVLFLLWPLYWIGRRFLSKTTLDNVPGPSSDSWLIGNLATMFDRNAWKTHRIIEEKYGSVMKFHGLLGEKQLYISDPKALYYIYIKEHENYIEPEAFYVSNALHFGNGIFNSQGEMHRKQRRILNSAFSVAHMREMTPLFYEVTNKVKTAFASKVAHGPQEIEVLNWMTRTALELIGEAGLGFSFDTLTHADEGSPYAKAVKELFPTEAPLLPAAAYLLPTLVKIGTPKFRRFVVDILPWKKLHQVRDTVDIMHEYAMKIYAQKKRAFEEGNEAFLSTQAGGGKDIITKLVRANMSPTVKDKISDDEVIGNMSYVPFNIIFLLDSELTFDYLLVPSGLIFAAMDTTSSALARTLHTLATHPDVQNRLRLEIDQAIGDNTDLTYDE…			RecName: Full=Cytochrome P450 monooxygenase 91; Flags: Precursor [Postia placenta Mad-698-R]
MDBLdec1_00064	MPTALEKVSSLVGWRASSLVATASIEPHTMGDAARLEIRRTILDTLRRCDMTYPDEVEKCEDFQSACMAEALKRGYTMTGVDAILKFLIPPGAEAAYLFYPHLRKSNHELLVLIGLYFALLFYLDDVFDHNFEAICEFNDRFTTAQPQKTKLLNDFATLILEMSRYYPSPSAGLVITMSMQFVTGILVEHATKEEMIDRDAIGFPAFLKTLVSANMVLCVFAFPPSTPVKDYIQALPEMVTFTNNFSDVLSFYKEDLEGETFNRISHISRSKKMSKLEIHRAFGNDAADAYGRIMHILSSSPVGTDTTKEFFFGALAIHASASRYRFKELGLGLKADPERGNLEQRRSHNIWARVTGFSFLLLLMIFRLAWIYN			RecName: Full=Monoterpene synthase 25; AltName: Full=Terpene cyclase 25 [Postia placenta Mad-698-R]
MDBLdec1_00065	MIFTFTQAFAVVSILWPVYWLLRRFTRKSTLHNVRGPPRDSWLLGNLARVYDFNAFATHRKFEEEYGSVMKFYGLLGEEQLYISDPKALYNIFIKEQDVYVEPEEYYIVGYLHFGEGIFSSRGENHRRQRKLLSPAFNISHMRTLTPIFYEVTSKLKDTLGRKLATGPQEIDVLSWMTRIALELIGQAGLGYSFDSLTDGDSPSAFAKAVKELFPTEDRMLFSRQYILPWVANIGSPRFRRWVVDTVPWKNLHEVRDILDILHGHVNRIYAEKRKAFANGDQRFFAEQPGHGKDVISTLMKANKSDIEKEGISDSEVAGHYSPASFDSPEVGAVLPLLRYLHPTYYPTALIFAAMDTTSSALSACLHMLAKNPDVQDKLRKELIDASPDRGDIHYDELS…			RecName: Full=Cytochrome P450 monooxygenase 91; Flags: Precursor [Postia placenta Mad-698-R]
MDBLdec1_00066	MVSNLTTFYDTLLMNVSNISADYTSWRTLGLFCLAAIALVTWRSKASVRGKLPPGPAGLPILGSVLDLWNSNPWLTFTEWNKTYGPIVHVKIAGHSAVILGNHKVAADLLDRRSAIYSDRPRNIVVHELMNGKLAFASGSADEFWKKMRKASHEVLKTDVAKSYFTLQETEALILVSQLLSQPQKYAHHVQRASGSLMRSVLYGLAPLEDSEDPVLTYLDGFIARLVSGIAPGAYWVEYFTWMEHLPRWMCKWRRDAEDSFKRDTALFLQFWGQCKERLAAGDDTPSVAAKLIQDQKGSGLSDRESAWLLATLYLAGTEASAGQLLWFMLAMCLFPDIQQRAFEQVDRVVGPDRLPTLQDYEQLPYIQACVKETMRWRPLTPAGIPHRLREDDFYEGYF…			RecName: Full=Cytochrome P450 monooxygenase ARMGADRAFT_1018420; AltName: Full=Melleolide biosynthesis cluster protein ARMGADRAFT_1018420 [Armillaria gallica]
MDBLdec1_00067	MRPALSSATNLSAMQDSAKDSHHQSRPSPAIITKMQIFVKTLTGKTITLEVESSDTIDNVKAKIQDKEGIPPDQQRLIFAGKQLEDGRTLSDYNIQKESTLHLVLRFAENATPASLLVPQTAGRGHAATPHSSAQAEVVRTPLRLLYYGDGFGRGLSDLLKVISPGAAYDSQEREPPARCHSGTRTEVLEKMMNWAAHQEGGATRRVLWLHGPAGAGKSAIAQTFCERCAEQGHLAASFFFSRGAPRRDTSAHLFTTIAFHLTRSIPGHWPQLRNAIKNDPLIIHSSTPIQIQKLIIETLQATVLESHSSGTQTSKPPSLVVIDGLDECAGNDAQRRILAHILDIVRNDSIPLRFIIVSRPEPHIQHSLESADFRDFTFPISLYGDHKSLQDVRTYLTS…			RecName: Full=Ubiquitin [Coprinellus congregatus]
MDBLdec1_00068	MCQRFRLKSLDSFSRVNTGVAGEFGEFFFDVAQYSALVHALWQPTKRDPRVEARAFCEVKREDGKCPKRSPTNRARHGLGKCPDEIIDLVFGYLKDFGDVVCFVVTCQRFYEIGRPHLAVCVEETIISSWAGDRLICLGYTTMGDMPRGVLTDREAAFFNKQLELRKKFDPTTYRKACEESTNDDDNGFEELDASTGLRAEYDSASVGVDDVPKLGPDAELKYRKVQSLARYGRGNPEPWLYCYKTLEKRYRERRSYIPPEEISELSMILFSYYANDGLVCIYGGLEDDLLYGGKYVLRNLTTREYVRGNAIRDLWAIPGKPYLEAVRFEHALVVRITWSGDSDLSIRYEGPLELHRGVWAGHRFDVCHISTVENEQGPIDNWKDVTNDVLEEVVAMDV…
MDBLdec1_00069	MSSTDHGIDNLEPTFATVFPFVELSPGEICSEVGLVDYDALGITLAEDRIRNPLTVDFLRQERQKWKGKKKKFDLSIYLNLPIDLIFEIFGHLHPIDLCNIAQTNKAFGKLVLNPDGSNSLWTCVFNRHCAIPYPPPGVSKPRWAGLLFGPLICEECDGYGALVDFAFRKRFCTSCMNLLYTKRVSFNFDGKRYSRKDNILWECSPYSHRYSGWRFFEATYTYRYYKRDIQRTHEALDSLRRLMHLSDPRVQQYYEDFRTSMTQHAQLVQEHAHFCTRWARDICDELEDGTESARNSLESRFLDRLLVIGYTSDDVENRYGDGGITEYFNIHRLTRRVWRELRPRLEKEMAATREARLQAERNARIERRKAALKDAYVDYTKSLKPELWSRLPPSTYLY…
MDBLdec1_00070	MPPRTSRRETATEDQIAIDNLDSQAQSLPFSDLDGDEVSSIAGCLNTRTRSLPFSTFTWNILANGVMQQLRQARSGTKKDRLDVKLFLNLPLDLILEIAGHLHPIDIYHIAQTSKTLRNIVLARDSISLWKTCFARHPRIPQCPPGVSEHQWTILMFGPVVCNECGKFGALPDFAFRRRLCAFPDDLIHHHNCVSRAPHRSNHALYEQNDIIWDLVPATRRTGGNNYQGHYTTEQVRLYSRYLKRELRVCAQKLEELRMDFAQDKPGAKDKLEAFEYAARTRASQIIEHAKICMSWARGIFDQVVRGDFDRPYIVEERVKARMMALGHDPEDVNSIDLNNFLFCGKATITRLTRRVWRDIRPTAESMIADQKEWRQLTARRILLDTRGRVIKSAYLRYQ…
MDBLdec1_00071	MTLSLKQRIRSVSLIFACGTALFSDGYANTIIGSVNTLLTRIYGKETLERHNYSTTVSSLGFAGTVVGMLLFGFLSDKVGRKFGMMSAASIVVIFSLLSAASSGANGSVGGLLSMLGVMRFFLGIGVGAEYPCGSVAASEQSEEPGINKNARHRWLGLATITMLIVGDVAAAFTPWVLYLIFGPTHLRAVWRLSLGLGAVPAFCVLLWRLNMDEPIRYKQDSMKNTRIPYKLVIRRYWASLIAISVIWFILDIIVYPFSIYSSIILNNITGGSQDLKVIFGWNVVIYRPLQLVLPTRHGVFLGSFVVDYVGPKYTLIIGLVVQATIGFLISGLYSTLTRHIAAFSALYGLFHSFANFGAGLCTFILASKACPTAVRGQYFSVASATGKTGAFVGIWIFP…			RecName: Full=Glycerophosphocholine permease GIT4; Short=GroPCho permease GIT4; AltName: Full=Glycerophosphodiester transporter GIT4 [Candida albicans SC5314]
MDBLdec1_00072	MENLRDLPFNGCNDISRVFGVQTRTWQTAEDILNYRSLRVLKSLRLAAKRLPRHQIHELSHLLVLPEIFYEVLGHLHPLDLYHMAHTSRHFRSLVSSPSSRWLWNLTFERNPPTPPCPVDMLPLKWANLLFGRLKCQDCRDESEPHPSMIWRRRLCWDCTFDRTFDVIGGVSTLDSVEAQIEREGVHQSFYDPASYIDVQKLADRLGAYSHSSRCDGDPAKVHLQNLETDPATKDIVASIYETSRKCGLWVCAIEDELDIEKAEGYRTIMDSLSTRLVKSGQAKHRVKELFETPGFGRVFIISNLKFEVGGLKVIKRYIRHNWPTFQNQLEALIAELIRRELSHQHPVVVSRRRDDIQCMWSEYLTSLDAASQWTGTPDILLSEPFITFINDPSDDEID…
MDBLdec1_00073	MTLTGNTAGYFFFQRSTTLVSGKNSLHLIHFHDPLVTWLTHTREFLQHQPLSSIAEEDHSCDVTSSNSSFDSLNEMESLRSLPYGTLKDLSNIIGPRAPPRREQLALNEISHGRHVLRRLRYSAKRCLRGYKKQKLIGLLSQPPEIFCEVLATASILALLHPMDLYHMAHASKALHAFITSPDCKRIWILAFERNPPIPPCPSDMPFFKWACLLFGPSCQRCGVSGAESVIHPNMNWRHRLCYACTCVWAHTVIEIEREGYLKTSYDGENYQDVQEVADRLGAWMHLSPWDGDFVEIIDLETSEGTKDIVASIVANHEKYKIWKDDLNHEVSLESRAQSDIILHMFSTQLRKEGHLEHHVQQLFDGRSKKHLEYLFEGRPQELEERLAMFKGKALRSTK…
MDBLdec1_00074	MVTDEQGWNSNGAGAGRSPARDGGDRPRRSSRSRSPGAAREGERGHNPGNNLHVSGLSHKVDTRDLEAAFAKIGRVKKASVMYDPHTRESRGFGFVTMETAEEADAAITALNSTDLMGKSMNVEKARRGRARTPTPGRYYGPPKRHDSGPVERPYDPRPYDSRYSRDYDDRGRGGGGRGRYDDHRRDDRGGHRDYDRGDRDRDRDRGFGRDYDRGGRGYDDRRH			RecName: Full=Serine/arginine-rich splicing factor SR45a; Short=At-SR45A; Short=AtSR45a; AltName: Full=Protein TRANSFORMER2-like; Short=atTra2 [Arabidopsis thaliana]
MDBLdec1_00075	MRKHVNYEDKEAHFRVIKSCAAYLEADDSLDIRNLDLDCSPHIFRTGYHPVRKQLIPFNEQDHKIDGMQIRSMLWKDGGVTPTICITSAQYRDCGMAASIAKMTVVVKQLALQFKPASQSHRDPSINSSDSSKVDSSSLGTVAATASGKSV
MDBLdec1_00076	MSFGTVDNGVKPAFNPLTSDSDHRKRCVAFFCLSSRVPPISFAIEGVVIGPLCPALTAIPPNAGATENAPLVHDVPNSDSLTGLCVYEVEDPNQTSDTGDETKRLLRRVAELETVVREASFFTPPHPCIVRIETSGSTGSAYAWQPHFHPSNLGQDALAEASTSTPSSSTSASVPSTPTLSYAHHTHPRLHPQHHRIITSERLDTDYHTHHVHHVPLHLPPPLSFLPYPFSYPSSNTSPHPFITTTPPIPTLTQTQAQTQTDSFPPNSN
MDBLdec1_00077	MSNQSFAAEQLLELLLQLKKTTPAAARSILNGQPQIAYALMTLMVTMNAVNFDVFQKTLAEFGSKSAAPAPAPTAAAPAAVVAPSAHPSTSSTPVPALPPHLHAHPQAYRNATPPSQPQAYTYQNGHHHQQHYAQAQQYTQPQPNAGYASYAQQPQQPPPPPQQHQPQSYADYPGYGAPPPAPAPAPVQTQQTSLSDTLAAIPEEQKALIMRVITMTPEQIHSLPPTERQTYIQLRATLGVPT
MDBLdec1_00078	MTSADSSCYTVVHESSAEYPSAAELRSGLEKGSDEVKIDTLRKIVISTINGNPQPTLMMPIIQYVLPSRNKQLKKLLHFYWEVCPKYDENGKLKQEMILVVNAIRNDLQHPNEYIRGATLRFLQKIAKDAELLEPLVPTCRSCLEHRHSYVRKNAVFAIYSIYREFEHLIPDAPELMYTFLVAESDATCKRNAFVFLAQCSMPKAVEYILSIYDTIPSLEESLQMSIIEVIRLDCKNDSAHRARYIRCIFELLETSSHAVKYEAATTLTTLTQNPAAIKAAASCFVNLVIKESDNNVKLIVLDRLDTLRSKHGHILDSLIMDVLQVLSSADMEVRRKAIAIVMSMTSSRNVEEVVLFLKKQLLKTQEADFEKAPEYRQLLIQSIHVTAIKFSEVAASVV…			RecName: Full=Coatomer subunit beta; AltName: Full=Beta-coat protein; Short=Beta-COP [Gallus gallus]
MDBLdec1_00079	MSLPNRQVVVDDSDIQVRYYGSGWVRDITGSQDGFGTYGATYGHTLHATHANDSLALSFNGSTIRVYGTVDLSPTYGLSAVNSADFRPPWECFIDNASIGSSKPSPHHENNWLLCEIDYLSDGPHELTLNISMRQGTTFWIDYLQYTPSKNATENGVVLVENTDPALSYDSSWREVGGLANITSTQGAQVTFNFTGTQLTWMGYIPVELPGSGSSASYSIDNGPSTSFSLVGHPPTDGTSIFNQIFFTTPQLMAGSHSIVVTYNGNPQLTPLTLDYIYLTTSLSENGTAPGSSTGAPQSGSSKHTPVGPIVGGVVGGLAAVAIVLALIFCWRRRQGRSVSSVTSTTTASTWLAGQRSNVFSSENGNGAVSPFSPTYQPSHSELSSAAPMSVLPLVHGPS…
MDBLdec1_00080	MARSNRPSTSSSSSRRPHNSNFRPSGGRKAKASAAAAAAGYAKRHSKKNLAQGETPLDVYEYAPDPHANRRSKVTMDLDREEALEYGVGVDGDNDYRYDHDEGREREGEGVRARLVGEREENERIGSEDDEEIDSDEAFEESDEERFAGFFSSRGKKDISKKKKKTEKKQTVRFAEVDLDEDDDEAESTGSEDEDEDEEGEGEDDEFFDVLDVLDGRAGVDNESDAGDTPSNKNKSGRETAGRLESHGQEGIDEEGSEEEEEEESEGQYSSDEDEEKIAFAPSDAEDQDAEPAALVELQNFISTLDPTPKKRKASDEDAPRKQRRLTTTTTATTVTTLKERTEAGVENEFRAHTSGAKVNLEDLLAPLASSSHSHSHSTTLQSLKQSTKALGAQSSSSS…			RecName: Full=Uncharacterized protein C57A7.06 [Schizosaccharomyces pombe 972h-]
MDBLdec1_00081	MSYYPESSYIPWPYRPHYTRHQISPMATVYQSTRVVWPPQPYYPAQYQSSQGVPPATYEGSSRHSTQLHESRVPRRDHSERRESLRRAEQLRADEALARRVQAEEEQLLLFESMRTAQRDQRRLSMTIVRDRTASTSTTRPATPRPTRITRTPSIPVEPFIPPQNVDPTSTPSPLRLSTSLPETPESLHPISAPKTPAQVLREHARLFTKSPPCSRCGTLMPVRPLLDTTTATSLSTQLHLTCPRCSTTHCRGCVRPVTCPPHCSTSKTTLPPSTTTTSSCALQSCCSRGRAIAVFELLSHFDALYTSAVAHVCNSPSPSPSASVSQADRALFLELLTSGADERLTKRFNRAFLSTLQSLRSWLSPPPSHHPSHSHHPSHPHPNSQHAHPHPPTNHRTL…
MDBLdec1_00082	MTNMASMLLRSLARTSRTTAASRLLRRNISTTASLAQANPAPPDMTANPAAKNVFDYHTVEDVHGMTASELLADPTSRKGSKMRHFTVNFGPQHPAAHGVLRMILELNGEEILRADPHIGLLHRGTEKLIEYKTYIQALPYFDRLDYVSMMTNELCYSLAVEKLLNIQVPERAQWIRTMFGEITRILNHLMAILTHVMDVGGLTPFLWGFEEREKLMEFYERVSGARLHAAYVRPGGVAFDMPFGLLEDIFKWATQFGSRIDEIEEVVSGNRIWKARTVGVGVVTAKQALDYSFSGVMLRGSGVKWDLRKVQPYDKYAEVDFDVPIGKNGDCYDRYLCRVQEMRESLHIIDQCLNKMPLGAIKVDDHKLVPPPRAMMKESMESLIHHFKIFSEGYSVPP…			RecName: Full=NADH-ubiquinone oxidoreductase 49 kDa subunit, mitochondrial; AltName: Full=Complex I-49kD; Short=CI-49kD; Flags: Precursor [Neurospora crassa OR74A]
MDBLdec1_00083	MRWLALLALGVVACMADDEMPCTIHDGGRYYDLNPLKANKDYEFRTPGNDLSVLNVCKRPVRETFGLKDVNDAEIGGFVRRGHGDFSIGALNTTLSISESNPRITLANGSRCKSKSGDNQIRASTVIEFVCDTAIFGSGVPRLVAQLPPGDEEEACAFFIEWRTHVACPTNERGGAWGFFAFLSTLLVALALLYLVAGTLYNRFVLRLRGVDQIPKFSLEGMRYHASEAIDWIKDLASGVPARDSGYASMNTDAFGPPSSDGHAFPRSAQSTSGMNPVSHQTQVSAGIPSEGNTAAGGGSFVRPQPSRAISGGGRKTEINPVSHQAQTSAQLAPPPPSDRAPTPPPAPPPAKDKHRPKPFDLESSMQEREFMLGGDDEEDDDESARPPTAPPAGAPAPK…
MDBLdec1_00084	MANPIVKAVCRAMERIAPLRLAESWDNVGLLLESPVQNLAKKRVLLTIDLTTSVLSEALTSDTSVIVSYHPPIFRGLQSLTLRNPLQSSLLQCTAHGISIYSPHSALDSVWGGVNDWLAEGVLDEKENGTVSSLVADKVGYPSDIRLSPIRTIAICAGSGGSMLVGKKADVYFTGEMSHHEVLAALAAGTHVILCGHTNTERGYLPVLTSKLRHELERDADQDPGAVGVEVFISQNDQHPLLFV			RecName: Full=Protein NIF3 homolog [Schizosaccharomyces pombe 972h-]
MDBLdec1_00085	MPPTQQDASIGGELSLRHLPDASDASFSFQIPNVLSKADLLLGDDDMSFFRDDNDSLVTPGPSRTPIKALTLDELTPRPMRTHTESIPRDDPERPPSIPVLDILSKPKSKQTLQGRKTLKPHLPTNDAKPRLNLMTQSSQSSTDASSAATRPETLQAEVTKLNNDVYDEPVVYTLFNQVEPLHGVKPEPIKPKRERTIAKTKRVRRKTNFYPMSFADRWLLLALNKQTVISGGISKTRNKNTSSTSAFPRHVPSVPDSHRLSLLHPKPNVVSDSGYFVQEGKNPDTSICSTTTDSVAERLVMYGQKLMSSFGPLMSENNASPPSISPDHSLQTNETIPGPVNVNQFGRSDDSPLTLSQISSKPASTLPTSAVSVRPPSPMRPSSKRPVSAASTDRAAKK…
MDBLdec1_00086	MTTTSLRPPIHSEELEVAFPAEHVLLLTFNRPKSLNAMTPRMTGDLQKVLDWFETEGHLWVAIVTGAGRVFCAGADLKAWNNDQQQNKTDEQERIASDTHGFASLSRRQSTKPIIAAVLGGAYGGGMEILLNCDMVIAAEDAKFALPEVKRGVVAIQGGIPRLAHISGHQLASELLLLGRTIDAAEAQNRFGFVNQVVPQSQVLPAALAVAKQIITNSPDAVQSTKEGLLISQRLNFHETLLSHVASPISTRVYKGQNIREGLKAFTEKRAPAWKNPAKL			RecName: Full=Mevalonyl-coenzyme A hydratase sidH; AltName: Full=Siderophore biosynthesis protein H [Aspergillus fumigatus Af293]
MDBLdec1_00087	MDDSEKSSSSQQPPPPTPAQPTSAFERWRRKAALVTGLGVTEEERLEDLGMHQTRQCEKTKTYLMNYSPAVVFMLNHLKLSGCEVPPQNILCAPCDWSRAGGFSPDPGAVVLCSGHFFSQKHMESTLVHELVHMYDHCKFKVDWSNLRHHACSEIRANSLSGDCRYTRELRRGFASFSKQHQASLHVAAAEKAVNEVWDSCFSDTRPFDELAPTHHRPSVISSTTLLIPLFTWEISPPTTTKMFFKLSLLSLVTPLVAGLTLKISDQPTSGGPITVSWTTAPGDPATFSLELINEVFHNAFAIANNVIPEQGSIDLVLPIVPVGSGYTLNAVDIGNINNVYASTGQFSIGGTSSTTTSTTSGASTTSSGTGLTTSGGSTVSVPASTRTPLSSPSFGSTR…			RecName: Full=Mitochondrial inner membrane protease ATP23 [Cryptococcus neoformans var. neoformans JEC21]
MDBLdec1_00088	MSVKELVDTSVKQQKVAIFSKSWCPYCKKAKALFAEEFPDVETQIYELDERGDGAQIQNYLLEKTGQRTVPNVFVAGQHIGGSDNVKAAYKNGKLAALLRA			RecName: Full=Glutaredoxin-C8; AltName: Full=Glutaredoxin-C4 homolog [Oryza sativa Japonica Group]
MDBLdec1_00089	MSDAQLEFDPKGMPFRRLGSSGLRVPLFSLGGWLTLGGTVTGDPVKNHAWNQEIIKTAFENGINMFDTAEEYSLGKSELEMGRVIKELGLRRTDLVITTKLFWGIKRVTNPNDTGLSRKHIIEGTQGSLARLQLDYVDVIFAHRPDFTVPMEEIVRAFNYVIEKGWAFYWATSEWSAREIEEAHHIANRLNLIGPIAEQCLHNMFHRERPEKEYAPLYEKYNLGTTVFSALAGGLLTGKYNDGIPPNTRFATHATDFKNTIDSLQQPEGQEKIHKVRELTKVAVELETTPTALALAWVARNPNTSTVILGASSPQQVLENLKALEVVPKLTPDILERIEKILNNAPEPPVRFSSSNILLPLSLTSPTSTLAQLWPAPPG			RecName: Full=Putative voltage-gated potassium channel subunit beta; AltName: Full=K(+) channel subunit beta [Schizosaccharomyces pombe 972h-]
MDBLdec1_00090	MRLQLLALFSIPLLSFASQEQQIFMSNDNPADYTPATNTKPTLADLLTIEPTASIFYSYARELELSAIFSDSKISSTLFVPTNKAVMALARKPHQGPNAPSDEGIEITEEEFDNLSKKNVERWVSAHIIPKSPISLDSEEHPTLLEGKSISFTPIPKNDGKGLEWSRVTLEDGVRIIDMKEGLNGVLYLIDGTISYE		yes	RecName: Full=FAS1 domain-containing protein AN1527; Flags: Precursor [Aspergillus nidulans FGSC A4]
MDBLdec1_00091	MDSARGITAPNSVTPSTVPQATEIVLTFHRNPFIKKTMFLDKLKTLFSSDDEFPAPGGGLMSINKMKDKASSYSYKFDKSNDLADLDAALQYNKAVVEAAQSVGHPSLASFLETLSYFHDNRFTKVGDRADLSAAVQHMKAAIEATPAGDPALPRRYSALGRSHALLFRELDDPAALELAFKFQRLALDNTPEGDPVRLERMTDLSVSYSDRFTRLGDKKDLDESLKYDLAVVAAVASDDPELPRYQQSLAGSYAAYFDTFGELSALESALHWNKLAVESTPAEHSDLPFRQECLAVLLTRYFDKVGKSEDIQSAIRFGRLALDATPPKSSAYLHRQTILSLAYSALYRRYGDLKDLEETIRLEQDLVDATPPDHPKLSVYQFNLAIAHTAQFRRLGDI…
MDBLdec1_00092	MASEQVVLHEFDPKNMPFRRLGPSGLRVPVFSLGGWLTLGGSVVGDPVKDITKTAFDAGINMFDTAEAYAAGRSELEMYVPVVSYHAGRVLKELGLRRTDLVITTKLFWGLRKGPNDGGLSRKHIIEGTKESLERLGVEYVDVLFAHRPDNTGAFPVSALWMLWRRALMEGMTVVPMEETVRAFNYVIEKGWAFYWATSEWSAREIEEAFHVADRLNLMGPIAEQCQHNMFHRERPEKEYDPLYRKYGLGTTTWSSLASGLLTGKYNDGIPEGSRFATTAMFKNTVASLQKEEGKEKIRKVQAITRLAAEELQTTPTALALAWVAKNPNTSTVILGATSPEQLKENLKAVDVLPRLTDEIMEKIEAILGNKPEPPSISGAGIVAMVVLAASICTKGGKP…			RecName: Full=Coatomer subunit delta; AltName: Full=Archain; AltName: Full=Delta-coat protein; Short=Delta-COP [Pongo abelii]
MDBLdec1_00093	MPESLKERIQRVSLIFACGTALFSDGYANGVIGSVNTLLTRVYGKDALAQHNYSTTINSVGFAGFVVGMLLFGYLSDKLGRKFGMMSASAIILIFSGLSASSSGAHGSVGGLLSMLIVMRFFLGIGLGAEYPCGSVSASEQSEESGINKKAWHRWLALSTNTMIDFGFVIAAFVPLVLFWICGPNHLRAVWRLSLGLGIVPALAVFIWRLNMDEPVRYKKDSMKHTRIPYTLVVRRYGRSLAAISFGCAFDRFLYDMIVYPFGIYSSTIVNNVTGGSTDLTIVFGWNVIINLFYMPGTILGAFVIDFLGPKYTLVRLSTLGPSKPQTELHEMVGLVLQAIIGFFMSGFYIKLTEHIAAFAVVYGIFLSFGEFGPGNCTFILASKSCPTAVRGQFFGVAA…			RecName: Full=Glycerophosphocholine permease GIT4; Short=GroPCho permease GIT4; AltName: Full=Glycerophosphodiester transporter GIT4 [Candida albicans SC5314]
MDBLdec1_00094	MDIVLHAQYDHELPLSSLDDEEFLSHLDALDWRHTPRSCENPLATWISIDGRKKRTGTKKILRSSASHALPVEVTLEIFCLLHPLDLYNIARTSKSMRSLVLSRIAAPVWKTAFARHPSLPRCPPDVSEPQCTTLLFGPLNCDECGEPETLLDFMLRRHLCTHCMKRLLIYQVPSGYSEDPYEINDIVRELLPYTRRTNGNAYWRSAGAEHRRYMESDVRSMAERVKSFVTFIHQGKPGAKESFESFQRTTKEYVDARKAHARHCLEWAISTYDIVHEALQEEREEIESRVTSRVIALGYSHSDIVRAGLDDRMSRPLGVRRLTRCVWRDILPIIEAKLAPIKEERLLEERRHLSTKKRRFSGNPFTSRD
MDBLdec1_00095	MLDASDDEYSVYDFSEFTQEDLLQIDTHVASQSQGVPKPIKLESQIPDFDATPPVSSPFSDASGQVLTSGRPRESRDMSCSSSGESWHTVKTEPASQIQLKRASRWLDVSSASSQSTGASRSTIKSENPESVKRMRAMTPTSTPPLQEFFSSQPRFEYDSSQPSCDEFNRLAKSLRWNKSETVAKKRSFENALVKEFNHIYGTDEDDIESWHMLCRVVGIKPLPDTMEACRELKAIHGTHVNLVDLVDIPNIGGTIKRFDSEKALSRYTRSREKYFPRKNAYTSGLLKYLLRSILNPSETRMPRRPRRN
MDBLdec1_00096	MSKKPLEYLKAGLTRLKQQVKTHKDDLLACLLKNERISDNDTNWLDGDANLVEEDDILSLLEKASDYKQGLERLNSHQKTLVEKLKELGGGVKKATGNKRKRPEQHRV
MDBLdec1_00097	MDLCYLTRLPLEIFDAIALQLTALDPVGPPSILLPLMQTCKALHTLLTPHANPSLYARIFRQKFDVAAVTRRAFRPTPAQSLDQMHQYFAALRVFRRRDLRPAAPPGEELFDMDVEGALQIGVVMMLEDDGKNARQLVQWGHADEFVDAFVRSTLYDGAEGNDGWPIENSRNAHALWLMWLLTTEVTTSSPSPYPRIAPQRTPARRAQMMQLLLPFVYVPYRYPTALAPPNHYHIPPLPISPVSTTTTTIPTPHGPYPLYRTSAPISLPHFSSRRLLSRPPAAVAAKLLFFARTEVHPVPIPPHLDRTRADAHARGNYEVGPTREDVEEFNWGWTARPPGGKAWDRSTPGWGWDSGEGEDEEAFPARPSGVVEFPGFVAPEPVPRWVGKAPHVGEYEYE…
MDBLdec1_00098	MTDSTSIITTTAANGNGNPQFVALYDPSPPLAAAPQAPPQRRQPATLAASIWAPQPQPSEATWPKTLDSFSRAAEQQQRQREFDSFGMFERPTRQQDREAVVRREDVFGPVPTQVQQQQKGRDVGAIGDGRKKGSPEFDDTHVEQLLRTLNLNSPAPTTKKPALSLNLDASPSSPDFSPASATSSLMTPTDLSPSTRSFDGNAKLQHSPYELAHSLPVGYLQQPPSLLFEHPSPVRTISHENFMSHGQIHAHHQLAHPGMTSPLYRSSAPPTAYPPPPPLSTTTNANAPAFSFFEPFAETPAQGYHIHPHAQINSAGANLNNQNGNSNSTLSLPHTSYNPNPPPTSTPASMSPSARTRLPPMGMGMDWRLQPQGPSLQHNNVNGNGGGNGGEWLLPGPG…			RecName: Full=Pumilio homolog 2; Short=Pumilio-2 [Homo sapiens]
MDBLdec1_00099	MSVYLRSNHVTATQLPRYRLRKARCCARLCMQQTFLWVCLRRLHIFRPKLGTILPASHSNNISCLAFISLMSFDDHHWGKQKFPEVEAEGRLYTKRSYHYRTKTRSLAHGKVGFRRTFEDFIQTSEARVTGIINASHRPSTVRDRPKFSNRARRRSIPLL
MDBLdec1_00100	MRKSGNLNSSLIANDNGSSGDPVVAEGPTRRQSLRRSKRIVSLPVDGARIGSVSGNQSQNPMNGSNDKQEESMRVVEPQPLSQHSVSPKKPQGLGRSRSRSSAGQSRYFELELSPIIEDVRAFNPPHPLALAPSPIIKGEGTPTHSSSDDMSPRSCSSFGDVLVIAPKQTGPQGHTHTSSFRETPLMHPRSLLIDLSQGSSSSYGCEVSERRASSDEVGGVATLIPAVILTSPTPDLSNGSPVFSQYDPNTVLAEQGLGLERYPHPQQHVFERYQQYQRSRGPHVIPTSGSSGLGLTLDYVVDEMGVVEPQPRAACDGDGRGGIGESEGQVMGQDYARPRSYGATSGARTALFRTGDGGSGRARRAWGAVSKFFSIGRERSRSVPLAISVAVSATTTTG…
MDBLdec1_00101	MSVPPPPLQNAPSQPQNAARTSKKSFRERTKAIAGIVAHHARKHTGVGIVCAVAYFDPGNWGVDLQAGSQFGYRLLFVVLLAGLFAVFLQVLASRLGCVTGLDLASHCRLLLHSRPKHTLLYRWLGLYPLYVLSEVAIIATDLAELLGSAIALCMLFPKLQLWHGVLITAFDVFLLLMFGDPLRGRPVRMFEFLIAGLVIAVLICMTIIIAKVDVNWAKAFEGYLPSKYIFSSGALYTSVGILGATVMPHSLFLGSALATQDRISPAPRQARKLLDAESKSSTDSDISVQPEKKPTSQRLIQSLRELICAPFRVPLASEYATRATRHCDRENKPYEFVRAHVYHGIVDVVTSLLGFAVLINSFILILASAVFFYGSSKHGEAVPASLFDAYDLIHDLVG…			RecName: Full=Manganese transporter pdt1 [Schizosaccharomyces pombe 972h-]
MDBLdec1_00102	MFTSRLTGYANTIIGSVNTLLTRIYGKETLERHNYSTTVQTEQRNGLGFLSDKVGRKFGMMSAVSIVVIFSLLSAASSGANGSVGGLLSMLGVMRFFLGMGVGAEYPCGSVAASEQSEEPGINKNARHWWLGLATMTMLIVGDVAAALTPWVLYLIFRPTHLRAVWRLSLGLGAILAFCVLLWRLNMDEPVRYKQDLMKNTRIPYRLVIRRYWAPLIVISIIWFILDITVYPFSIYSSIILNNITGGSQDLKVIFDWNVVIYRPLQLVLPIRHGVFLGSFVVDYLGPKYTLIFGLVAQATIGFLISGLYSTHIAAFSALYGLFRSFANFGAGLCTFILASKACPTAVRGQYFSVASATGKTGAFVGIWIFPPIVKAFGGSETLRGNTGPFWIASGLAIF…			RecName: Full=Glycerophosphocholine permease GIT4; Short=GroPCho permease GIT4; AltName: Full=Glycerophosphodiester transporter GIT4 [Candida albicans SC5314]
MDBLdec1_00103	MARPQRMTVPIITVSLKTSETIKSFRTYILAPTQAFNRMPHRTSRRETAMEDQNAIDNLDSQAQSLPFSDLNDDEVSSIAGCLDTRTESLPFSTFTWNVLANGVMKQLRQARSGTKRGRLDVKLFLDLPLDLILEIFGHLHPIDIYHIAQTSKTLRNIVLARDSISLWKTCFARHPWIPQCPPGVSEHQWTILMFGPAECGKLGAMPDFALRRRLCSQCLSDPDLDICVSRAPPQSNHVLYEQNDIIWDLVPATHRTGGNNYWGDYKPEQVRLNGQYLQRELRVTAQKLEELRKDLDQDVPGAKEKLEAFEWVARTRASQIIEHAEICTNWALDIFDGVKDESFGKPYAVKERVKSRMVALGHDPEDVNSIDLHIFLFYGKAVIRLTRRVWRDIRPAVE…
MDBLdec1_00104	MPSTPHPQPDLGKPSPSSFGPLLSDTLPYNSLFPPLSLPPPHPNTDPHANFPTYDPTLPTVSSSLNMGAWSYYLQDYPDRIFVDTLIHIIRHSANIGFEGDMSASQSCTNLKSATEHPDAIMSNIALQLANGRTHGPFPSPPLAHFCTSPLGAALHKCSSKIATASLAIHHYIAEKTDVEAIKFIMLYLLPPPKKAVLAHLGIPLSPGATPEPSIPIVRQAKADVSFMNGSQRLNPSFFSYLVCGRHQWVSHGTLVNDGIPEAQASIVYDMFYHAVDNLIRSGQGSLMVKLDLEQAFCHIPICPSLWHLLGFTWLGHFYYDVVLAFGLHSAPYIFNLFTEALHWILQCHIPACFHHYLDDFLAVFKPDTPAECVKQALEWMLALGHQLGLRFQPSKLEG…
MDBLdec1_00105	MAANAAAKKAQAAAKDSMSAPAAKRRRLHDKEMEETDVEGDTFLLLTLAARRHRLKGPNGRFIKATSTFTHSDKSLLAELPFAEMPDNGHFPPAPPPPPTTPNPSTPAPPVTLSPPAPSLSELTGLIQAILQQVGRDLLQAFQAAAIQTPPVAPPQPTTPFPPMAPQATAPPAVPPSFVGPLTTNPAASVFTPPTLLSLFPEVKAVTITSIIQYEFRSSDLYKLDSRYRNKTECQVLSLNGGTLELTSNDAVLKEYKTPNSILIPLQTYFNILVQHAHHS
MDBLdec1_00106	MAVWHSLQSGAYGIGMVRSWGSAALNNKLDKIVAAIPPFTVNPVLMENIKSYSISVLLSSKLGAYKGIVPRDHVIAIIKKHQQRHLGNEFDRDHHAQKKLKAVVNYELMQARSELKKEVEFIFSMLAASDSDRSAQIHKSMVDNSTIFNLATKVVAGTQCSVTVLLSSRIALLRKVMVTHNNTKYWDHVDAQLKMICDAAGGDQKKIDKAFTTYLQTDQKTYGIDTGYIRKSGGSRQSRS
MDBLdec1_00107	MSSAESTSYGAILSEAAALGAGASNHPQLRSARFHALPWLTEEFLTCGDLTDLLALEPKLGYLSAYMTALAKEESSAGCVNTQLTLRAFLETVPDDLTQKQIEEAFSILMRYRVLDFALFHAGRPLRRPMGKTTALVATRRLLLRALLDCQSFLNDRCKVLLPELVSLRSNHGWQEQPQPAPFVPSLNNHAVNLFTKVLSRQQKKLLYTVLLNFETAAFHLSYLLKGKIDLPNKMTVLVAELTKNGEGKGWKVPNLYSVQMLRTPLQVAMTVSPLCLLIGKDLLDGPGCKSTMDYWEALAAVSRPPAVEEAEKQLRNVIFEVARGGNCVESLYHALDLISHLEVEAAPWLPSIVEKGATVAEPPLFPSQLSNTALTLLPNGNIQPPFHSGNALTSRTPT…
MDBLdec1_00108	MTEPPSRVPVPLFRWPNDLLGDLIFSPFLADLWVTRDTNTLYDSACSQRWRALCQAALQIEIDDAVWEEKWPMVVFVIMEGASQERYAVDTHKDSFEEVMVKVFTPVLAMLRILFDDASSDLDENSTAAPYIADAVASVLFAKIQTWNDHRVPSGSISSAFFEHQTPCLNGIESAVNDVLVDFGTHAGRVHDPHESLTMLILDAKKQLDQPSPSRREHDDALGMVFGDFFSFPVVEQFTFYTDDYKFGPRAATNFHRPLRSNNYTFIPEHLRQEQPAHSNQSLPHHTGYWSGSHDNFAAFFDGPEWCYFIRTCPRWRILIEITLELLQYSILKCYAFVPPLSVDIESILWHFREAAQIIGQRRLFDDRPVGQTWAEWRDGNPHQTPGGQPTWLGPENTA…
MDBLdec1_00109	MILDLDESKPFSMSREHPAIEHSGHRRSEPLSYAGWHKDIIIDLPNYRLRYNGFGRDDNRYLKQLRRYNSLLRREKQEASKLLDAKRSLGKAEKDLSWKMHLPFLVAQEMAQRLNIGVRKKARHQSSTTRPHGVAVMQQRLIDALRVCVARHERSHLLATVARAELLVDMLRAEVVTMPASNEESVALQIQTEDCSKRLVEAYFCTIEDVAESAEYPPLRLSENAQCDLLEELMVVHRLSGCDGSRR
MDBLdec1_00110	MSTTALGRRQRDDGLQVRSRKKIARSGPLVHHGRHFGRAIYAFANVRALVTNGLTRLVEEGDSPENYTARERQEHGVYLSLLQMCPDLKDKLADGATAEEVQLMTDLIQKGASASRGDDTKGMKSAIIDWITPSGQNLTPPLNRHSKVDRGFRHEATGSLLCPANMDWKDPEIKKKLANGELLIPGHAWPTFLYEDSTYDIMDPWKGLLRSHLLVIACVPSLPDWGLSDEPVKAFKHVFILPSSTEMADISFTTKSGNARIHGMTRVTKASIVYIATQACLSAHTFTAIGTKSLIYRLNKVRFALSSATSWSRTDKVTDSETFYTSLLGTLEDPKESNSVKDLLQWWDRKIFPNQRPEVVVVPVAGSPLDRIRQLQIERDLEEAEAASLQASSGVQN
MDBLdec1_00111	MPPKNNHRNPQFAPRSRSRADHGANYNAFGWDPYGRIAYLAAWMWGPDYVPGYDVKQFVGEPEPPRFGPPAPHQYACLPAGWKPTPSPFAVKFGVPLVADPEFDLPPPLRFSPRVFDALQHIARFERCKQQLHFYRVQQSHETGAVTEKIKRHIAAVEDAEESGYETEPVWPERQAE
MDBLdec1_00112	MPSAHPRYVLLHASLLLGHGELHGEPHPWAHGSSPLFISSTHPFPPPAPLVANRLSSTSTSISGFASTMERRTRSGTTFAAFSQELIDLKTRVSIEPLLEQALAAEWVRFLNDEGDNEGLPLSPKSTLADRPTRAPPRRYTPPCSPPAPLTDSHRLPPATLAAPSEKNGTCTEASRNKARSKIRRKAKQKAKASDPLMPAVDYRPRSTPTLKKTGISSLPTDLDSTSLPAASGRWVGKRIKAIKPTPWTLDELRAEGLKPFPWDGCTPHVLTDNASRGTVILAGTPSDLSWLAVAAAAEEAMTSARLQGEASGTFTCGQTKHRRGCFVALACGKPQNLAHPPQTCKILDSLLNDPNIQRIAGFQSSAFAYYAPKLYKNYASSIEQLWLHEPGLDVNFPD…		yes
MDBLdec1_00113	MLYLQPQQCPSPTHPHLLTAVRNIALNTSEDPMDSNNPTTGYSQTCICHRTFTSPAAYKNHENSCSVRKQNLSELLAKVQKAKLQRLASAAGAFATETGPSDTSQMEDTLGDRVMDSGSANRVMAASQPNALASSDDPVYLADGPPAKRRRKLPVHLSDPSVIMHDKRLKDIYPQPLVPKLTAIPASSSVPIVTTVPELTPDTSLTKEFATVDTAVNKFGIFRRYVYDTKVFPRDPDALVNIASLSDIRAPDQALLVPTKVTSTYGPYPNKNAFELGDWFWNYGAQKSQENFRRLIEIINTQLGLNEWDKEEWEDEDARWQASSVKIRVPFHHNTPNPGVRDFFVKGFYRRSLVSVIQEKLSLKKSDIPHFHTEPYELLWQRNATNGPIPLHGEIYMSP…
MDBLdec1_00114	MHFLWIRWFEPVEDVPVGHGWSHRRLDMLCFKRIDKPGAFGFVDPDDVLRACHIIPRFVLQQRHSDRIGLSVYARDGDDWNNYFANRFVDRDMVMRYHWALGVGHTYSHPEMTVDQAPAKESAEGPSDQTSRNSPALQRDEDHGMEVDEEIILDAGETSRAGASASSDHLRSADEDDADDNKSNRSGTSSDEEYSDDLDLDSLDADSEPDEDSQAEDLEEMYGKISDEDGTTSFD
MDBLdec1_00115	MPGFLVLSLVSAVLANTSLDGRGPRADNNGHWIDTWTAMPQLTEPANLPPPPFNGTRVVFQDSTIRQTLHMSLGAKQITISVSNAFGVTDLPITAMTIALPLNGSAGQNEILPLTLQTVTFSGQQSYIIPNGALAVSDPLNFEIAPQSVLTVTTYLAAGQQSTTNAVTSHPGSRTTTWFTKGNQVNATKLTGSLLANTTHWYFLSAVAAWSPLEAGTLNIVGDSITDGRGSTTDANNRWPDQLLARLQKSPSTQNIAIANQAAGGNRVLQDGLGPNALSRIDRDVLSHAGTRYAMVFEGVNDIGSAATDTQTQTVLYERLIAAYSQIITRAHAFGIPVFGGTITPFSAPGAASSTIQPYSSSTREQTRQKVNKWIRESGEFDHVVDFDLMIRDSTRPEA…		yes
MDBLdec1_00116	MYRIFLGAPSITDLDSDPSSYQWQTISSKSKQPEKRIFSATQSIVFPPATLEEASRRISLIYKNIIFDDGPDEEDLEGLNEQGGGEDQTTLITWPPTADETRLTRPNQTAAPSFLLDVSKSQFETQLETQDLSEAQSYNYSDASSIVRFPTFHFSLHALTALSSLTKSAPRGSRKVSVLLAALEVEGPDTIRIKKGAEAGKEVSVLNMILGDEEGAVCRLTAWRETAELWGGAGEAVGVKRGDILLIESVMATWDTTTSPTLSASLHHKSKVEICYRTMPYTHEDGRLRPDLRLGESDAAVRKVAAVVRWFEDMAGLSVGARA
MDBLdec1_00117	MSDEILEYPPSKLGEYTVIQDIAEGTFGKVKMATHTITGHKVAMKYISKAVIHREKTKTRVRREFEYMRTLRHPHIIKLYEVISTPTDIIFVLEYAGGELFNYIVANGRMPEPQARRFFQQIISGIEYSHRLKIVHRDLKPENVLLDDDLNVKIADFGLSNEISDGDFLSTSCGSPNYAAPEVIRGGVYAGPEIDVWSSGVILYVMLCGRLPFEDEDVQMLFHKINKGEYHMPSFLSHDARNLIQDMLAVDPVKRITVQEITEHPFFTTDLPRYLTPLPPPPGPVLGHLSSLVTPPKVLLDFEIIEGLGRIEEDVIDELAMRMTGVTKDDIWECLRRDDGVQGNAVKVAYMLLRDKRRSGKDCKRYSFIYTTRKRKADFMTTVAEFAEQERDAQLAAMD…			RecName: Full=Carbon catabolite-derepressing protein kinase; AltName: Full=Sucrose nonfermentating protein 1 [Saccharomyces cerevisiae S288C]
MDBLdec1_00118	MPPSKPTDTKVPARFSPYEKSVMDSSHNVGEVNKQPRHGIRSRRPASDPLVHCGRHFGRTVDMYCKVEVLLKNGSLPLKESAANQTEEDVDVVEPRDQRVFHALLGMIPDLRDRLTCASDKELVEMAEKIQKGVDGARSDDTNAIKHAVIGWITPDGTQAPIELSSMPSRGFRHEWTGALLCPSCRDWMDTSTKDVLRNADRLNHPLSVQDREAWPLFLYADGEYDPANVWQGLFKGALLVKGFRHLFFSPSSANKGIGQSKSTRAGQAQIHGMNEVTPASIAYLATQIKFGLSSAKVMSPTLRRLEYEPFYKRILNFLTSIEEKDKTKELLTWWNQLMFPPRLYSGASVLHAIKMARRRKLEAAAAELLHDSGSCAHESTPKGPRSPDTNPEA
MDBLdec1_00119	MATFNDPMRNAAALILPPYLYLGSRESTSPAFLKSHQMTHVLSIGSTPLSTDASIVYSHLSLSDDSMVPINETCDVASTIIESAKSGKIVVHCNAARSRSPTVIAAYLMKHQRMTLKDALGLIVQARPAVRPNPGFFRQLKDMDVELNGVSSMKVDTLPRSKQGRLALITGTLKGGVEPDLARVSDSEIDDMGDDETPIMLPPVSARYSPLLLVVLIFRHPQDFATSDAGALAFGVMFPPLRRE			RecName: Full=Dual specificity protein phosphatase 1; Short=AtDsPTP1 [Arabidopsis thaliana]
MDBLdec1_00120	MSTPEPEPGCNGRTGAADGTPVDEHIEDCGASEDVEANNVIDQAEDPNGSSSTDPEQPTTCPPLTMAIPLSDLTFHSPSSQIIGTPFTTESRFEYPFPDSSSNVPSPASSTILTSYFPSLSASASFPTSSSSHSLSLSPSPPSTITTFPPTFPLPADLPAYSLKHPKMRPATPPVPPGLVKKRQRWSLGLLRRRSGSNSSQGSPSSESNTRTAPPPASPTTAAAASGAARQTRVSCDPRSRQTTLVEDGVDAPTPPLPHIDAQR
MDBLdec1_00121	MRRAQSVRHYARPSLALGADDLGMLREGDETNEDVLRRQLLDKDRENDKFAFDIGVKLISGLKQLQTQIQVLQAQLAQRPPLEAVQELEKEYKNLDLLLQGTQRENERCMAELDRTRTREKMLERELAKLAGDNWQSSLDIAPSATPVLTSAALGSTAARRHGMNATEDKDVSARVEQMRMLVLGMEQRLQVREERLVKSVERAESEGRKFEEGRKALLVKS
MDBLdec1_00122	MVRFSTFFVALTLASCQLGVHAAPLSNRAGIRSFIQCNLARLKTVGGLAGTTSAVQKISGADAATAAAVTAAQTGLKDAQTGIQTIAQALVTGKAPPAAARDQVGKGLNVAQTALAGITSTDPKVAAQVKTAQDKLKQTISAGQQVVDTCGGGGTAGTSLSSVATASMTATEITTSAAATVTTSSLATLTTSADGNQATECPTVSVSTQIVTVTVQPTAGAATVAAASGATSVAADSATAAATAPTAAATKGKGGQAKNEGFQSPDIIRKRQIGNVRCNIARLQAVRGLSASTKAVGKVATAAGNDVTAATAAQDAQSSLKSAQDGIKTIAKALVAGQLAPAAGRDQVVDGLNAAKTSLASIASTDPNVVSAVTDAQAQIDKTLAAGASVASNC		yes
MDBLdec1_00123	MSAQSQNGQVNGRGAMESTPLLTREDSSDLEIFKSEDVSTTAMFWEEMRTIPRYALPVYGSQILEFSMVFVPVISIGHLSTITLAAVSLGSMTANVTGLSVLQGLASALDTLLPSAYTSTQPQLVGLWAQRMAVVMAFAVAPILFIWFNAEPILLSLRQDPEVAHLAAIYLHWFSFALPAFAFNCIMRRYFQSQGLFYVQTRIICFVAPVNVLLNYLLVWGPEPIRLGFIGAPVASALSTWLVSFTSTLHLLFLVPRTTWHPLSMMMFTNLGLLLRLGLSGIAGVASEWWAWEFIALAASLLGPVALACQSVLITTAAIAFQLSFAVASATSIRIGNLLGEKNARRARVAANTSLVVALLASLINSTILLVLRKSWAKLFNNDPEVVSVVAAVIPLIVL…			RecName: Full=Uncharacterized transporter C4B3.13 [Schizosaccharomyces pombe 972h-]
MDBLdec1_00124	MSSTPSEARALPPAIQAHIGHAYMQRPPRRLLDLVSLLQTQPMNQWSTHPQVLGILCRQFEDSLPNLMAKNYEDRIEAVLDGVHGLQIAMQEIILPRTSSTTKKSVSSIVVWAWPSIWKWLHYLYYTTDKGLATTFDAKSRPAGATLPVRLPCQALIAYLLINTEIPIPSAISSTPGLLQMVTEMWVRLTDRPRDDQGLIEDSMFISMGLSELLKCSTTDVRPMARGFGIGKKELALALLKPFHRVIYGGEFWMDCYPAVIDVHLVLFQQVPDLYDQLSLGKIVYDICYALEYLTSIPIPESSDVMLLSRHLACITRSLIFIAGLSVVATGYQWIVQALRFKLIRSLLRSALWMPEDQLKDSSLRVLNILRTYLLCPPVLQPLQKAMDAAKAGDLAMKF…
MDBLdec1_00125	MQRYSVLAPTVLEGTYDATVAALDAESKVNGFWNTIIAHYFQANDFNHSIDPEAQVIGGFVDLLVSRRVVPGNPGPATYEHRVLFEGKGADGDSFLNIQSQLSNYFMDNYKRSGEKLWAIGARGSNVCFWRWDVKEKGGAKLQKVIFRNGGDEVYEPITPTSTPTVLSVATNQTEIRRFLLHMFATQ
MDBLdec1_00126	MFARGALSRSFSHLRHDALKPKQTRAFSHLPPRSQYQFQARPPTWSAKVWYRRDGTPRSRRKGLVIGTIASATLYTLYSMMVLVEELDTANYLLGGLVHIQRIDTEFPSVDVSDFRSMNVYFQDMCSALFGDIPQEMIDEFFGEIDSLAGASRDEAHKSLRETCEVVHQILVDSKGGDPLETASKAVARLDEGLLQLVEMVQDKYGDGFGKMLKAQKGAGQLKDSALKSSEYEVVG
MDBLdec1_00127	MAEGRINTLSYPTPHGGASLVLAFRMQGNIALVLGSGSLAASRAYSALEADSKVVVLATGGLGAACDEIQWRAQHKQLTFIDWDSLPGSSTAGGDEKLIGALESYLNSTPAVRLVCMTNTLTGHPHSRAFAERVYHVCRERSIPINTTDMPGLCDFTFTSSHRFEAADGSSTPLQIGITTNGQGCRLAGRIKRDIVSRLPKDVGAAVRNIGRMRALAKVKAAKRKEEILEDEEDELEENGRVLTPNRPVPSRSNSETEVESSMRRIKWVAQVSEYWPISKLAQMSEADMEEVLAGDSSPSPSPKIQPSDNILPSIHSLTLTRPGKILLVGSGPGHPSLLTLATHTALTKMADLVLSDKLVPDAVLGLIPKTVQVRIAKKFPGNAEGAQMEMMEAAVEAA…			RecName: Full=Probable uroporphyrinogen-III C-methyltransferase [Schizosaccharomyces pombe 972h-]
MDBLdec1_00128	MQLVDNDTFLSQLTALFNDSKEKGTIWLTHKRLSYDGEDVAMVDRESSEDISEYPCLLRVTDGGSNKFSTRVEPGQLEKFHAAYGALLKASMTTLRKRDKKREKTRAEEAVKRRKKMTERVMIDGPKRGSGRRKRQRQVKAALKQQESQQKFKERKAHTS
MDBLdec1_00129	MAPVLIEDILVKVLCWCDIATVLSVGLASRSCYALSTSKQVWLTLLSDLQRRGFVDHLPNQRLDEFATQELVDLAKRAVHGPETWSASHPSMPTITRQIVLRPNIRHGPGILNWENEPRLLPGGRFILFSQSGDIECRDTLEDKLIWTYKPRSLNDYVQNYAVEVFDGGQTAMILLGIRTYERHEDRKNFLEVVRLDLNIGSSTSQVFTAAPNTSHDNPFGRLSIQGDFAAASIPDQWVVIIQLSTGLCSVFTVPSDSFDIAFVPQHVVILKAGIPPCLRIWSTRALLGRDTNNSSIETIEPIVTITLPESDDPYASAHLGSNLSPLSDHSSTIWAIVSASSSTGSSLLYKYRISHPHLGSLSITPTLPPVQIAHPFTNRGVLHISFPGFMNVWKHILS…
MDBLdec1_00130	MIFLAPLISTLLGLALAFPAQNVTKRDTIKGPVISSNFPDPSLLWVESEHSWFAFATNSGGINVQLATSPDFVTWKVSAGTDLLPKVGAWVYAPRPAVWAPMVIQIADGSFVMYYSATSAQDPTAHCVGVATSSTVRGPYAPLANPFVCHLDLGGSIDAAGHHHPDGSLYVVYKVDGNNRGSGGSCNNGIPPIKSTPILLQKVGADGYTKIGNEVQILDRDNGDGPLVEAPSLIHVNGVWFLFFSSGCFAETTYDLSYAYATSVSGPYSKAQGPIAPLLVTGKDGLKAPGSACAAKDGSKIVFHGWLGDSINGGRGMWTGIPTISGTTITL	GH43_30.hmm	yes
MDBLdec1_00131	MPVTPISPSANVFDDDDDDEGWQDMPIVREDEFTSGLDAEDQKKYHYQPSAKGTSAANATGNLIDVDDFGYDWRSKIDQNESEYTRLRVNEEDDVDEVHLRTKYLFDEDKAMTPLSQMQATKNLLTEAQRIAYVGLCALTSREMSQNLQVAKRKELKAAVSNMELWAMKIMGRLYYHMELETLEQKMIESLAEHGVVATDLVPALMTTHTVANPEYDPAEARRLTEERESTARDDSDDNSISDQTLVNEPLFTGHDEPTTPKLNNSQSASISPNAPSSPSERTSHHRTISGAPATYQTTAKVLGDTSTSAIPGVTTSLSSADQNVTLDIRWTVLCDLFLVLIADSVYDARSRVLLESVAFKLGLGWLDVVKFESRVTEALEIQEDVEKTEHQEVIEGQQ…			RecName: Full=Probable lipase MIL1; AltName: Full=Medium adaptin-interacting ligand 1 [Saccharomyces cerevisiae S288C]
MDBLdec1_00132	MASQSILRAGMKSPAHTFMKPASTRSILRRPAPLPLSPNPLLFAASFSVVVNSSHLSPHVHFPSSPAMAATFSAYSPNTYDRAAIIVSPGSAGMSAWANRPLSPSANNAFKLLNPPKRKLATPRAESLAVPPFEDPRSPKPYKVEPPKRTSAAPQKAQSLEVPAFEDPRSPKPYRARSGVSFEELTLHVPRGNRGVGELGRSLFTYPRSPYPSAPIEEDSDGVADAENRGRWPSKTNHPQPPTRARSLETKPKRRQNIPMHVASPLKQNFLSPVRESPRVAITKKPAPLDLEGESLTQAFWQSVSLEEEPESAYMTANEMLPPVPDIMFGNKDGSLWSPRPRNDVRRGLGAEMSVLSPAQRVAFRKGMVASPSPNDPFAAFPSFSIAVMSMDGIVTYPP…
MDBLdec1_00133	MTPRPILKACPTNESFPSPSTALPFKFLHSPHVHFPPTPTLTDTQTTHSPFVYDRAPIVVSPNTCRLPERGGRVYSAFAMNEPSSAPPKGSYFHPRAFEVCQLEPLNGDPPHPLYPPPLIPDLSSSESEDSDACASSSPVNSPRHDFSISHASGRDAQYPTILTPTCPQDEALAFLPHPHSQPSSTKTRPKLRRMATPKRPPALRVKESFGEADRDLSLDGCLGGF
MDBLdec1_00134	MDLSSLTKQLDELQLIRCSLLPDEVLDFLDEHDIWMNLVTAHEDTSTFSTHRRPTSPARIQVKINSANVSFVVEIPRNYSGNLAEAHPTFTVKGDELTRVDQDRWQRILERSLQEIDNTEYPIYQLLSSHLLPLVHEELESRQSQRLVDLIDAEPASLSPQYHALLTSHHLISPNKRRSLQSWSSSLSISGFAKVGYPGVIYAQGQKENVEEFVGNVKAMQWLALKVRFIEELPTSGTANEQESRWMEFQKVGEVVEEMRRLGREQFIVEMGIGSAGNK
MDBLdec1_00135	MTSARATRSSGMETTQSNAELDPRDSTPLISNENRNAAFKSENLKKATMFWQEMRIIATYALPVFGSQLLECSLVFVPVISVGHLSTKALAAISLASLTGSVTGASVLQGLASALDTLLPSAYTSSEPHLPIYLIWLNAEQILLSLNQDPEVAHLASVYLLWFSLGLPAIAFNAVSRRYFQSQGLFFVQTRITFFVAPVNLLLNYILVWGPEPVRLGFVGAPLATAISFNLVSLISIIYWVYFAQRETWHPISTQMFTNLGLVTRLGLAGIGENASKWWAWESIGLAASFLGPTALASQSILLTSTATTFQAAFSLASATSIRVGHLLGERNAKRAGVAVNASLLLAFLVSLMTSITYLSFRHTWAKMFNNDLEVVALVASVIPVIALYQVGDANAAVT…			RecName: Full=Uncharacterized transporter C4B3.13 [Schizosaccharomyces pombe 972h-]
MDBLdec1_00136	MSPTCEPSSKTSFQRMYDGRKRKTATEYRNTGPCASESSPLLASTNDLCPDSEGPSRLTIFWQETRTIPRYAFPVFLSQLLEFSLVIVEVVSVGHISTAALAGVSLGSMTASVTGLSMLQGLTSALDTLLPSAFTSAQPQIAGLWSQRMWVVVLVALLPILAAWLSAERILLALRQDPEVARLAALYLRWFSFGLPAFAFNCISRRYFQSQGLFTAQTRIIMIVAPINVLLNYLLVWGPISTRLGFIGAPIATSLSFTLISILSVVYGVYFAPTTAWHPISFKMFTNLGLLVRLGLAGIGQTASEWWAWELVALAASFLGPLSLASQSILLTSSATTFQATFALSNATSIRVGNLLGEKNARRAGLAAAASIAIALINSSMISIIYLVFRNTWAHMFTN…			RecName: Full=Uncharacterized transporter C4B3.13 [Schizosaccharomyces pombe 972h-]
MDBLdec1_00137	MTRECSKSTDDRALSHRIPTAYQWASLYAPTAARPLLDMSQGVPGTPPPEVLRIALGKAASSPASFGYCPADGEPMLRKALADEMKAIYGSDADVTADDVALTAGCNMAFFATIMSLADAGDEVILPVPWYFNHQMDLTLLGIKPIPLQTLPEDGFTPSVERCRSLITPRTKAIALVTPNNPTGAIYSPTLLASFLYLAAEHNIALVVDETYRDFILNGAPHALFNGAWRSNFIHLFSFSKSYCLPGHRLGAIAASPLLLEQIKTVLDCLQICPPRPVQIALTPLLPTLRPFIRQTAIAIQARHELFRQVLPKRWKIGAQGGYFAFVKHPFVNISSLEVSKRLAAELGVVSLPSAFFCEENGDGPTWDEARWIRFSVANVDDEKYSHRARLAPGIELAM…			RecName: Full=Probable aspartate/prephenate aminotransferase; Short=AspAT / PAT; AltName: Full=Transaminase A [Thermus aquaticus]
MDBLdec1_00138	MTNVHKATPATAHQPLKGLYIAARLLSLAFNVPLWMLYYALFPRPRVSWTLKEAVLVRLVRYLMPLNALCDLAPQTTDKTREVPQSELKETSFVWLEPVDDSLLKGVAGDEKVKPIKIPGYIWPKETAIPADGSLTLLAVFIAILKLRTFSVEFINYSLPPPALKFGLDPALDYRVSSEACHPAQLQDALAAYSHLVNAIGVSPSRIFLFGACSGGHLVLLLLRYLYEEKVLPMPGSVMLFSPGVDFTIDLDIAAKKCDPRPNSAIDMLSASHYANLRFLGHHPISFLSSPYGSANRAPPGSYKSYPRTFISVGDAEAFQRECTELYTLMHNDGVDVTLDVQKDAVHDFYGSGPLLPHETARENVTKRLVSWVEGIEKS
MDBLdec1_00139	MAVPLTNNTETPENHENEGEPPQKRIKITAGNGRKAIHEMKYGRLEKLDRVNPAPLGRTNSRGRLALLISLPLDVLFEIFGHLLPLDVLYLTRTTKEFRRVFLHQSAITMWKAAFANVPKLPECPPDTSLPAWANLVFDLHCHNCGTSHAKNVVDFILRTRLCGPCAKICLLSSTTLDKKLHKDKLILKCVPFSKWNKGTVTSCLISEKDRFLKSLVNPGCNRQEFADGRRAEVKARIEHGKKYHTWLDAETEAREKELDSIKLNRKNAIIDKLVDLGYDKEVDYLLYVENEVLHGGIGPAVQLLSRHPSVKVAKPLTDQVWSNIKSKMVRYMDEVRAHIAEGERLQLLEKRKGKALDAWHDYCQKNITALAILSRPMPSPVDIIALPRVLDIVNLPSP…			RecName: Full=U1 small nuclear ribonucleoprotein usp102; Short=U1 snRNP protein usp102 [Schizosaccharomyces pombe 972h-]
MDBLdec1_00140	MSSEIPKFRIALRGEALLNNPRFNKGSAFTVPERKAFGLVGRLPSKVNTIDTQCKRAYAQLQMRDTAIAKNSFLQSLKDQDWVLYYTLLTRHLEELTPIIYTPTEAEAISKYSHLFRRAEGLYLTFTHQDSMEEDFLEQTRGRHIDLVVCTDAKAILGIGDQGVGGIWICTAKAAIYTLIGGIDPSRILSVTLDVGTDNESLLNDELYVGWQHSRVKGEEYDKFVDKFIQLIRKYYPQNLIHFEDFGVANAHKLIKDYSPLHSVFNDDMYVPLPHSSSCIASTHHSSQGTGAVTLATILSAVGATKTKISEQRYVVFGAGSAGIGIACQLRDAIIDIDGVPELEANKEFYLLDKHGLITEQLSDMGLVRDEARAFMRPAAEWEDAQTDEEGKVRLLEVV…			RecName: Full=NAD-dependent malic enzyme 3; Short=NAD-ME 3; AltName: Full=Malate dehydrogenase MalS [Bacillus subtilis subsp. subtilis str. 168]
MDBLdec1_00141	MSTLRLCWSYIQPLFLLVIFSILLGFSIIELAISAWLTARFNAHHDYSNVGERDKVRYTLFCTTWTIVGSCFFLILFLHSATGSVLTSVLAHLVYLSLTWIFWVAAAVAITTMLGGGLNCSNQDDFVYCGQLNALEAFSWMIWIIVTFSLIFVCIRGISAARRGDGYRGGLVA
MDBLdec1_00142	MVSALVKSIHQSYHRIATNPATAPLPVLPKTSCSSLKNADEPGAMGSPVSEKPSTVTDAHFNDSGQGTSHDEASENRTAPSSTQPISATAPVTLVCCSIIPQTSPLRPILRPIDNTAIQVLEGPRKPTSKQKPPSSVERLVISPHALFEKCTHSQLLAAVERTAPRQRYIINRLMETQGRRKLVKAPTRASSRLKARANGAGAGKSQSAKMIILIPPLKRKRSDTDLGKEHAPVSPVRRSPRVVPPLREFRPRLGGHAVVGEKR
MDBLdec1_00143	MDFSSIPNEPLLQILEHVDDDELYVLPLLCRRLNHLAIPILLERQGIIIADMKAGAVRLTLPEQLKTLAAFRTAFFVNSIALLSCEFRPMATDAPGAFHSYLRQVANLITRPIPVGFQVLGVDLWGSCTLASPSEEEHLCEELFTRSDSCQELSIRDGNGDTRVYCRAALTSDAPPSNARQILNLMGRTRARGKPHLFSRLDPTLYWGQSHSKARRSSYTLHTYKLNDHQKLLPENLPQTLSSLKTVGNLTLPSSGLWGTVWSDILPRIGAAARELNTVDIDPTGMFLHDLVKFISMLPKIMQLIIHVPNDPRGYHGKHPAVPIHPTLPLLTYVSAPLAYLPALLAGNLPKLQHLHIEIPVRSTIFSHNSEKILAEIVSRLKQRKRHPFPKIYLRIYLP…
MDBLdec1_00144	MPPTGVNRKEKDGVQKIRRKPGRVPTSCAECRRLKLRCDKNVPCEKCVSRGCGSICPDGSLTPGKGNRLVLANTEELHDRIETLCTRIRELENALRSLQESVSDEPHPLLQKDVLQPITPQTYRPAPPAPAPVTNISPPSTGSLPPEEPPDHSQSQSTQADDENFVDAFGTLSIGLRSECSFFGKTARSEYLMRALVNQPMRTKPLPPRLSKRLTDLSYPELQGCDAGLGREIFSLLPTLSEAIHLCEIYQEHGKFMYTPVPRTELFDEILTAVYRVDSFEALTCHHSLSLLLIVFAVAALFDTDREPYSTDAQEFYLLSRTALRFNPKTTRISIQALIHIAQYLDFSDWDSTESNAAWTYVGQAVRLGHSAGLHLNSARWNLSDPNVQRRCRLFWQLF…			RecName: Full=Uncharacterized transcriptional regulatory protein C1F7.11c [Schizosaccharomyces pombe 972h-]
MDBLdec1_00145	MDIVPCNGARGPDDAGYITLHRSSLLHAASAQVPVSATCSTAVPELVDSDVMTSCDSIASCLSRPCKTFHSGKSNISHMAPPSTWRGQVRLRPGETSPAISDTTMSATNSATKTTSTTDSQMQSAAAAIPMNTDIVKEVTMGENDRNDLQSPEVSSDWCPVSATHATSQKPTISFASKDDAGGKLPKTLKFNKGAGGISKMRSMQELCNEEKARVALRLAEQTSGALECTSFDVEPLSDTGRWAANKFNSTGSSKPTTADANDNAANVFGGTVVAPAVPSSTRLTRASTQNSIDSDAAETDPGTQPSSQPTPTKGRAKGTAGVQLPPTADLVELFRELALVIPPNEKETGPNGLIQTNYNISAIASHIKNIRDETAGVKTAHSNDTRRFATDASNIRAD…
MDBLdec1_00146	MLLRISALLLAHVYVATAWNTFVVPHAEGKDDTPGLMASVANYTTNSTILFQKGVTYNIFTPIKFPALNNVEIRIEGNLTYPTDIPTIQAIVGTSGFSGAWFAFSGGNNVTLRGSIDPHWGWVDAHGQGWWNARTQVNRPHGFAFSKINNGVIRDMKVWKPIAWNFATSGSTNLHAFHNKIIAVSEDPDMAFPFNTDGFSAGGTNMLFENNHIQNGDDCLTVGNGAKNIHFRNSYCEGGHGLSIGSLGKGGQVANVQNILIENVVMKHSLYGARFKSWTGGNGLARNVTWKNIAFYNVRFPIYITQNYWDQGVGPKPNTTTTNNTHIQDFTFQNFAGLIDDSPDYFEGSCVSDPCWYTVRGATGHEVAIFDLYPNTATNIVAKNIIATTKTKTKVAVMC…	GH28.hmm	yes	RecName: Full=Probable exopolygalacturonase C; AltName: Full=Galacturan 1,4-alpha-galacturonidase C; AltName: Full=Poly(1,4-alpha-D-galacturonide)galacturonohydrolase C; Flags: Precursor [Aspergillus terreus NIH2624]
MDBLdec1_00147	MARTKQTARKSTGGKAPRKQLATKAARKTATTATGGVKKPHRFRPGTVALREIRRYQKSTELLIRKLPFQRLVREIAQDFKTDLRFQSSAVMALQEAAEAYLVSLFEDTNLAAIHAKRVTIQPKDLALARRLRGERS			RecName: Full=Histone H3.2 [Ustilago maydis 521]
MDBLdec1_00148	MSTQFRSDRVRLIVFLKRKHGLSKEEFSHYWSDTHAPLFRSLDIVKRNVIKYEQAHAHDKHIAAHDALGVPSSDWDGLVILDGESYDKLFEIFTSEEYARIVAPDEGNFIDRPKCQLIALDLVTVFE
MDBLdec1_00149	MPASFRTDRVRLVGFIKRKPGLSKEEFSDYWRNTHADVFMSLDIVKKNVLKYEQAHVNDKNLSKILAMSKGLLATPEWDGIGILEGESYEKLFAIFASEEYQNVVKPDEEKFIDRPSMQILPLDLVTVLNQ
MDBLdec1_00150	MDSEDSDVGTTIPDLLGPGFSTSHPHLLLFEQQEASAKIAYARAHHNRTQSEGTDGGETAQDEDELARLLDDMRFCETLRFFGSMDGFYKGSLDLTGRHLPRFLELQEQWNAYIVDFLDVPADAKESTINEKGKNDAPIIDYRFKHKSAWKKFRQRWKIAAQLDYSRLLFETRKVLATIAKHNTPQIQHLCLADLPPELLNHIFQAADSRQARLLSSTCHHLNAIGQRHILKSRCLAFKFSRRQAMNYLDDVAADKHLKKMAISSCEQVLSVSNFLLDRPDLRDALRDLSISDEWNMGTFRKYFENLTTFDLDEEFRKPVYHSFTAVLAASANITTLKLYSVVLSFEIVENIHCLHHLISLHLHLCNFAKAVQNLLRHEPDRLVWNSIYNLHLVCSSSP…
MDBLdec1_00151	MSVVSGDVAIDTACSPEDYAARTSLLDDVTALLSVFVGENDDPEEAAIMRTFTFATPDGGVPVTVQLNDEPLLEEDHTSVGLQSWGSCIHLGERICADPGAFSLSPNPSDRPLRVLELGAGTGLLSILAAKLLAPSPSSLTLAPVVVATDYHPDVLANLSTNVKTNFRFSHPSPAPFTSTSSCTPVHVHALDRETPVYALLDMPFDVVLAADVVYHPEHARWIQGCVERLLRRPSPDSADGKEQDEGGVFWMIIAVRPIGRHEGLDGNVVEVFGDEAKVWPEDEGMGLRLTILEMEDAGKVEGVGRADESGYKLFKIGWKRVSSAGA			RecName: Full=Protein-lysine N-methyltransferase EFM2; AltName: Full=Elongation factor methyltransferase 2 [Saccharomyces cerevisiae S288C]
MDBLdec1_00152	MQPKGDALEAKSTRVSTARHKKRPPIRGLKSSAALAEVSKTQTVSIGISVPPRIAKVAALAVLKRKRLEHEKEEDVAHKKKAMVGRGTAEDARTDIPVVGSKWKVEDEGLGEEKEAAMIRFPSMQQAAETVGSSDDEVVPLTHSRGITTVTLQPALGLVASAGNSEVPIATLNEMFANLPTKITHRTSSVAQPPAEHCFQTPEIQDHPSLNNPLPSYASRVELCHEIKPPVLSSMDGVNSPEIGEGPGTHNTPMRSEVEVFDGVEPLPGGAIASYLKQLTDLRRANARLIEEQDHLVRSRTAALAEAKMWKQAEGVLRREVEQTKVERQGSAGDLGQLRQRGSEGGSGAHDFSEKHLGDCKPIEESITITAVSTESLNPSGSVYNDTHCQIQQVEAECR…
MDBLdec1_00153	MDADFSAHPTSFLLPLAHLSTWSTQDVASAVERLRNLYWPPKPPPLPAKITLPQRIIARGIHDDSVPDSGYASAEENDDEGDTVTHGITHVAADSDPRDTDRLEALRADTLQCEFAIKWTTGFIARSGPWIDVACSPEDHAARTSLLDDVTALLSAFVGENDDPEEAAIMRTFTFATSDGGVPVTVQLNDEPLLEEDHTSVGLQSWGSCIRLGERICADPGAFSLLPFPSDRSLRVLELGAGTGLLSILAAKLLAPSPSSPTLAPVVVATDYHPDVLANLSTNVKTNFRFSSPSPAPFTPVHVHALDWETPVYATPLLDMPFDVVLAADVVYHPEHARWIRECVERLLRRPSPDMGNGKEQDEGGVFWMIIAVRPIGRHEGLDGNVVEVFGDETKVLPE…			RecName: Full=Protein-lysine N-methyltransferase EFM2; AltName: Full=Elongation factor methyltransferase 2 [Saccharomyces cerevisiae S288C]
MDBLdec1_00154	MSATTITISYELNPPAQTTTDVEGLSASKTQTFPVKASPADGHEKYYAALQTAIAAAKDQLGDELTAWRDAVGKAELSKETPKTLKYDAGEEEEEEDEQ
MDBLdec1_00155	MFLSLRGSSSLLRTCLSSCSARPSISTHSTWFPSASIGHVRAYASELRVKNTNTATKDALSRTTSLFKTYKPVSPGIRHLKRPLNPHLYEGRPVRALTIAKRKTGGRNAHGRITVRHRGGGHRQRIRTIDFMREEPGVYDVVRIEYDPGRSAHIALVRSRNLEDEGTKRWKYILATDGMRAGDEVQSFRQGIPDGFIPGFDALATEQQNAAEGEQEGLVAGRKESSSHALALGILRTMTLKPGNVLPLKLMPPGTVIHNIALKPQGPGILVRSAGSFGQIMSHEESGRYTHVRLQSGEVRKVLAGCCATVGKVSNPLWKSISLGKAGRSRWLGRRPSVRGVAMNANDHPHGGGRGKSKSNKHPVSIWGWGTKGTRTRKPGPKGPKNSNKMVIRERPRGK…			RecName: Full=54S ribosomal protein rml2, mitochondrial; Short=L2 [Schizosaccharomyces pombe 972h-]
MDBLdec1_00156	MASKAMQISTGTSELRDITKMERIGAHSHIRGLGLDDRLEPRGNAQGMVGQAKARKAAGMILKMVQEGRIAGRAMLFAGPPSTGKTAIALGMAQTLGPDVPFTMIAASEVFSLSMSKTEALTQAFRRSIGVRIKEETELIEGEVVEIQIDRSLTGATKTGKLTIKTTDMETIYDLGTKMIDALSKEKVLAGDVIAIDKTSGKITKLGRSFARSRDYDAMGADTKFVQCPEGEIQKRKEVVHTVSLHEIDVINSRTQGFLALFAGDTGEIKPELRNQINTKVAEWREEGKAEIIPGVLFIDEVHMLDIECFSFLNRALENELSPLVIMASNRGMARIRGTKFRSPHGLPVDLLDRVLIVSTKPYSEDDVQQIIQIRCQEEDVTLTADAMNVLTSMAMQTT…			RecName: Full=RuvB-like helicase 2 [Ustilago maydis 521]
MDBLdec1_00157	MSKTTVPSISWQSNNGELIWNLITELEKPENFKVFCGKKDKDENTSGDSKAKASKCMAEVILPEYFKINAHTVGDRVKGKIDILITEYRKHVKRLTKTGEGVGGPESQSDDTPASFFIEGGGPNEATPAHALNIWHEIVRAWPYFPRMHALFGSRPNITPIAITTGVGPNGLQTQWFQRPDDFIDPILLNTPEHVVAPPPPPPPAQPPTVTHSFGSEHTNYEPGTPTPSQVPGSQGSGSSLIRFAKPSSASHEAIEWLKASNPTVPKKRSAIDQLLELSKENIEFM
MDBLdec1_00158	MPTKQNKKKKVSRGSATGLPGAAPPDNPPGAAHAPGGSVEVSEETTTPAAAALLAAATATSQRGHDDEESLHRREDARDRGCPPGAQIKSEPISGVAPIQETRKTDRDLRHDRREARRVRNAPDPFPAPFDNISRTLARPGASGIPGEPQYRRDNGGTLMLMSESSLTELSSAARQSRRAQKKRDEGPSKPKAPCSYISAVEERDALLDLMAQELSHLPQHEVQKALNAIRKKRETVIQAEGESGIRSRSSRRSMHPENVALPPSEATMEAVNQSLLQPHQDDETSSQARARHRAYERAQNPPPVRENTTSASRTFETGKVGTTSYRRGPSCIDEIVDRWTAQPSEERRSNEQPQASQPYRRRVGPGDEPSDSSSDGSRSSYEDRDRPVSDRDESIDGD…
MDBLdec1_00159	MTEEESTLYGRKFNLKKGESSTRANPPSKARRSVTIEEEDDAKAHSPGSGLPTPFPVIMEDGITLSREDGERMVDEVPTILNSGKSKYNTLKDLREIEEIVQEFTRERFPSAEHREELRRTFTVVPEEEDDPFENEYVMAAFRAVAADHEHKVADMGPLTEADIPRLKEQWLASCQEIMNGVPEELPPVRGVNHRINLIDDLKQYRYHLPRCPDSLKPQLMEKIMKYTRAGWWEAVQTEQAAPMLCILKKDGRLRTVIDCRKRNDNTIKDVTPFPDQDQIRLDVARAKIKSKIDFSDAYEQVRTHPPDVPKSAFATIYGTFVSHTMQIGDCNAPATFQRVMTMIFREFIGIFLHVYLDDLFVYSNSIEEHEQHLKLVFQKIRENQFYLKAEKVELYADK…			RecName: Full=Retrovirus-related Pol polyprotein from transposon 17.6; Includes: RecName: Full=Protease; Includes: RecName: Full=Reverse transcriptase; Includes: RecName: Full=Endonuclease [Drosophila melanogaster]
MDBLdec1_00160	MEVVDPSKWSFNAQLNLIGHPGECEACAKYAKHFFMASFTRAPGIADTLECQKRHLSELPVAEARRECDDMHRHIRRLERDARDLSSDYNRIVDEKRDLLNEIRELEDQLGEKARKRPRHEAASNASYEAGPSSSRLSPVSQLVELSLPTVEAPAVINDNRMEGVDSDFPTPLKAYGLSEPIASQDVKPAIRPTCPLPAARQPLVQYVLDKENTVHTLPMPKVVVKNSEKINLTSSEQLTRFIEEAQMVGNHHAVKRMQIYVSDSQRLKRSARTGIQNEVLARWTVPDWYRIATANVGGQTAPPKPKGPQGPATPNLMDDASKWAEWLLANRKKLCAPGVVKMYPGIQIGTQGISLREVRGWQIVNRLAPRRVQDVAATRNRSRFFALSAELLGTINLY…
MDBLdec1_00161	MATPQTRQEVINTYLVLMLSRNLFTPYQSLEEACHHFDVDVKVITALYEIRYLNGHDHHVPKAGQMHLAWEYASNPADHARFSQMLRVSPYIFDTILCLIKDHPVFTSNSNVSQAAVEKQLAVTLYRMGRYGNGASIQDIARIAGCSEGSVENYTDRCFEAIESLKEVFLRKLTQEEIEKEKRWIDEQLGFKGAWRDGWLMYDGTIVVLYQRPGLNGDAYYTRKGNYGLNVQIGNTPSNLRIADFSHGYTGSCHDARAFEGTAAVKHPNWLFEGNDPQGACM
MDBLdec1_00162	MKLLASLIVLALAISPSLADQPIYAQCGGIGWTGDTTCVSGTTCTKLNDWYFQCLPGATTTSPTTTPPSTTPTPTTTSPPPAATGFVKTSGTRFTLNGQRYTIVGGNSYWIGLTGLSTANMNAAFADIARAGGTTVRTWGFNEVTSQNGNWYQSWSGSTPTINTGATGLGNFDNVVAAAKANGIRLIVALTNNWADYGGMDVYVRQILNSANHDLFYTNAQVQTAFKNYIKTFVGRYVNEPTILAWELANEPRCKGSTGTSSGTCTTTTVTNWAKSISAYIKSIDSNHLVALGDEGFYNQPSAPTYPYQGSEGIDFDANLAISTLDFGTFHAYPESWGQSGNSQAWGTQWIADHGASQTRAGKPVIIEEFGVTSNQPTVYTAWFNQIVSSGVAGDLIWQ…	GH5_7.hmm	yes	RecName: Full=Probable mannan endo-1,4-beta-mannosidase F; AltName: Full=Endo-beta-1,4-mannanase F; Flags: Precursor [Aspergillus nidulans FGSC A4]
MDBLdec1_00163	MYTSSAAQKAKRRTHTRPELSDEQKQEIKEAFELFDTDKDGCVDYHELKVAMRALGFDLKKAEVLKILRDHDKTGHGLMDFEDFAKIMSERILARDPMEEIRRAFQLFDDDNTGKISLRNLRRVAKEIGDRLEDDELQAMIDEFDLDQDGEINEQEFFAIMMDDA			RecName: Full=Cell division control protein 31 [Schizosaccharomyces pombe 972h-]
MDBLdec1_00164	MVSLNFSYIDATPHSVVRPSPMADPVSPSYTAYSVPSPFSSGSSASYPNHSPVSEPFDAVSDSDHYHNPNAMEDYTTAYAPPSNSQPVYNDLGYITPQDFEYSMANWSASELAITAKRQPPPPPPPQQFQQHPPYRSVPSQDLPNEVERMKNLALYIPPTSPTIFHQQQHPSPVVIHSPVPIVPSNVPPHQSPSLANHRPHNSVQQPQRVHVQPQFLEVDVESEWRTSPMTTHHTRYPQTYAHSDSHSASMGQSYPPVHGDPSQAPTMRRTASDYSSHVPSNGLRIKQEDIDMYSGIGPYGSQHTHNPHQPHIFDLSAPPKPSMPSQSPHMQAPPLSPTYYTRPQPDHHQQPHQQQSQQQQQHTHTYAIHPAELSPIEPHAGFDASPADMGYNAEVAYE…
MDBLdec1_00165	MGKMATEQGHENEVGPEHEDVAAGVTDGAQGVTTSEIAPTNAEFSPRRPLTRSQTGRVPKRRRADDSPSPEPTKRTPRVSKKTPDIHAGSLKPGAPRRKDLVDEVSVPPSKSDTPLDAMQLGPRSGSPSSTSDTPTGHLPSRPRASLPVPVPNLTKKSRGRRVPTRLPNDDDNVDPKDTRMYVCKVENCGKCFHRGEHLKRHIRSIHTHEKPFKCTYPLCNKNFNRHDNLLQHIKVHKELATSESNNTDDARSPIQLRQNTPSPLSVASPPQLQPYYPAHEAYEASMKQARMAAMYQPPASSFHARTAPYGSFSEPLSFAASMAVSSLRTEIPQSPPARRTQIDQTI			RecName: Full=Hydrogen peroxide stress regulator 1 [Schizosaccharomyces pombe 972h-]
MDBLdec1_00166	MIHLGLWSIVAASCHVCLHVSGRQTPLLPIHHEEAEFYKFQWPIRRVAIIGAGPGGLINYREFFQAGYDVHLFERDDVPGGNWHYSDETPVDAPIPNADISVGDYVPSLPPTGSKLPYEESYHGMESDEALRAHRGPKPIWETLHSNAPAPIQQITELPWPKGTPWELPHAKIERYIRAFASYHGVNSNDGNPRVSFNTRVELVEKRFDDNGHHAGWTLTLKKLVRIGEHSSKAIWTTEYFDAVVVATGRYNAPNIPGIPGLKAWADQFTGRISHSRQYRRPGPYTNQTVLVVGAATSGGEISRDLNPYVTKIYQSIRPDNATRPHFLLDFFLRRLPSNVTIVPEIKRFLPPASRIETSRVELANGTVLSGIDSIIFATGFRYTFPFLPQYHNSSITQD…		yes	RecName: Full=Flavin-containing monooxygenase iboF; AltName: Full=Ibotenic acid biosynthesis cluster protein F; Flags: Precursor [Amanita muscaria Koide BX008]
MDBLdec1_00167	MEQTPNEKKAREEVMAGIRRVVHGRFRNAEVNVFGSTATGLTLPTSDIDVALSIPHISEVKQALFQLSAKFKESGLISSIFVNHRAHVPIITLTTQEEYGSIGVDIGINSSAGTQGVEVMKGYLARMPALRPLILLVKGFLRQRKLNDASKGGLGSYPLACLCIYFLQSNPSKRPQDYIDKPMETESLGFLLTDFMFYYGFKFSHTIECISASQGKILPKPEPSDSLSVRCLINPENIVSKSIHKAEPFLRIFKDAYATILQLTIVDQNMLGRIISVNKKFLDQRAFICGTTDVMQQVQVQAVRADPYPNVRPHPLPQRPAPPSSGNTPRAPRTYKQNPQGHPHPLPAYRARLRP			RecName: Full=Poly(A) RNA polymerase protein 1; AltName: Full=Topoisomerase 1-related protein TRF5 [Eremothecium gossypii ATCC 10895]
MDBLdec1_00168	MSSDLCLLTSSRAPDYNYSGAVSDDSSLHQWNTDDQTPITLTTMALSDISSIHPPAVKVGGRRLSVSSKPKHRDISPETARVKPSTPTDYPRPVHHDTVADDQVQALPPPPPHHEEEAPPKKEKKKSNVENEKYLRDLAHRKLEPTRPGKDLLGGHKVFGGAGRIAQPAGKALGF
MDBLdec1_00169	MSSDLQWLLLRNYNSFIVKRVPEGPVFSREPGNVRNLHSYKYSGLANEKTIDISELPEGATQITTRKTKVAPTAVRPAFAKSTIRPRSGSRRAQGIVAQFARRGYRPDLRALAPRHVAIGPRSVLPAGRIRLFGANISRSHSGSSLFSFIFQISVIFCLLSVTRPILTHFTLSLQAAVARVSALVAAKKPRKPSPPKKIRGHKAKELRASLE			RecName: Full=60S ribosomal protein L28 [Rattus norvegicus]
MDBLdec1_00170	MYDDHDSNVDELGYQTVERFPFMTLYGYEESRSKIVENRAQMELTELERETIGPGDGPSKLYRVMRFFMSIEGFYTGCLDLTGRHIHRFVDLSTRWNLYLVDFLALTVHVKEFDTDETTLDGSPVIDYAFNDHILWETFKKKWKVPPPHTYGTLLPLTQRVLSTISRYPVPRIQQRCLVHLPPEILDHIFQISSLSQMRLLSSTCKYLNDIGRRHAYKVRYFPCIDVLHGPDPGRTQKRTITFHLPWDVFFELRKSDSPTEYLKHLARSSREKVLSKTTFLLGRPDLMSKIEDLSIRDMWAPTLFENFLEGGFDLWTIEDDFYSPIYTAFAGVLSSSQDVTTLVLQGILLTPDIIRVVADIRRLQTVELRRCRFSTSTCAWMRANDGVPLWNSVYNLHL…
MDBLdec1_00171	MAYLSKSQLLTSVIPPPECGRRCLFLGLDLQPRTPSEERSEEADGVTNAHDSVDPCPQQLSIPVPKSNWKGQAIAVELWSLRVPSIILDQVAFLHVIIGVCDDPMQWKALLGLALTATNVHALLRFACSQLVIERFDPLINPGAVSGHLHQIVGGNAFNVTMNPANDLPSISTCTTCTFKEDFSNYWTAVLYFKHPNGTFKRVPQLPGQLLGNPNGGMTVYYIQPPSGSMTAFKKGFRMIVGDPMVRTMNSSNPEALSMNFRCLDANGGNGGVSGNPGTDSNTLPSKPCAGGIRSQINFPTCWDGVNLDSSNHKSHVAYPVNGACPGTHSVQIPQIFIETIWDTTQFNSMWPSDGSQPFVYSMGDPTGVGQHADYLFGWKGDALQRAMDQCRDFGGSCP…	CBM1.hmm		RecName: Full=Feruloyl esterase B; AltName: Full=Cinnamoyl esterase; AltName: Full=Ferulic acid esterase B; Short=FAEB; Flags: Precursor [Talaromyces funiculosus]
MDBLdec1_00172	MSILFPSSSQHDVSIAPFILRNDAKQFLGNSLIVRQVENPEADEPTIIHSFRAILEADGSLNTSQLDFVRPGDQLMASSFKNYWHYYGFSAHRHSDCHSDPEFLISPHACEPPLIPAEKIKRFVRHINGEETLTLISPTDYEKVLERRLTEQRAVKKAESSRDRRTLKRRIYLCLTGQSKRRPTISCEITLNADRTFDLSKVNFIKPGELYWAFDRHHGHDGHVCHPFIYPRVNHLEFFKPISSTFLQKLYHRVEKVEHDVITIISDPDKKAMWRRKNGLRSEV
MDBLdec1_00173	MRLTSAILTLVALSPVLVFAQDGSIDGPTNSPEAAGTSPPGGLKPSDTPQFIVFTADDAIQSYTLDAVNQFLAQRKNPNGCRPKMTYYTSLNYTNYTLVTDWYVAGNEIADHTMTHVGKPPADEINGNLIALNSLAGIPLSSISGFRAPFLSYDVETLKLLAAAQFTYDSSATAATPVTDPNTDAYWPYTLDNGMANNCLTVPGTCKGEPKLPGFWELPMYAFFDDRGVAGPHLMDPWLDSANGANKANDSATLAYMKKTFTDHYNGNRQPIGLYTHPIHVSLTYPGVTTSKSTVDMINAFLDWAQEQQNVWIVSSEQLLAWVRNPAPISQLDTVNALKCSTPDVDSTLKICNGMPQNEAGILSHCAFPDFPFYTCYGCPTFPPTTNNPNPPQNVPDGE…			RecName: Full=Uncharacterized CDP-alcohol phosphatidyltransferase class-I family protein C22A12.10 [Schizosaccharomyces pombe 972h-]
MDBLdec1_00174	MREVAKHVRHLVTLQNSRLPLNFHPPSSFIHNYRCHSNQPYLLFLRRAKARSATPSASLPPDSSSVSIATIRVRQPNPFRSVPPPQVKSASQSCSISAVVVSVVVETEDANRRVFAFPFLHDGDVLFSELIPLSTASFFATAAVASLLAGTPAFSAPSSV
MDBLdec1_00175	MASSSSTPLSPLAAPMTTLSTTIKGVRFPISPIPMNPLGEGRHICTAAALIIGDEILNGKTLGRNSHFFARYCFEPSVDLKRIEVVTGRNHRGEQTHGE			RecName: Full=Uncharacterized protein YMR178W [Saccharomyces cerevisiae S288C]
MDBLdec1_00176	MNAQDTGTKTTESKQIQIDKHFGKITILNGEVYYSPNSSRPIELPAPREDVYGKQFTIFSLRDPRSQRYHQPRWWTQTFGWVSFVPRRPSYTGALFRRLAHVPTVLDSYPKGDSDTDRLYAIPEATRDSWRRLDTNLCLLTSLIAKQYTLAAARPFSPWAVGYDTPRQSHKAVVRRAFMSRDWFSMWMGLASYLIAEVESLPPNPRNPTWPQLLLQHGFQQTFIDALKSSSVCDFSYAMQRAGTFVYLGRSPVPQPPVEWFVAWNIPVWYKWGLNERNDRSCAPYAPTPYQLQELLLSNGIERPLSENEASGNSVTLQRATPGARGTPREREYVAFFAAREARNEGRRLTETAKDRQARLNRERCPPTVSAKVFVWEPSAADPEKWVRASVPRWAREET…
MDBLdec1_00177	MHRYIETPRPLLTSRVEFTLLPAPAPAALASRTEFTDTRLAYPSSAERPVNDRESPSPAPQPARRNLRRGGKIAKPPGEPGRPKSGGFTLETALKGIGWTRDDVEALTEAVREAAREKLDISKCYREQDRVAVTKVCDDMMKDSMWPRLKDYDNCWPVRSILKLTLKYGAEAAKREAAKRANRRLQAALRGTSPVSPE
MDBLdec1_00178	MSLVVECVLLKCLTATHTSSRQPTYHLATQLKHAKGPINTIAFSKDAKLLLVGGDDGYARVYSTTTFECEQTLSSSSWGQVTTVSWLLVEPPVNEKATSACVGTGRGVVTLCPMARTNTWLVWKDSLTVEPFRMNDAVECQAYDALNCRLALASHSGVMKVYTVEKCVNVTLIWSATMDGAIPRGVKFFGGANQSLLVLGLETGDMVCRDAQTSNVQWTKRLVGGIGHAALSPDESTLVVDNLTNGKFDIYRFPSSTPATTLSFSSARRFLKQCTFSEEGKFAVCGSDHGKVYVTDVTTGESRESLQTAEAFDLVQAVAAATDDDGRCMIAAGTSTPAGRVFIWEKRPVVTQPSSTAVACREFKVGLQGLLNMCFAVVLVCGFYPSWAPPIKNSIGMKH…
MDBLdec1_00179	MSSRFRGLMPGQNLIYDRFKKRAIGSSDHMEIDRGVKEKSLVTLLNDRHERNEKAIDDLQNALLQAEADSAEFRDWSQKAFDAQNAELLQAQTALAQERSSALLVQQKSESIYKSLEIMEQEISDLKETSKKNADLSKELESLQAYPSKLEESEIACRRLQDEAEKKELEIARLTKELRELRLLPAKLQESEREHGQTLQRVKNVEKGYEFLEGELETLRAQRREHLDLHKSVEERLGRVTQRKDVLRKTADICFAKTALPNGSINPVLAPPAALD
MDBLdec1_00180	MVDTKMLRKHVQADKKQAQVAVYTAAAAAEARAKANHEAQIVDALGRLVLDPDASPVAIEPASRSPLNNAERARNMIRDAGKVEEALTALQKQIVAIGAAPSDAAIPAIDEALQKLGIIGDNVAQHAMKLSNSAHVKTPSVVEMHRQVLLKLRIVQAEHRSMVETWRELLQKRADDGGLRGRPVYDTSEHFRPLFADVKPLVQVVMLMVTVCHVILRLPRRGTYWLFSLCKYIIEFAVKKALHSVGLSSTLSSYIEELVSDIPRDIRTARKAFNVDGKSTVYAVCPKCHAIYPPTYSKGLPIYRDKCNAKKHGSHCKELLTRPKTVGKHTILVPIREYVVFDFKDCLGQDENPPRWAFDAHFQGSNIRNFMGPDKRTHFSLSGDDNAGRYLFSLSVDFF…
MDBLdec1_00181	MALHPEISKLPSPRETSKLRSLAILMVYDSPAISCADFLNHFNISDAGNARGILQLDLGLTASSQIHACMLIFTAVARHVTRFDEQPLRGVRLSEHPKSGMLLEAWTSLEGPTVSLKKPTLYLWLRAGPLVLKLAIAILRIASLFLPLEGIELVSILGLEQKLVWSTEFKWLSNIHTVHPIRSHPGYLLTAKPGPIFAGGWGSHEFLPNLRILLLTEVFFDTIHLGLLADFLNRRRGAGSGLTHVQFDRCRGISATVAAAVKNVVGSVTWTEANNEDEDDETIS
MDBLdec1_00182	MSRDHLISVALALDAGLPSVMAIDIDHALPTNFIRGSIERIIRNLTMDYVRISIWGPDGQDAAYKSLASRSRSYGQLTSLINPRLARLREVEEEEFDVDAAGRHLKKRKLPFDNADTENDDSDVDMSGPVQTPTPLPHLQRARSHHLAPIASPIAPRVLRSHSQKLDKTTTIDMTFVNTKRPAYRYRSKAKRPAAEMKVDEMDSVVKPISVPRRTGRLRPTAGHRKHALSNGDNGSGGIVTGSVSSRMNKASTKSPALAVIGGKRKRNVCRTEAEKRMTSGIGKMNMGQSRDCDDMDVGP
MDBLdec1_00183	MPVRILSHRKGRGTWSVYYEAVGPLPNRLQPPLWRSPPTTPAKPRTRHQYQLSASGSKSTSNHNDNWQSEINSHRQAISRHRHHWERAKTPPGYWNIGFPDTQEVEDINERAREMHRKKMEEIEATVRKEDGCYRRRS
MDBLdec1_00184	MSSSAYIVPFDHHFTGELAPGLDPAQLWANTPQGEKPPAVGTVRAFYNTPASKVTAISSLGDKFASKKGNAKRELLRKSVGSAVKELKALDGLKDVAIDASIDPHGAAVAAHLALYKFSLKTSPPSQFNPNLKEPLPAKLNFTPIQASKEWDRGVVYAKAQNLARTLMELPANLMTPTIFTERVKFEFAGLKNVEIIVRDEGKPRGFSSKSMSLTVSVSKTAWAAEKNMNTFLSVTHGTSEPAKILEIHYKGAPSKDAQPLAFVGKGITFDSGGISLKPSAGMKQMRGDMGGAATVVSAALAIAQLQLPLNLVVVTPLTENMPGPGATKPGDIIYAMNGKSVEVDNTDAEGRLVLSDAIYYTSTEYKPHTLIDVATLTGAMVTALGEVFSGVFSTSDAL…			RecName: Full=Cytosol aminopeptidase; AltName: Full=Leucine aminopeptidase; Short=LAP; AltName: Full=Leucyl aminopeptidase; AltName: Full=Proline aminopeptidase; AltName: Full=Prolyl aminopeptidase [Dictyostelium discoideum]
MDBLdec1_00185	MENHHQNNNYTGIPYEYTLDSVGPSTLFQPASYPPTAPNMDLSYVPRRRHSGGIRKASPEALIPLDAPTQSRRYITPSATSRKQIPAFFQKMRTNTPPSDDEEDELTEEPPASNATDQEKIEWKRRQNTLAARRSRKRKMLNVQRLEETVERLTREREIWKTRALTLKQLLISHGIICPEFRD
MDBLdec1_00186	MLSTVLRAAARPSIVARTARSTPLFVRHVSGHRQESFEAFSERYVNFFENAEDLFEVQRGLNNCFAHDLVPSPSVVEAALKAARRVNDYSTAVRVFEGIRDKVENKEQYQAYLDELKGVREELGVNTKEELYASS			RecName: Full=Cytochrome c oxidase subunit 6, mitochondrial; AltName: Full=Cytochrome c oxidase polypeptide VI; AltName: Full=Cytochrome c oxidase subunit Cox6; Flags: Precursor [Neurospora crassa OR74A]
MDBLdec1_00187	MPAPLPIHSQGRHGHRRSYTNEAGPGAFAPMGALPRRRSATPVFHFRNDDNDQDTSSPDDSDDTDENQHNFPPVLKLKHKPPSSFGSAPVPFPRTSPRVSPVSQTPPRTRPAVSRTSSSPILLSNGKPLKSSLKSSSSSPNIPTPPQALTTQLPSHLRARSAPASPQIVPTPMPMPKNVHFPSKEQGGLETVRFYSRSSRPVAVSLSLPPDDTETETESERPPCSFPFPRLPIDKRPLPSSSRPRTKTKTLYELNTTASSLVPAPAPPPYANVHLESLSLHGAAAHAQNHPPIPSSGLALKGTLLVRNLAYEKTVALRFTLDDWDTTSEVTAYHAASLPALPHAMFKPGSGLAASASALEKHHRDKSSEHTTPAWDRFAFTIRLDDYAPSLAQRTLWLV…	CBM21.hmm
MDBLdec1_00188	MDAVRSPSHAELVELGQSLAGAEVARIMSIACFSLAVYEYMITLDEEIKYFWSGQWTASRVLFLMNRYLSMFIMMLTIACFSIPNPSPPLYCTSPLFQNNRADLLSVVHRMLVIRIWYLFQSRKAFQIGVIVGFVISVVLSLVFLYLSANKVIIIESADLAQFFPGLRNEGCKAVRPPGFWRIYLPSLVLHTALYILTAVRALRNRRLLKNAPILKRLLRDGGFFYFVVFVSVTLTAIGSFLKQHPRINIPAIYSQ
MDBLdec1_00189	MRAGVLLVSFVSLFFFCVGATPAEVGTESLGGLTIGAIINALGVGLVTHINAIITLESLITNIISVNFDAKNPLFIELTIDRVVSSAGLNGTVYATFDQKFTNGVAVPPFGAKNSGTFGNVLLTQGIEASLAIIPFQVLDLIKTDVYIRAGTIGGKLGIPITIEGLKQSNVPTNYTLDLS
MDBLdec1_00190	MGRWTQYDEDDYRLPEGMKRTGYDADTGRYYFTDQDGAIWQGAEGAEFSEMTRVSDPPAATSQDREDDIEAAPTRSDGYQPLSVDPTRNSYQNSNTNSPYRTLFPFFLIMAVVLLLAWRLLISPILSTPPSPCPSYAKAYWVQPGDTCWEIAKAHRCTLEELTAMNRRVDCAALMPGTTLCLPSMAPPGS
MDBLdec1_00191	MSITSLTQPGSSSDERLLAAARSDNEDLLLEVFAQGNFDINCQDGLGNTRIDFPIWRSVSHGSTDVLEHILSHEECDVDPLNKIEKATPLHLAVRIEHVALRRHIVESLLDAGADTYIRDKNRETAEDILPSEETEIRELIRKARSVLHISHDDIASDDEDGSAGSGSGSEES
MDBLdec1_00192	MSIVQPDETDTDYELIEEGPSSKVSRTWAAVGSQEPQWVAVKSATVVRKFSKEPHDIAKELRLLSALSHPNIINILSDSEDPEWSVLHLWMPFIPLSLPDLLASPRFSPHPFPPSSTPSSDEDGETAAALKTQRFTAVARSIMYQTLLGLTYLHGAPHHIAHRDIKPHNILLTQEGCVKLIDFGIAYKENEDAEEKEGDVWPEARPKLYFEVSTCPYRAPELLFGTRDYGAPAIDLWSLGATFAEFFTPLRLSPSPSSPFFDEGGEGDYGPHHVGDHTDPPPPFIVSVPGNGNGNGIVGASNMRWERETLFNGTRGELGLAWSVFKIRGTPTARNWPAFEHLPDAKGVEFAVVPSVPLAPLLPNLPPTPTLAPANDEEATLDRVHFPREETMSPSPLDL…			RecName: Full=Cyclin-dependent kinase 1; Short=CDK1; AltName: Full=Cell division protein kinase 1 [Histoplasma capsulatum]
MDBLdec1_00193	MPPRRSSRSTRASVEPAVAPPLPGKRKRGQTADPEPEEQGGVAKPASRTRRSTSARSSVAPTNGRTSSRSRGLLPDVPETEDEEEAESVPPVKKARPSIEPKEEEDSDFQEEKPKPRRTGSTAKRGQPTLADRKPASTSLRSGRSTRGAPAHTVQANEGEEQDAEESEEDVKPTRAKSRKSSKSYASTSSRRTSVDESDAAMKVSDDEPKAKSRKAKPSTKVAAGNKASKTRKAPSRAVTIPDSDEGSEGEQRPEAAEPKGAKDDPIASATSNGQDDTPTEEEEDEKSLFDPPPLPAPSSLPQAVSEEPAGPKARLVIHKMALVNFKSYAGRQEIGPFHKSFSSIVGPNGSGKSNTIDALLFVFGYRASKMRQGKLSELIHNSARYPDLGECSVEVHFR…			RecName: Full=Structural maintenance of chromosomes protein 4; AltName: Full=Cell untimely torn protein 3; AltName: Full=Chromosome segregation protein cut3 [Schizosaccharomyces pombe 972h-]
MDBLdec1_00194	MPPEQNRSSARREPSPMVCRAHIVPLRVINTSPKSDYAGYYTDFDEDACEAADTIESLYNSPVKEFSSLLHNSLPSLQSNKSPSSHSVWGSKSEGALASLSSSHQRPPYPSTPTRKHGTPSAVAGTPSSRRLGAIQRSFLELGLNSPRPVTPKALFPEASANISTTKALLTDTDASGDDWVGGSLSSIGSGWSLPSNGSFQLTSFSRKKRTGDPRPTSNGSPSKYRKVADREATPIRKEMSRPKVVNDLFTAAPPSSDSMARPPSHNDGLSTQDPTEGPSALKDFLAGPLGVDLTPVIIAHDVGVQALMDEAGIAWGVQYEIALGISRSYWEWSDVKPKIALFKSKDSRGSAPVGSNHNVADKVRSIILGVRHKPSDLAIWKELDREQDAIMENCERGL…
MDBLdec1_00195	MVATTNIPEEEVSSPELQVPDLSVPMTDTPSSTTPSGGTSPTQELEEDVVLTAQKKKKKKKPKKSAKKEAAAGRAAKPKPQDSDGRPPVLCISRNKHWRYISSYHGPWLQLPAELLESLLVLNLDPATLSAPEARLPPLIAPSPILSISASKQRDRGYHSLGDFSPPESPGGTFSSLPPQPPFPIPKPGRATPPPIDPGVFRSVTSIRRLIDEAAELSVRAASGVSSADMGSMRNSPGLHNSPWAAAQSLGINPLGNIGGGGRNVAMSAMRIHRLRALAVQKLAQAYKADEIASSVMVMQGGSVFDDVAERVLRNDPSDLDAKYVHFFHEKIPSRQLAESTSTKVLDELIAAQPQRLEYYRTRGIVHCFRDEYPQATKDFTYALKEARAMRKAKMMHRS…
MDBLdec1_00196	MTVKTFKSYKEFRKVVETGKPMVVDFWATWCGPCKIISPVFERLSEIPDYAELEFWKVDVDEQQEVAKDAHIRAMPTFIFFKDGDKKKELVGANPPALQINSGKPVVIDFWATWCGPCRAISPIMEKFSDLDEFSGVEFYKVDVDAQPDISQEVGIRAMPTFIAFKGGNKEKELVGANPQALKGLLEHAVTLV			RecName: Full=Thioredoxin; Short=Trx; AltName: Full=Allergen Mala s 13; AltName: Allergen=Mala s 13.0101 [Malassezia sympodialis]
MDBLdec1_00197	MPETTHEVFVSPVPGTKVAPVHEYAEEQTVKIEALREYAHTLLLPSTDPYYPWELRWLNRPDTMTRYSRASKWNLANAQQRIKATIEWRRDFKPDLIPPDEVRIESETGKIIISGFDKDGRPIIYMRPGRENTETGPRQLRHLVWCLERAKDIMPTGQESLVIIVDYKSTTLRTNPSISVARKARRPHAFCSQHYVETLGRALVVNLPRLLTFFYKGISPFLDPVTRDKMRFNPDLLELIPASQLDADFGGEHHYEFEPESYWDQIVTACGIAPDGTRVQAIEGESKGLAESTPASENSSSEDISLSNSTTASSETALEKKLADVSISERTVDTITTTTTFHREQPVPVTMA			RecName: Full=CRAL-TRIO domain-containing protein C23B6.04c [Schizosaccharomyces pombe 972h-]
MDBLdec1_00198	MTAAADRSPSLSTLPAELLHHIIQLTETPDLLSLCQTTQSLHTAATWALYRRIKLSKASQAIRCFQTIIARPQAALAVRHLALRFPCSDYFSNFFELAAAAIRCATLIDYLDLSRASPVLKYLEDVPLEHLKRCVMPDSPDMFFFLNRHKNITWLAIEPDWFSISVPQVHLLKLNSLVTLSSMVQLLGPLPSLKEADIYWETEGNAATIVPLLASTSLRRLSCMTSVTNLNLITALAAHLPFVEELRFQLDSPYPAYRDEISILERYLGSLRSLTHVQVKLLVEELPPDSSFSFEEVGEEFEMAIRWGKLCPKLETCTLLTGELPWGPNLGRA
MDBLdec1_00199	MPSLAGLFGRKNKASSKQRANGNETDSALSSPTTDYVTPDRSMPSSPNGRSTLRPDAARGDPTPSSVYPSVAASSGKIRLPFSRKKASAAASTTSVVTTFSASQDSHFGTPPRPAYFTPRNSTSAASDTDVDGRRLRPPPSKSAIFAAYGDPHSALSTRSLPSEHSPLTITTSNTPPPIPPPVPPKKPGFFHWSKSTPASPQTTFGKVKAKTSASPPQLSPTSPISDPNSSFNLKSFRHVVPPATGPSPNASNTSLSHTVPRQRGESVASESSQRISVAAFREAQARRSAAGSPVPSNRAPSPGPLSAHTYGTRPQQQQHIRKRRLSGLAYTSDSDESEDDDDEEENSDSSRSPPRGGAVIVRRKRTVTKRPEEPSTMKGRATKSEVGHGSSTHNAAKR…
MDBLdec1_00200	MGVTPINSLADFQTIINSGKAVAIDFWATWCGPCRMISPVFESLSSKVDGVEFYKVDVDEQPDIAQEVGIRAMPTFMVFQNGQKFNELVGADPSALQNLIMSGANLA			RecName: Full=Thioredoxin; Short=Trx; AltName: Full=Allergen Mala s 13; AltName: Allergen=Mala s 13.0101 [Malassezia sympodialis]
MDBLdec1_00201	MDYRGDQRPPRAARPASQQAQSRSPAPPYNTPAQNRPSAFLPNDGSRGNVSFQNLERGDRQGPTDPQRQRTMPSAYQTHFSPGADPEHAEYFDPSRVARKKSLVRPDREKIEPGHRQWYYRTHVAQSEDEGQRLGVMPSSTGNYPQREPLRRGRSLLGREEDQHESGLALFKRSATLRRKRPGSTPIPDAVPEIKQKKRGCYTGPGPGGPWMTYCLIVTCLVPPALMRACGLYTPEQQRAWREKMGLISLILILMAGVGFLTFGFTEAVCGTPPNRFHGGNIGDQFIGNSSVVIHGYDYDFSKFKHPRTNFMFNGTTNPVLTGGWNLGGNDASFLFQKVNEKCLGIVTKANSSSISGSGSFLDWYFPCNVFSQLGNQGANITGYETSTSCHITSKAKNQ…	GT2.hmm		RecName: Full=Chitin synthase 3; AltName: Full=Chitin-UDP acetyl-glucosaminyl transferase 3; AltName: Full=Class-IV chitin synthase 3 [Cryptococcus neoformans var. grubii H99]
MDBLdec1_00202	MAALNISSSPITQVSQHAVPAHTNLQPQLLTRLFLDLRGRRFEVDRETIMNLPESVLLCLFPNGLVLSRQSVALSDGGDNEEDEEVYGVDFDPDCFQYVLTFFRTASETFYGTGTLLGLFSAQQHLLEGPQNDFGPAASQNPLLSKQAIIVLREELEYFSMPPKDGDAATDQNGLANDTLIDIKRRSGDYLMEKRNIFTALQRNVNKENNVAEQHLIDMLCMSGFDRDDEWGFRALEPSRCCISSIALVLLKTGIIHHPNGEKPVEVDYPQMATAQKLLLFWRKPARKCWWDGIDVELPAAGDSPDKTIKLWARRVWTLELSLFPYPTSLRTYHTRYPGSSWMPGCVPVIPANETRIDLVGIVIAANLFGFHDKSFGKQMSVSSSDRGLEYFNDSATTK…			RecName: Full=WHI2-like protein P4H10.16c [Schizosaccharomyces pombe 972h-]
MDBLdec1_00203	MEDFDIESLVHLEQTFYETGFEDGIAHGRIHGLIEGRALGRAKGFEMWEELGFYEGFALMWMSIFEKQARSDECVDLLSVFREQVLTQPSYSRATNHTRRLLEMIAQFPRVNPSATDETDIPKLFRQIRSRYKALCSTLGVRPSLRYSDRSQDRNETADATVAEPDTQPAEKTVWNVEKGAPRAINGHAFDF
MDBLdec1_00204	MLAILLLAVVVPCVYSLGVIAPLYYNPRGDCSRWSSISSAISDNSGTPFYLVINPDDGPGPAGSQPDSSYDLCVPRLRPSSNPNAIVLGYVDVSSKSASSILAEVDTYAGWNSSSRPTGIFFDGTSASSSSRYQSFVSRAKNKGFNFIAMDPGEPASSDYYSLADLVNTYESSYSDFRTADLIISSSAPASKQSVILSKAPVISSYSAVISQLASLGVAAVYITDLANDVSGIPQQWSAFINDVASVGGFDNVGAVFIYFSFGLVLTFDLSISTFNPSPGKQSPLTSSPEPTSGATSKSSSSVGAMVGGVLGAVILILLGLFFILWRRRRQSSQTAEAPLDPFLPRQPFTLIQTAQKHPTDSQHTMLDTEAGTSLPAPTGSTYVSSSSAPSQSSASNYG…	GH135.hmm
MDBLdec1_00205	MSPIAVPGTATSVQETSKDLPVGFKHPLDPLTPDEIAAASLAIRHYIAEKTDVKAIKFITLYLLPPPKKSVLAHLGIPLSPGATPEPPIPIVRQAEADFVDVINGRSYNAILSYRESKWLVDTFEQLPAELHSQISVEELIACEKVVKNNPLIQKLAAEVGVAPDQIFCDGWSIGYDERFPQQRRVQQALVFARFSEHDNLYAHPMDFIPVIDANTEEVLHVDFPPTYKATPKGPIPTVQTTVPPSTSENALNASGRERIPPPRAPYNFLPDLMAENDKEYKPRDDVKPLHVVQPEGVSFKVNVHELEWQNWKMHIAFTQREGIALSTITYNDHGEVRPIIYRLSLAEMVVPYGAPEYPHPRKFAFDSGEYGMGTMANELSLGCDCLGQIHYLPGAYVA…			RecName: Full=Copper amine oxidase 1 [Schizosaccharomyces pombe 972h-]
MDBLdec1_00206	MSGKLASEYAAWKKLQQVYDSEHSKLVLKELFAQDPERFSKFSREYSSKDGPDVTFLLDYSKNLITQPVLDTLFSLVREAEVEKVRDAMFSGAHINTSEDRAVLHVALRNFGDFSIKESGVDEVGSALAHMKEFTEAVRNGAWKGYTGKTINTIVNIGIGGSDLGPVMVTEALKAYAKRDLTAHFVSNIDGTHLAETLRACDPERTLFIIASKTFTTQETITNAESAREWFLSSAKDKAHVAKHFVALSTNTKAVTAFGISESNMFQFWDWVGGRYSLWSAIGLSIALVIGYNNFEELLKGAHGMDKHFKETPIEQNLPVILAVLGIWYNDFYGAQTHALLPYDQYLNKFADYFQQGDMESNGKSFTKGGQRVNYQTGPIIWGAAGTNGQHSFYQLLHQ…			RecName: Full=Glucose-6-phosphate isomerase; Short=GPI; AltName: Full=Phosphoglucose isomerase; Short=PGI; AltName: Full=Phosphohexose isomerase; Short=PHI [Agaricus bisporus]
MDBLdec1_00207	MSIDLSLDRLERLVQHLPPYTRPTFHIAGTNGKGSVSVIITSILRNSTPPLSVGRYNSPHLVSIYDCIVLGDQPVDSDVYATARAHIERVDAEHNTRLSSFELLTMTALFIFEQAQVDFVVLEVGMGGRLDATNIISDESIVLSALTSVDLDHQTFLGNTVDDIAREKAGIARKGRPFILGPQKHPAVEGVVREVAEKIGADLVPSLQVVKRDWDDRIDGLWDPIFALKLVSDFREPPPQAVKVQMPCFSQELHALLPLYGDHQIDNLGISLTAISLLLTHPLCAHYKPKARITPDTVALGIKSVRWPGRLSFHTIPAEPSGRIPRPLVVLADGAHNPASSITLGAFITHLLSLVEQDTTPINLTYILSLSHSPPKAPLQTLSPILPPTLPPQSTLKVN…			RecName: Full=Dihydrofolate synthetase; Short=DHFS [Saccharomyces cerevisiae S288C]
MDBLdec1_00208	MPHSFGYRARTRHMFKRGFKEHGPTKLSTFLVNYHVGDIVDIKANASQQKGMPHKYYHGRTGIVYNVTPSAVGVIVYKIVGNRYIQKRVNLRVEHVRHSKCRQEFLDRVKANHEAHVAAKAKGERINLKRVPAQPREARTVSTAQNAPQTMVPVPYETTI			RecName: Full=60S ribosomal protein L21-A [Schizosaccharomyces pombe 972h-]
MDBLdec1_00209	MSSLLTILSQGPEEPFQDVPRRPFESARLDAELKLAGEYGLRNKREIWRIALILSKIRRAARELLKLDAKDPKRLFEGNALIRRLVRIGVLDESRMRLDYVLALKIEDFLERRLQTQVFKSGLAKSIHHARVLIRQRHIRVGKQIVNVPSFVVRLDSQKHIDFALTSPYGGGGPGRVKRKRARAAAQKEEGEDGEDEE			RecName: Full=40S ribosomal protein S9-B [Schizosaccharomyces pombe 972h-]
MDBLdec1_00210	MTESQLTKKNKGKSKQALAVPAERDQEKGQVQAGGFQTVFKLLSTLTLLSAILLAYRHDPTLFTNFLDSWIGFSEHWEGSQPATSTNNFVYSPADIPKRDAVVAAFRHAWLSYENDAMGNDEYHPISHKGSNLTSAGGIGYTVVDSIDTMLLMGLNDEYARARSWIADKMSFERDGNFNTFETTIRVLGGLLSAYHLSSGDPIYLDKATELADRILPVFETRSGLPHPMINLAKGTGVPNSDFTGLVSTAEVSTLQLEFRYLSHLTGNDVYWRRVENVMRIIKSARLPHGLASIFMSVDEGRYVTSAIRLGSRGDSFYEYLLKQYLQTNGSEPVYSDMYDDTMTAIHNHLIQKSTKSRMTYTAELIPEQDASGEVSWRLTPKQDHLVCFLGGSLMLGAT…	GH47.hmm		RecName: Full=Mannosyl-oligosaccharide 1,2-alpha-mannosidase; AltName: Full=Man(9)-alpha-mannosidase [Candida albicans]
MDBLdec1_00211	MDMRLCPPEIHSYICQLACLDDGGTVQALSLVSRYFQEISRPYLYQSIDISGPNRISVLASKLETTPPHLRTIRHLFISTEARTSKSDQEPIKTTNGLESTAILRILTLAAPTLETLSFVSTSPAISTPAISRLFRTSFPHLCELSVSGFYPFPSSLRKMPSLKRLHLHGNRNPHGLLQIGGLEAACPSLTHIRISGLSMAVSFVLELQEALSNVETSPFPSKLPPHVYHVAVQPAPPLPASGKPAASHARDHLMMEQLAAMKTPRAVTFSLHPRVDTDIHDNSFRQDWLARLDGGEGCWATPVPRR
MDBLdec1_00212	MHPRNPYRIAPSFEALARSYPPLAKYIQGGRIDFHDDAAQRCLTQALLKCDFNLEIQLPPDRLCPPVPNRLNYVLWIQDLVSSLRDAVPFVLGGRHGEEAAVRGLDIGTGASAIYPLLGCTLEPTWTFVATELDDRSYTYARDNVRSNGLSDRVCVVKVEEDALESDAAEEVVEIRQVHFGFDRLFCSASNGDGESEIGQGFRSRTSEADLSVQTVHLRNRELECTEEEEIEIQFTICNPPFYSSAEDVAESEAGKEQSAFGVCTGAPVEMITPGGEARLVGAMVRESVGASKKREAGGRSPDQRDGPGKRRRVDGADSAEAASTSTIPAESIQPLEMIHGRRKRSRKELRWYTSMLGKMSSVVEIVGLFKELRVTNYAITEFVQGQTRRWAVGWSLSP…			RecName: Full=Psilocybin synthase; AltName: Full=Psilocybin biosynthesis methyltransferase [Psilocybe cyanescens]
MDBLdec1_00213	MAAPRPQRQRPPSSMDPAFAAHPQEHQDFSPYQSQPQPRDVQQQQQYMRDSYYQQQQDPPYNPAVLSSRPSRDLSRPPPPQQPTGWEPDPDDFDDEPEQDDNDDFFNGSPGERLQHQPSFQQEPLPPSSQATNSIRAPSPPASGPILDHSHLRPGKQAALLSHERTLELYRANAKKTQDPDLQFEFAVFMIDASKSLPIPPSQPGNLLQVEKALEKREDLIREATALLKRLADRGHPSSQYFLADCFANGIGTVKNKQDFDRAYPLFVLAAKHGHADAAYRAGTCCENGWGCRRESAKALTFYRKAGAALHPGAMYRLGIAELNGELGLSRSPKEGVKWLKRSAEHATAEFPHALHELALLHERGIENVLFVDFEYSTELLAQAAELGYAPSAYRLGEC…			RecName: Full=Chitin synthase regulator 2; Flags: Precursor [Cryptococcus neoformans var. grubii H99]
MDBLdec1_00214	MRRPSTAAFYGRPLSRAKSVAAAPSASPAVDENTIPAKSPLIPNLKEARSWEHDRQRLKKASGFVKNQARKAQGHAQGKAATAKPYDRHPAPRVVDSLEDDEDEPACEESEVDWEDASSPVRSLYVEREREAISRVPSRPEIPLTDLLISRKPRRGREADFEVVPPVRSVIVLDDMATPDLDFNDPWEHVYAEDANEQHAHEREPSYAKIASLN
MDBLdec1_00215	MTYCDDCDRSFGSWSALYQHKANSSAHNYCSDCDRDFSTWIGLKQHWVQSSRHAYCEHCDEHFDDEEELDDHFDDAHFWCRKCRKFFASDHGLKEHYRQSPAHHYCASCDRHFQSSSNLQSHLNSSIHRPRDIPCRGKGCKLTFVSPSAMLLHLESGTCRSGMNRDLLNDKVRQLDTKNVITDPSRMLTGPGGGIHQKTTYYATDAAWNGATYECYFCHGTYSSLPALNQHLASPRHQDKIYICPMSSCRVRFTTLSALCQHIESQSCGVHKFAAVKNTIDRVVGQIGRLTL
MDBLdec1_00216	MPISNSRSLAGYLPNFLLSRFKQSSSCFIHRLPLDVFVDHIFVHLCVEDIMCLRRVNKAFFLLTHEPVIWKRFLSHLNVPLPPLRPTFRYALEATDFEVEQLVSRAVSLEDNWRKPHPQPTSSIVFDTHYHVLDMRLLPGGKYLIASVRDAFRFFIVVYCLDHPQGPHALARFPTQMKAFNLQAKYMTFQGKSVIMIAYVRRSFHDGGPANQDPSEYGFRYPIDAPFPLVHELICVQISLDTLEALANPHITPGEVESASISLAERSKGPFYQVATAIAKYEVNHVSLFGLNGQPFASMVQMPNRVVIIDLTAQTVSTLICEHHDEYRDQPHSIRAVRHLPYQKEILVFRTITISPPANDQQTPVQLVQILEIYEMPSKIGGAELGYPKDAYVLGNHTA…
MDBLdec1_00217	MAEIPLPPGFTLDQFLTLQGQLVTIAITVAVAFGVVLWDYFAQLPDEIALYSSKDRKIWRAPATWFFVILRYSGIIATFPSLFFTSIQSQHCQAAVVTSQVGAVLVVASSGIIFCYRVFAIWSGVKIVQAAVSFMFLIMMGCWIAVATQYAAITGPPTPFGSNCQMLPIVSWAPISYASSVAFDTVVLIFTLAKLHGNLATTKSRVGKQIYRDNLVYFLLTAVTNITVLTIQALGPRFDMIKPTAVPFSTLMTVTMGSRVFLNLKLFDKRQQNAAAGIPLSTNSHGSSSHNHSPTKPHVTDVKGIYDNGVYGI
MDBLdec1_00218	MPKRSRRSAQAKAQWVSGKSKFGSGCFDDDMAMKKVLMQSKLNLQYISTALTVGNRPILRNQYRGAPLCSGYQAKANDIKLNVAASPKLLRDHPEVIPAGRITLRYHPAMVLIMTAMTSQPLVTPVTIAEQILQLTKANLDVSHPMDDPFALYDAKIRIQDLCDQLLLSVLGRLEYTILLAESCQESSALGFINSLGIADIVGGETKTVAELSEATGAGPGFLSTAMSCLTKHNYFEEVGGFGTRVYKNSDLSDILREDNPESVKDAVGLICDEGFKATSHLLEASKAQSNRGKSVPAINLAFGFDKSVFEWMSDHEWRGRRMGKAMQQLHRMANGNVLADYPWNQLTSPIVDVGGGIGSLELALLKDEQNATLKFTIFDLPKTIENAKKTWTAQPESA…			RecName: Full=Mitomycin biosynthesis 6-O-methyltransferase; AltName: Full=Mitomycin 7-O-methyltransferase [Streptomyces lavendulae]
MDBLdec1_00219	MAAQTTPTDPYELLQYNMVNGTLPIRSEEDWALIAGSAHDTFKLGYDTILSLLEPPPKEDLKNFLGYCEAWALSIESHHASEEEVVFPFLNEKMDFSGEAKQHETILESLGNVLAMIRDAKANPSQFDGPKLRELMTELKEPLYTHLDEEVEHVSASNIKEAQFAERDLVAMLERLTAYAKGHGDPFLLVPFMRSHTPAAIKDTWPEMPWVLRKLVVPYILAKRHSGYWKYSPYSMS
MDBLdec1_00220	MASSEIFLTLPELLLARSRTSTAELAFLDANGVISVSLSYAQLFADSQEYAQRLVSSGLKTGGTDIVITSFSDHESHVRMFWACCLAGIPVCPIPPLHPDQSRRTLFLEHLQGLFNKPTLIAEVDVVRTVAELVPTFKTMSLPQLGAVFTKESTHMEVFPYKQPKADDVVCFMLTSGSTGNSKGVGLRHSNLLSCVEGKMKHHETTSSSRFLNWIAFDHVACVSEVHLQALRADSSQYHVSPSAIVRNPRNLLEWCSRFRISYTFSPNFLLAQLCRDLSASPYEANVIDLSSVRVFISGGESVPVKTAVEFADILERFGAPRNVLRGGFGMTETGAGCIYDTRAIPRNISDFGSAKYLSLGQCCHGTSVRIVDPITGAVCRPTKEGQLQVKGSTIFSEY…			RecName: Full=Atromentin synthetase greA; AltName: Full=Nonribosomal peptide synthase-like enzyme greA; Short=NRPS-like [Suillus grevillei]
MDBLdec1_00221	MSFVKLSIFGTSFEVTTRYVDLQPVGMGAFGLVCSAKDQLNGASVAIKKIMKPFSTPVLSKRTYRELKLLKHIQHENIISLSDVFISPLEDMYFVTELLGTDLHRLLTSRPLEKQFIQYFLYQILRGLKYVHSAGVVHRDLKPSNILVNENCDLRICDFGLARIQDPQMTGYVSTRYYRAPEIMLTWQKYDVAVDIWSTGCIFAEMLEGKPLFPGKDHVNQFSIITELLGTPPDDVIETICSENTLRFVQSLPKRERVPFSQKLRTDDPDALDLLEKMLVFDPRKRIDATQSLEHEYVAPYHDPTDEPVAEEKFDWSFNDADLPVDTWKVMMYSEILDFHQVGEGTNMPQNGIPEGPLAGPDNVAVPVA			RecName: Full=Mitogen-activated protein kinase HOG1; Short=MAP kinase HOG1 [Cryptococcus neoformans var. neoformans JEC21]_x005f_x0001_P0CP69.1 RecName: Full=Mitogen-activated protein kinase HOG1; Short=MAP kinase HOG1 [Cryptococcus neoformans var. neoformans B-3501A]_x0001_Q56R42.1 RecName: Full=Mitogen-activated protein kinase HOG1; Short=MAP kinase HOG1 [Cryptococcus neoformans var. grubii H99]
MDBLdec1_00222	MSFLRVAASRSLVCGTRRYATTNGTAAQKKSSNLPYIFLGAGVAGLGGYLYLDYSKKGTTKVQEKSPLDPKNFVDFKLKKIIPYNHNVSKFVFELPEDEASLLPVASCVVVKASDPEALKDAKSKPIIRPYTPISPSDQKGEFTFMIKRYDTGNASKHIHNLKVGDTLAIKGPIGKFPYKHNEFSDVALIGGGAGITPLYQLLNHALSNPANKTRFKLLFSNVTEKDILLREEFDALQKKFPGTFEAIYLVDNPEGDWPGYSGFINADVVKRHVAPPTLGEKVKIFVCGPPGHVEAVSGQMSGMKQGKLGGILKELGYTEDQARCNC			RecName: Full=NADH-cytochrome b5 reductase 2; AltName: Full=Mitochondrial cytochrome b reductase [Ustilago maydis 521]
MDBLdec1_00223	MVEITICKRPRTEAVVTQRKFFKKTARGKVIKVLRERYLRDDVGCGISGCKACLGSDDILPAAGDQTHRLFQNGHFILPDTNVFLAQMDLVESNLFTPPIILLQTVIEEVRHRSLPLYNRLNALIKADDKRIWVFYNEYRSETAIVREEGETPNDRNDRGIRKATGWYNGHIRVTRPPIRGQAPPKLPTVVLLTEDADNRNKAEKAGISSISVRRYVEGMKEPTQLLDLLAVEGANNIEPTPVTTGRQALYSDYLSTAMCLAGVKAGELHQGHFSANVYNYLEGSVSVPAFTVPVLLIGRENMNRAVNGDVVVVEVFDEKEWKAPADEVVDADSALKNDDVEYSGDEGDEEEEDQVTRREKQVLLSEDIKRTAGKQPTGRIVGIIKRNWRAYVCHIDST…			RecName: Full=Exosome complex exonuclease dis3; AltName: Full=Chromosome disjunction protein 3; AltName: Full=Mitotic control protein dis3; AltName: Full=Ribosomal RNA-processing protein 44 [Schizosaccharomyces pombe 972h-]
MDBLdec1_00224	MARRRPNAFEVSFPGETQVSSASSSLYPIDSSSTSLKRKSNAYGAAYGPEPKRLQLPPPAFYVDCGYERESAESVFTSEDPFAGEDKNGDAGQGEPDKPIRVLSDFTIYDPKHRNEMVSLSAIEEDDGINREFEGAGVVYPYTVNEDEGQEDGDGMEPELKNMRLGAILRYTFDYTQANDPVYIETQFAWYILRKPSTAYAPFFQHFLTPRRIAQIVVSSTLKQPRKTYQEFLQRFVATVDTFGRTYREEHIWDAIPEIQDAVDDHEDPEKLKALPLVQYILRKASPPPRPARRKGVPRNRKAPHINSLLGNPDIAVLNRENQTPTHVTPFIASLAQGLVYEELVVVGGRPPPQNIAEMEANKVAAHKRLCELVMKAKRRRNRVDIRRTDHVGDKNSSR…			RecName: Full=DNA (cytosine-5)-methyltransferase 1A; Short=OsMET1a; AltName: Full=DNA methyltransferase 1-1; Short=OsMET1-1 [Oryza sativa Japonica Group]
MDBLdec1_00225	MAFIHSAYRAFAASLDGALSPMVGPGYVLLSEQFGVSVDDVASSFGSILLGLACFMLFQNTLAVKFGHRIVYLGSVTLMFISCIWCAVSPNMASIRASRVFQGFGMSALQSLVASTIEQIYFVHERGSRSVIWSFSIMSGITLYVQLLNQEVGGVADWMNQRASPIQLCHPEPVLANGVLTTYDRDAPTGSHKGEARDDNSIPSEKRSVDRPGSEEGDTQSPAKPSYLSQLKIWNGTFSNVSLFKIFIRPFPFILSPVTWFIFLVHGMQTVWLSLLPICSSTIFTIEYNFTASQIGLTNLGGIVGIIIAICVSGPLTDWGTVWLAKRNKGIYEPEFRIFFISTMLFGVFGYAGWAVGTTHNMPWIGAVACITMANFSMVVSGAASVTYLLDTHGPDALH…
MDBLdec1_00226	MPEEITALKNVLVTGGAGYIGSHVVFALQQTRRYKVISIDNYKNSHPVALDRVSELSRRELPTNASELDIESTVVHSHKCDLTQPVQIRSVFEKYGKGGIWGVIHIAAYKAVGESTEIPLSYYQNNVAATISLLQIMDEFDCRRIVYSSSATVYGTPPIIPIPETTRLQAHSPYGKTKVMSETIIDDLCHGNVNVFVGSSEPGLTAHAADQRWLGISCRPAGAHPSGYIGEDPRGRPGNLLPLLAQMAVGRVKDPVLKVFGNDYPTPDGTCVRDYLHVMDLASGHLLALEALTPESKIFGTSDAHFKAYNLGKGRGMSVLDIVEAMRKATGFDYKLEVIGRRRGDVPDLTADPTLAEKELGFKAPQDLETMCRDLWNWQTKNPMGY			RecName: Full=UDP-glucose 4-epimerase; AltName: Full=Galactowaldenase; AltName: Full=UDP-N-acetylglucosamine 4-epimerase; Short=UDP-GlcNAc 4-epimerase; AltName: Full=UDP-galactosamine 4-epimerase; Short=UDP-GalNAc 4-epimerase; AltName: Full=UDP-galactose 4-epimerase [Dictyostelium discoideum]
MDBLdec1_00227	MLSLQPLLSSLLDTLPPGPVEKTKLDELVEKTIEQSRKVYPSETRKGQWEYLLKNEVFKLVTEEGQALKEGVETVYYEKLTRMLDVVLTFTEHDECEQTFPFIVLQDLLEMQTITSCSYVFSWIEQRSPRLTVGLKPQKGKALILLRSLNDLLRRLSKMGSTTIFCGRILTFLSGVFPLGERSGVNLRGEYGPTWEGVKEPGRKRIKVEKGAEAKETTAGDAMQVDVPEDEKAGAKLSEKKEEFYNTFWSLQLPFSKPPLFANPDTFPQFKESVNKVLPVIKEATAKERAMMGSRTGTAGASLKRKREPDAEEVNLTEYFFAKFLTSPDLVDLEVADTYFRRQFLFQLLILLNHLLTFTKAAKAIWTAPNNRALQMDFTLEPTDAQWVQETINKAMEEL…			RecName: Full=THO complex subunit 1; Short=Tho1; AltName: Full=Nuclear matrix protein p84 [Mus musculus]
MDBLdec1_00228	MEAPMNGNTSAPAAAAPVVDVNTLAEDIAQLDLLLSQPKLSASDDADVAELLQRLDSADGVASDLELKLDGILAKLDGILNSVLIEEPESAAASRSAASDEATSLQASA
MDBLdec1_00229	MDNKDYPKPRRPLPTPGSVPAQRPNTPIPGALNATAVAPTSFYGTPKAPPLPTRSATIGSSYTTYIHPEDPPAYVSSSSTPDFREPELVAEDTMETLPALTPSDGWEDKNGAAWKSGWSPNDAWEPYSHKGSAADTWDNIHPREDYTFDSMDYMTSKPLVDVTIEGRDDYEEKHWWDPALREKEQRPGPGMLPPVLAEELHDPDHTLFSVTATAPDIKVPTVVTLPVSNDAASDSQIVSTPPRSAWSSPALSSASTSPVPSTSTTAPPPPPPTETDVRTAVPHPNAYYCPKENGWVILSWKSSNVSPPLARSFKESKHQPLPNQEHRRRLGSCIGDKDQLFGRANQTHHFHKHEKAVDSHKLTPPFRKEEWEVAETVKQKRRATPITEDIDIENIDIKE…			RecName: Full=Probable ubiquitin carboxyl-terminal hydrolase 2; AltName: Full=Deubiquitinating enzyme 2; AltName: Full=Ubiquitin thioesterase 2; AltName: Full=Ubiquitin-specific-processing protease 2 [Schizosaccharomyces pombe 972h-]
MDBLdec1_00230	MSADLTSLITLDTIIKVSSTLDKSVGKKYLIDGNPETCWTSRQGLPQHIHLTFADRVVPQRILLTFQGGFVGTQCSIYIESEAEGKKDWRLWTSIYPEDVNRRQTFDLPPLELDGGLSSLKLVFEQSSDFFGRITVYDLKLEGRNVSS			RecName: Full=Nuclear receptor 2C2-associated protein; AltName: Full=TR4 orphan receptor-associated 16 kDa protein homolog [Danio rerio]
MDBLdec1_00231	MPESSLRTPRRAPTRKATIAPPLPAGQPIARGAPKSRVDDRIKKRMSMRYAEMVASPTDINAVPPMPGFPSGVGAEGMMSLTAGMSMMGSGGKPLDDKKVLEDERFDPDSFLKIKLANSTEAELRSLQSSLRGVKEETNAELQRNVFKNYAEFVLISKEITSLETEMLELKDLLSEYKSMPSVLHIPDPTSQSSNPNILSTYKRSSVADLRVMYFNQMQELHAHIEGAAKFAPTTPGRHVVAEVEGVLSLNAATYKVVGRVRFVVLDDLVLVARRRRRKAAGGEGSGSGGGTVNEGKLVAERCWQLSEMLVLDTKDSPRMTNVFKIRHGKETHVYRTETPQDKKSLLAQFRHVAEELATKKRKEREGEHERRKSIWQTGAAGGGDRSSYAAVPDWMADL…			RecName: Full=Exocyst complex component EXO84 [Cryptococcus neoformans var. neoformans JEC21]_x005f_x0001_P0CN63.1 RecName: Full=Exocyst complex component EXO84 [Cryptococcus neoformans var. neoformans B-3501A]
MDBLdec1_00232	MIMNLQPKIPGWLEKQSSDAYLVSVYRCLASREEERELARHVSQYHLSDPERDTPPARRSKAQQLISKFLKPQGSAQNAIVHGHYSVAIGHHPDNELRNRYCDIYPYDRTRVVVNTDHDVSTNGEVAAQQGKYLNASWVLERYGQKWWIASQAPLPNTAHTFLSVLLQPTTAPPAVLVAPASTSARPRTSRVRTVVQLTNNIEGGRRKAHAYFPSEVGQSTVILPEEQDGTPALQVTLLRCETMEEARCIRSTISLVPVAPKHNVETDDGGEADADAEEYSVVEGRNPIIFQHMFYTSWPDHGVPKDEDRASLLAFLRLVDSTNRDTSVVMSPGDPQPDPDPPIIVGCSAGVGRTGSFIALSSLLRKFDFLPPPDNPSLSSALPPCPLDALPDALCEDL…			RecName: Full=Probable quinone oxidoreductase; AltName: Full=NADPH:quinone reductase [Saccharomyces cerevisiae S288C]
MDBLdec1_00233	MPPERRRSHYTQGINSKSRAGFPEGTCLLDETRTTSQPEVCTRTVDGAIDREEAERQEAFEWFAHESFVRRWASDDLVNHAFGHIISIPLVAKIILVFLHSRLIAVKVEGKEVPSEEWPEACAQAAACAHLSAHPSKTDTLARKKTLADFLKLPYTWTWTAQRTGAEFDAESFLNTISIAAYLAAGWVAPDDLEGRTPAVRFTTLPRPGYALPLASSTVGQDSRPDFFAMLLDAFVSKDQREPGRFEEYVRKPSVKEFITNCFPYLWAQYTEVSNPVMRDTDSIPCQALPELNISYVKGEDRRGMLTEERLREEASSGTDGNDNIKSTEDLIRMLQALQKKLENGTLPSPSPWVKDAVNKYLRTDFLDLSRVCFPNIITPGEGKQTDAGQAIHHCLGYM…
MDBLdec1_00234	MALSVKVEFSGGLELLFSNQRSHAVTIPSIDPATSQRTNLQYLINFLRDNLLKERVELFVENNTVRPGILVLVNDTDWELEGEGDYLLKDGDEIVFISTLHGG			RecName: Full=Ubiquitin-related modifier 1 [Coprinopsis cinerea okayama7#130]
MDBLdec1_00235	MELKLLQNSDHRGKNAEGAKSNFHSVSLTKEDFVDLQKLFRYASRSQWANQVRVLRAQYQDVPRGFTNSTGEDNADEDLNESPADRAPLVGTTEEWERVISEDAFNLSHVPHQCFPCAFGVMGLGDFDITLPSDMPSLVLNGANAWRLWRLTLSLLITGHPGIASKLYQAEGGVSIIGNVIDEVSRPDLAGMGLYIALVNGCRRPSSFIT
MDBLdec1_00236	MQKARWRFGLPTSQAQHDVSKPVPVPAVSSADAKKFGLENFCNNCYVNSVVQALYFCTPFRDLMLQSVDSSIAPVTAPSVPAAATTSPTPLVPVRRKPERKQSTSAVDVPHPPVVPIPSSPPSLFSALRSLFAYISTHPAERGTVAPRAFIEKLKEVNQIFNTTTHQDAHEFLNYLLNRIMEDVEEERKALAQADAPTDDLSNSVTTLPSKAPTIDSNSGYASQHPTLVHKLFEGVLTSETRCLTCETVSSRDESFLDLSIDIEQNSSVTACLRQFSASEMLCHKNKFFCDSCCDLQEAEKRMKIKRLPNILALHLKRFKYQEDLQKYVKLAYRVAFPFELRLFNTVDEMDDADRLFSLFGIVVHIGGRPDHGHYVSIIKTLGSWLLFDDDTVSPVPES…			RecName: Full=Ubiquitin carboxyl-terminal hydrolase creB; AltName: Full=Carbon catabolite repression protein B; AltName: Full=Deubiquitinating enzyme creB; AltName: Full=Ubiquitin thioesterase creB; AltName: Full=Ubiquitin-hydrolyzing enzyme creB; AltName: Full=Ubiquitin-specific-processing protease creB [Aspergillus nidulans FGSC A4]
MDBLdec1_00237	MTEQNLETYILTGSIKVIERFFDLPLNYDDPNGQKIRVFARNMVPLEKAKTPEDEAKLPYIVYLQGGPGFEVEIERYLSIAAVLHDHGYQTLWLDPRGTGLSTPFSADLVLGKTDQEIFQYLKNFRADNIVRDCEAIRNILLGSQPDEDSKKWTILGQSFGGFCALTYLSFYPEGLTEVFITAGIPPLVDSPDAAFRTLENRVLQRNAIYYAKYPADVKRVRDILGFLATNQVRLPNGGNLTPNRFLQLGIHFGMQGRIILFQDLLSEITNFRRKNQGGIDTVHQIVFRATNDLSLFGKLSYRLLQNIEHMQSLDSNPIYVVLHEVIYCQGHAANWSAERVLKEFPQHSWNHMKNENPASAVYFFGEMIFPDMLDDYSNLRPLKGAAQLLAEYKDWPRL…			RecName: Full=Proline iminopeptidase aneH; Short=PIP; AltName: Full=Aculenes biosynthesis cluster protein HA [Aspergillus aculeatus ATCC 16872]
MDBLdec1_00238	MSNSKKLPYFFNMSSKQSSWDPPAGLTPQQISQLPGAKEYLGGDAASKDRTGEVRASHLLVKHRGSRRPSSWKEENITRTKEEAIEILKGYQTQIGGSAEKFAELASVHSDCSSHSNAGDLGWFGHGQMQKPFEDAVYGLEVGQISDIISTDSGVHLVMRTGCTIHISHPVMSSTFPESIIDALRVVAHKIGIEAPITWPSVNSTAASVTAAALAGSFVLFRLVYHRPNKSQLSFQNQEKKKMPQIAVKPQDGTVKVAEILIHPIKSCRGTSVQTVKYTPEGLENDRKWCIIDATTNTAITAREFPRMVLITPRIEADPSSPHGGSLVVTFPPDASEGCTEFRVPLQPSAETLKGWDIIDKIGFFTYFVDGYIGQSLPTPSTTLSASEILSLYFGKPVH…			RecName: Full=Putative peptidyl-prolyl cis-trans isomerase dodo; Short=PPIase dodo; AltName: Full=Rotamase dodo [Drosophila melanogaster]
MDBLdec1_00239	MPDARDQFRGYRHPFIFGVHYMGGIGDYPRTLSELAMSKFSAELRRIPDWWKQFKNQDIREGWAEMARERIWNIRTPSTIVEVDLSEKQVQYILDELAGYAALRDHEHGWQVSCFERIWELELPMTASTLNKELALLRRDTPAHPWDQNGICTALVDPYLHCLVYNHTLVAHPYSRRLRTLPSPSGGDIYTVSPDFSLLPAEVSISPSGTASFASYINNLHPQTQAPLYARFEQLLTAFLPLFEHTLTDLHRNNPLTQRIPGACRYSVWDEPEEPEYSDDEEGWVAYERQLRHWVMNRPIQLPDVPDAGYPGGLERRKHVYAGVLVYKTDADGIWVGELQEPGGPSYPGSSWHVEGMRNERIVACGEYYTSMENITTTYLEFRMAVTYPRGFAAGDTGA…
MDBLdec1_00240	MDDAPALVLVPPTPLIFETPSPSPMRSSASYPAQSRYSAVPQRASSETAIFSIYSMYGDEAPRTSWSASPVVANSDRKSHDIVPTVKIKLPDNQRQSTYRPNGYTDTELAYHDDCDARPPTREQQPTKITSRTSSSYAPSSMRTSALASEKQSYRTSATSSHMSRSRDSTYDPSNHSRQSSASPRSSPVPHTRTESGDRDLLLLPPLPPSLPPSRHGTPAPTPPRQPSPTLQPNATPKSLPLKHPVFTGSPSSKVSLVPSEGEDMDAFHVRNTYAQLEASGVKGDGYEEGVERTRARIGASRSSQLNAEAALGDGSEKTRELDPKEIETLASLDRYGFFAVPSHDRLILLSSDPLLKRLAPTPTGPSTAPAHPTALRALPPVTTPLKEMSRISKWTRML…			RecName: Full=TBC domain-containing protein C1778.09 [Schizosaccharomyces pombe 972h-]
MDBLdec1_00241	MSVTQVKARQIFDSRGNPTVEVDVYTEKGRFRAAVPSGASTGAHEAVELRDGDKSAYLGKGVSKAVANVNDVIAPELIKSGLTVTQQTEVDDFLIKLDGTPNKGKLGANAILGVSIAVAKAGAAEKGVALYQHFADLAGVKPPFVLPTPAFNVINGGSHAGNKLAFQEFMLLPTGATSFTEAMKIGTETYHTLKKVITSKYGIDAANVGDEGGFAPNVAGAEESLELLTEAIKKAGYEGKIKIALDVASSEFYKEGKYDLDFKNPNSDPSKWITGAQLADLYLGYVKKYPIVSIEDPFDQDDWEAWTHFTKQSGIQIVGDDLTVTNPLRIKTAIEKKACNGLLLKAFPTSLSLYDSAQLAQSDGWGVMISHRSGETEDTTIADLVVALGTGQIKTGAPA…			RecName: Full=Enolase; AltName: Full=2-phospho-D-glycerate hydro-lyase; AltName: Full=2-phosphoglycerate dehydratase [Cunninghamella elegans]
MDBLdec1_00242	MAPTKKTTSPGKAKSSSSGPKISLARVKGENFYRTGKQVARLKLLNSGKAVRDKDGKIIQAAAFQKGEDETKPGRVQPDRRWFGNTRVISQTALDHFRTSLSERKNDPYSVLLRRNKLPMALLDDAQNPHTLKRPHIVETEPFSETFGPKAQRKRPRIGAGSFEELGKLGATGADEADTVSKAIEPLASSIVEAPTHADYNEPIYAKGTSRRIYGELYKVIDSSDVILHILDARDPLGTMCDSVIDYIRKEKSHKQVVLVINKCDLVPNWVTARYIRHLTPLFPTIAFHASPNHSFGKGSLIQLLRQFAQLHSDKKQISVGFIGYPNVGKSSVINTLKSNKVCTVAPVPGETKVWQYITLTRRIYLIDCPGIVPASAQDSHTSTVLKGVVRVEALSTPS…			RecName: Full=Nucleolar GTP-binding protein 2 [Cryptococcus neoformans var. grubii H99]
MDBLdec1_00243	MFRACCAQTPRAIASSSSQCLSSFHTAAVLHAQVSRQNVARGVKKTNNVRKEERWKKAQANRPSVVLGTRPGGEAKWENCRLAKVLVDMEELISSTELIPTQQGVGTVHIPKQVSFGIGETEKKLLFGDLPMLSSIRGKDETTESKLPPQPAEEIPENYANRPTVAALEGRGEDRVVNNQIELQKANAFAKLIDLRNANAAGIAYENRRRIIAAFSTPQNPFDPGRSEVQAALLTYQIRNLWSHLTTFRRDLGNRRGLRKLVHQRAKILKYLKRMNQNRYETVLEQLALEPESVEGELVV			RecName: Full=30S ribosomal protein S15 [Chelativorans sp. BNC1]
MDBLdec1_00244	MEAESSKMGATRPTRSCKKRKSDTTTVDPEDDYEDSKEIVRKSAKKRRTVGKLAGLIDLPIDILFEIFGHLKPFDLLRLSRMTKEFRRLLVHKSSLSVWKAALERIPDLPACPPEMSEPAWVNLAFDPHCHFCFTTGVRPVEWALRVRICTKCAKDQIMEVYMPDIVLEDRADTENYPFETLLPSRLGKRGRRGILILELRKVMQQYKALKGKDTRIAFIRERRRLTSEIQKHALLCSAWAREQTSDRSHELQQLRNERRLAIIAKLSALGYAEDLAGIRYPDALEDHELVKKPQKLTDRIWANIKGPILEFMDKMRAKRLAREHAQLVLDRKPSAVAAFRDYKNSQLPLTDVMPQGLDICDFPPVKAILEQPTDVIVEKDSFADVLSLLPELIKDWRA…
MDBLdec1_00245	MASQIAECLAATLSPDKNTRITAELKLAEYFTSSGPFSSGFTTNDKLIFSVARNRHGSSSLTVDPCPGCGHVDASDEFSSILLRKYVKERWSPYFSTFKGAAPPVETKGQIRQAVFHGLSDRDRKIRTLCAHTLSSIANSDWPDEYPDLLTSLINLLSSNSPESVHGAMQVLTEFFKSDLTEDQILPVLRQLLPVLLSILGSTESHSAPTRARTVAVFRQCVTALFMVKDQHPQATKEAVASVLPVWLEAFKVLLKIDPKQDVANTENWDGLAVRIQIFKTLDTIHTSFPRALTPYLQGFLTDSLLHLQALYPTFSHYYLSSSELAPRSSEDEAIELPQLICPILDFAGAATRGGKAKEWFTTGNLNALIAAIFNVVQMTTEDEEIWANNANAFVAQEE…			RecName: Full=Importin-9; Short=Imp9; AltName: Full=Ran-binding protein 9; Short=RanBP9 [Homo sapiens]
MDBLdec1_00246	MASTLSSVVSNLVRASMGSSVSNMVTDDDLDRHVAELILKEAKKKAERYGQHGIRAFLPSSGLSDSNAPRANKRFLTSIIKSTDEHNKTILRAQALAAQEVKREREEQERRERRARAEEAAEAEKLRRSGKSSRRRRPEEGEESWDRWDGRTADRKRKARTWETWDGEDSDGVDRDRDRRKRRHRSGSKERWSERDRYSCRSSARLSRKERESSRSRSPRRESSRDRRRGEKGSRRRSRDRSRDRSRCPGDEDSRGDDCTSSRRRKSHRKHRSRPRSTSLSPRRSPSPSTARTDGSTSRRHESKRAIKYALDDLDTDTSLPSCHRSPQRSPSTFRSEVEDREAELRHQLTLARNGGDQVVAGPSKRPRSQSLQPPRSPSPKPKRRKTDSASSRTARTRS…
MDBLdec1_00247	MGFFDFLNLSAHDTHPLLTYLPSVASRFMTSPKAIEHDVSFDITTSRHPSSTTQRASNPPKPVPLPLEVVFSIIEAAAYDEPTPDQALLKQCALVCRAWSTHAQKLLFSSVTLRSETACDVFRGAVNRHTERGRLLGDTVTRLRVVMDHNQPFGLSQYSFAHAVMLCPNLFELNIALYGCAAPGEDVVGVPDVSRMRRPAPSFDDHTLTMLRSGPMITALQFSNWSENQHSVTQLLDVWPSLKSLVMSGTPPQPPSPFLEPFRCSLEELRMNFQSPPSFDFMNWLLHNSSDTLRILEFEREPSSQLLDHLADLYGRTLQSLSFPSCHLPEHTLAVQNCPQLKELRLENPMVLPRLWRAIPNTLEHVAFSVDLNTALQPVIDTVRVSDSLKTITVFTSND…
MDBLdec1_00248	MPVSEMTASSWWRKECWDHPGYHPNRLPGSIANPQATANHKVKVFCKACMARRIELEKANDRNEIEAGARQEARSQGIIEDYLWAFLASENPPWMQGRTENILRHLAKCAAVDSSVGQQLFSGINWEYHAAFSLANSASCERLFSTFGNTLTKLRSRLRTQTMVDLTELRLHIRSEHIQQGHMKNRARKRKMTIHHADDGITECTNNPLPAAEPIEVDNDSRRAERTSDEPRSSSQAVPNTLRNLTSRNPSGTAEENEPTTAERMASRKIEDIFDFTNVTWTKIAKEFALRGLEEEQEFYELVDLDAEGDDDDVVQDIDEMTESSLAI
MDBLdec1_00249	MDDVESSYETHLTRLPLPDLLAEPSALQTQAHHLISSLTSLTHTSYPTFLSLQQTTSALSTSLTSLSDSLSDLITTSLPALQDATAAWHTRTTDILHERSKARLVLDQHDKIKNLLDIPIFIESCVRNGYFQEALALASHVSAMASRPGAPPILASIHAEVEAAITQMLVVLLGTLNEPGRKLPALWKAVNFLRKMDAFGPGHDRSQPEILAHDGDRVSSEELLALAFLSGRLTCLTAALEHTSRDIHRLIAPVIAPTSTDHDIPPRNSIPNDIDYRLSDRDTEDIARYLKKYIDIWREGAYDILTQYSTIFLEQQQQQPHPISPQPQSKSPTAQRRTSIQIQPPLPPPPTTLLPFLAPHLLTHLLPLLQTTLPLLPLPLLPSLLTQLTYCATAFTRVG…			RecName: Full=Conserved oligomeric Golgi complex subunit 8; Short=COG complex subunit 8; AltName: Full=Component of oligomeric Golgi complex 8 [Arabidopsis thaliana]
MDBLdec1_00250	MHKYHVSSSSYDVIPARMSFLQILCWIASLLFLVLSFILSLRIFGHFVRLRAVRLRPFSISLYGVSYSNSTTISISSAHLYITLRLPRSFNLTFISATLHDYEYTDSLHRISLSRLDLRFSLCPIVPETFIAARLDDFRVRVYDSKRTPPWLQDLREDLLSTIVNGEHLRVDNFNAQITFSTVGMRGPRVTISDDNEMVEVHPEDSSHDVPGSYEGLASSGSQDVDEEETILTLSASQWHIGGLQHRRYQFGSVDAQLRRSWDPRAHRGSFTLLPEPRPAGPYIFSGMSTSSHHLYLSNTSLSSLSNPLNILKSLFFPIPILVNIIRDPKSALTLHVPRLDITFDRFRLRDAKLVQQASEFVKRQYTELETKGMDVAGFVQDMIWDGIVAGWNEAF
MDBLdec1_00251	MAPIDRASWRRQTGTPAEHSSSEPAGGPSKTTEGNPRTDLPSSTTATRESSGAVPSTKGEATSKPTGTTDDQASVIKDATSTQATRSLSASRAAETPSTKEPELPTAVDIPVSTITSVSRPTSTRNDDSSTVLPSSPQAELTSTTDTTTRSSLGPGTTSVAAPSTTQVVVPPSPSPPVATSGPTPRPGKPGNGDDNTPSPTAPIPGPIVTSSPAPPVGGVPRDGQGNSFPVPSASAPAVTPPPPLGAGGPGNGPGGNTSVVNPSPSPAAPASPVGGGQANGSSVAIPTSPTTPPAPPANGNPSNNPGTVASSSVVADPPVVTTPVASPPVASTTSRILAPPVNVPTGVPTLPESAAGGSGNVSSATTVAPTPVTTRNPPAPQGTGEVVATPATPSATET…
MDBLdec1_00252	MSDPLAAALLPPPNESPIERELRLKRENEAKKTSEGIDEMIRQERIQKKKAKADVNVLLLGQSESGKSTTLKQFQLVHAPAAFRAERMAWRAVIYLNLVKSITRILDALSPEADNVDDHDDGDSLETASVIISSSGRPPSAISGTRVPNYELYRARLAPLAELEDRLARLLSSPDEDEPTRLPPSPHRDTNGFSNGSSTAYPALGSSTNGARPAPTIYIPQDRSFSASPISPMNGQALALASGSRSSPSTSNGSSRGKEVSVHASLPWKKGFTFGGKSKSPKTPNSGEIEGWWEDPDDPVHALHACQSAMQELWRDPKVRQRLREKRIRLEESSGFYLDDIARITAKKYFPTDADVLKARLKTTGVVEHTFSVPSGNNQGVEWRIYDVGGARNQRQAWA…			RecName: Full=Guanine nucleotide-binding protein alpha-4 subunit [Ustilago maydis 521]
MDBLdec1_00253	MATVQTHPSLNIVSTPNAPAAIGPYAQAIKAGDLLFLSGCIPLNAQGELVGEGSVEAQTHQVLANLKAVVEAGGSELGKVIKTTVFLKSMNDFVTVNGIYAAFFGKHTPARSAVEVARLPKDVLVEVEAIVRFVKQYAKL			RecName: Full=2-iminobutanoate/2-iminopropanoate deaminase; AltName: Full=Enamine/imine deaminase [Pyrococcus furiosus DSM 3638]
MDBLdec1_00254	MFLTRSEYDRGVNTFSPEGRLFQVEYAIEAIKLGSTTVGVRTPEGVVLAVEKRVQSPLLESSSIEKIMEIDAHLGCAMSGLTADARTMIDHARVTAQNHAFTYDERIKVESVTQAVCDLALRFGESVHDEEAMMSRPFGVALLIAGIDELGPQLYHTDPSGTFVRYDAKAIGSGSEAAQSELQDKWHKQMTLREAQILTLRVLKQVMEETLDQHNVQLAQVTPKGFEILDETRLKEVVEAM			RecName: Full=Probable proteasome subunit alpha type-5 [Schizosaccharomyces pombe 972h-]
MDBLdec1_00255	MAVQELTAADLQSILKFTVDLAHTAGILILEGSEAIQSTSDSDVNEKKNSVDLVTEYDVRVEELVKAAIKDKYPDFQFVGEESYAAGSRNPLTDDPTFCVDPIDGTTNFVHGFPFVCISLGLIYKRRPVLGVIYNPFLDHLYTGIKGQGSYLTRGSSAPTRLPFSSSPKPLPSLSQAVIAVEWGADRSESTIASKSNAFGRLAGDPEQGVAGGKMAHSLRSMGSAALNFAMVAQGGLDIYWEIGCWPWDVCAGIVIAEEAGGLVTGAHAAFAATASSDAFGVVTEEILTGRKYVVVRAIEGNPGELGSDAQKRIIRELYDTVEDVPAN			RecName: Full=Protein qutG [Aspergillus nidulans FGSC A4]
MDBLdec1_00256	MPDFINRFGELGPDGKMFLSSSRQSIITSLLSAGTFVGALAQAFTSDRFGRRGSILIWAAIFTIGVAIQTGTEFSLVQITFGRFVAGLGVGALSAIVPLYNGETAPKALRGTLLVLYQLQIIVGLFLSYVFDLATHHLQNSASWRVPVGLQLVWGLVLLSGIFFLPESPRHLLGTGKADEARKVIAELNGVPEDDALVEETLEELDFGIRAENEGGKATWAECFSTRNNLWKRTGNGMMLQFIQQLNGQNFYYYYGDTFFQSAGTELSPYVIQVILGAVSVVGTIPALHLIETWGRRRSLLTGALLEAGCSIIAGLVGHYTLAPAGTPKADLTLRNRQGGDTLITFAVLHVFSFSIFWGPTPWVYLGESFPLRVRPKSIALGSATNWLWNFLLSFFAPR…			RecName: Full=Low-affinity glucose transporter; AltName: Full=Hexose transporter 1 [Kluyveromyces lactis NRRL Y-1140]
MDBLdec1_00257	MRLVPLAMAWTSCLFMAHVVMAQLGLPNGFSSFTTPTFSLQLVKDSQTMYSLKPAGSSFDFIPGDKMTQRQNNGQRHLGDITFRARKVGSTAWVSVDSSTTRRPVTPLSVSGTTLAAANLAPTLPSTSLLSITRRWIVQNNVLQLLFDVTNSQSTAVEIGALGIPLEFNNIFTDRTAAQTNQGCSLFDPYPGQDAGYVQVTPLLGTLPPLVVLPVGQSPLEGWRFLTESTSATPFYQSQTFEGLYEWQFHTLAYAQNEWSGVTPWNAPTSVTLQPGQSRTYGVQFLLAPSIRDIDRTVGSANRPVAVGIPGYILPTDQTGKLFLNYSSAVQSISVSPSGALTWASNSDAKTSGWVGYSITARTWGRSRLSITYADGTLQTIHYYVTKGATQAVGDLGNF…		yes
MDBLdec1_00258	MRSLLQLGAVIICLLLDVQSAIIPPNALDLRLTTNLSHVIPHTLYGYMWEDINHSGDGGLYAELLQNRAFQAVIPGTQNALNSWQPYNGAFLSVTSKTNGVSAALPNSLEVRIPKVVSGPIGFENTGFWGIKVQQGWTYKGSFYAKSDMFSGKITVSLKSVQGTVFASKTVRGVTRDWKKFTFEFQPSTSAPNDENVFNVVVDGKAAAGKVIHFGMFSLFPPTFRGRENGMRIDLAEALAATKPSVWRFPGGNNLEGHSIDTRWKWNETVGRLEDRPGRVGDWGYSNTDGLGLLEYLNWAEDLEAVSDSTIVIAILFTHGSIRGTDSRSLSDSGKWPTKADFIPPTGIWAGISIANYSDFGTWPVVPEQDLQPYIDDALEEIEFVIGDAKTTKGGKLRA…	GH51.hmm	yes	RecName: Full=Probable alpha-L-arabinofuranosidase A; Short=ABF A; Short=Arabinosidase A; Flags: Precursor [Aspergillus terreus NIH2624]
MDBLdec1_00259	MRFSATFILAAISIASAAVLKRETSTTVHLAVKPKCGTLSSGVPADVNAGLPPLNTFKTIVSFGDAYTDGGVQDGSPLGPAILSPPNPKAGGRMSNGPVWVENLAKMAGATLKDYAASGAVVDASQYPGKNFGGVNDMIGQVYSYIGQGNRNDPDTTLYTIFFGINDFEDGGDLDLAAQNIAYHILVLSSSPIFAKNILVIDNYGRGTKTAAGQAYKHGVFSALQYIRGLGINVGFVDFSTLWTGVLGSVPGYKAFGYTNPGACTINDQTTLGACLDPDHSFYWIPGLCEQRLDTVQDFMINVSIFLQWIEKRRDIPSNPPRWRPNPDPASIHVPGLDTSAPVLDQIEQIEQLITLKLQNIDENFSKIHHLLANKVLPALKRYAVATEPVREAAKFWTS…		yes	RecName: Full=DASH complex subunit ask1; AltName: Full=Associated with spindles and kinetochores protein 1; AltName: Full=Meiotically up-regulated gene 181 protein; AltName: Full=Outer kinetochore protein ask1 [Schizosaccharomyces pombe 972h-]
MDBLdec1_00260	MDTADGPALGTIVTTGQGKGVVRFSGATAFSKGKWVGVELYEPNGKNDGSVQGVPYFSCKMGYGIFIRASQIKAAHGPELEVRPAPAVRPSVGHQRTPSSGLLRANSLRTPPSSNASPRSTSPSKPIATSSSTTAVPTLTTLRMPKAVGSPTKRNSLSLQPRRSFPVSQSPAEAHTNSPSPSSPTRIQGSPNGQLPKRTSSPLSGQPPRRTSSPLSLPPVGVSTPSHVIPTHISPRPPPVSFQVTTPEAARPPSRPPSSLRNPIKAQERIQDDQELQELRAKIRVLEAKRADDSRHVQELETRLSEAESFVALRPKLQAKLMSQQTELAAAKRELADVQQLSQLTETRLLDAQEQLEMSMLDKEVAEERAEIAEAELEEVKERLAVVEVEIDVLREGGG…			RecName: Full=Dynactin, 150 kDa isoform; AltName: Full=150 kDa dynein-associated polypeptide; Short=DAP-150; Short=DP-150; AltName: Full=p150-glued [Neurospora crassa OR74A]
MDBLdec1_00261	MFAGQTQQPPRDGLLFTTEGDSWSKGSRSRHGQSSGSDTDRDIGSTSRSDPSSKARNSRGTTSPDRQVNGSVETLPDPAPSIPYWSAKRHLTCGNPTPGPPWSSKPIPWRGSPPGRIRTAHAALVLCLNIDVDPPDVIKTNPCAVLECWVDPHTMPSHKALEAIGSNLHHQFEGLSAKVVYKPILDPSHDDLKRFCQTSRRQAKDEAVLFYYNGHGVPKPTASGELWCFNRDYTQYIPVSLQELQGWLGSPCVYIWDCSAAGHLLNNFNLFAERRDHEVNMMHGGYADGTQPLMNSIQLAACAANEQLPSCPELPADVFTSCLTSPIDIALRHFIMNHQLPNNVTADMVLQLPGDLKDRRTPLGELNWIFTAITDTIAWTTFSREIFTRLYRCDLLIAS…			RecName: Full=Target of rapamycin complex 1 subunit mip1; Short=TORC1 subunit mip1 [Schizosaccharomyces pombe 972h-]
MDBLdec1_00262	MTRRSLSTSPPHRAAKRPRLDHLTSEDFKNGVFLAPMVRSGALPTRLFALKHGATLVWGPEMVDKAILHAERVVDPVTGVISYNGKSRAMFTTHPIETPYLIYQIGSADPDLAVQAAKTVMQDVSGIDLNCGCPKPFSTHAGMGAALLTNPDLLCSILTALRREMPPEITVSAKIRLLPSQEDTLKLVERIVNTGISALTIHCRTRNMRDRDRATIERLREIVEFVEGMGKGIAVIENGDCLGWNDALRIRDVTGAHSVMIARAAEANPSCFSPTPLQDIEQTLVPSYLRLARYLDNNWSLTKFCVAQFKAQHINVKKADATAMRQTLAQSKDFSGMDQIVGSWTGKEDFDAIVQAIRTNPPRDRHLVGLSHAVVEGPYETPETTPPGTQNPEPPGSGA…			RecName: Full=tRNA-dihydrouridine(20) synthase [NAD(P)+]; AltName: Full=tRNA-dihydrouridine synthase 2 [Schizosaccharomyces pombe 972h-]
MDBLdec1_00263	MSDHKAIAILEPGKVDEITISTGEPGECQVLIKVEYSSLIPFDTYMSDLGYYTETYPAILGFNSSGTVERLGSGIDDLAVGDRVTAFTYVSARSKGMQEYTTQPRAVCAKIPDTLSLEQAATIPDNLVTAFYTLFNQIGLPVPPSFPATTPPPNASAPILVYGAGATSGQYCIQLLHAAGYKKIIATASEKNHALLRSLGATDTIDYHSPNITGDIARAAEGDGLVTMAVDCICAETTMSVIAAIIRPTGVVALLLPIKKGHLLTVTHASDMTLELPKDNHPFAKTVKLVGVRTFTYLEDSFLKNNLMPKIVPALLDRGIIKPNRVTRISDLAFGQFLPNFLSPLRVLSVFSRLRRRRNDTMITTNRTASRQLPNALGRLSGAAGSASRLKPARPTTSA…			RecName: Full=Methylcrotonoyl-CoA carboxylase subunit alpha, mitochondrial; Short=MCCase subunit alpha; AltName: Full=3-methylcrotonyl-CoA carboxylase 1; AltName: Full=3-methylcrotonyl-CoA carboxylase biotin-containing subunit; AltName: Full=3-methylcrotonyl-CoA:carbon dioxide ligase subunit alpha; Flags: Precursor [Dictyostelium discoideum]
MDBLdec1_00264	MARPRPLANITSARASPPSYQVLTPRTPHSRSGRAEEGYSELEPEQVTEDDNGYRRHGQHQTMPLLSSSASDSFPTTGYRSRGDDHDQMNEWDENAKGKGQLQLNTVLSRLPLVLGCLVAGFLLFLIFLSYSRPEKLHRYLGILQGNETNPITPTPTASHHSTSSKLASHLVISYENYTQFPLRPLEFLAECRKLNGHMSHGYYWGPHKMGVMDVVHSSEDQGVCMSTITYMLGGEVGLLADLALLAQAAALARERNRTFLIDDTYWNRGKWTDHFMDIRDTQPEPQPGCKAPPPEGLAFKTCGLSPASKVINSQTAKFHLGHAYSEAYENPYAHNLNRLKPQFKFSEDSFLNLIRPNNHNTALIQRARSELTSVRSPDGARFDSYIALHLRRGDRDPA…
MDBLdec1_00265	MRIPSSSSFILAATLAVSTSTPSLAAPAAETFEGGMSSSSSNHFIASRNGPVPRGTVDQDDILRQAKATSNDLEQRGLRGLPKVICDTTDAISGLVPPLNKLLHLCKDGETESMQAANAESPEFDAKAVDELRDAVNDVTAMLNGGDGATGVDGVDGPTPTPVPDGTPLEPVTGVVGGAAPAPVKNAMRRDGMAADPSSSSAPTPTTDSMHPAVAPTGSAGTPNNTPNIAAVPAAVPGLADPASMGPIPAPIADKLHPVGPVDAVIPLNVEADPVVGAAPVRPSVPVSRPTAPRPPPGDAVPPAPSSNASPPTPPVDASAPRPPAPPGVPTPGPPTGA		yes
MDBLdec1_00266	MVDDQKSSSSSNGSLPARTSETAVPNKQPSLDVDIERVSESSSVAPLDPFQLRDGILTEQEIATLRRRRKGKRVAHYHQRQNDLITALLKPMEDHTAEARVEEDVARLPVKIAVYASLVSNFGLCVLQMYAAVSSGSLSLLATGIDAIFDFGSNLLLFWLHRKAEKLDVNRWPVGGARLETIGNIIYGFLMGSVNLVVIVESIRSIITKTNDDLQKFHLPSIIAVSVALGVKFLLFLYSYSLRAKSSQVRVLWEDHRNDLWINGFGLLMSAGGSKWRWYLDPMGAIIIALGVIIAWGRTIYSEFELLAGKSAPHDFLQLIIYKAVTFSEEIMKVDTVRAYHSGPDYFVEVDVVMDANTPLWKAHDLSQQLQDKIEVLPNVERAFVHVDHETSHIPEHRK…			RecName: Full=Metal tolerance protein 10; Short=AtMTP10 [Arabidopsis thaliana]
MDBLdec1_00267	MRASIAFFILTTSGRPSLTSILSTVRAHPASLEPPLPERSTEAQSALEKRNVPPPQGTPEAFLTPAIILSLVLFILFSGAIISLLFYGPKIQSFIRQKLRRQKRSETESELRSAAEPKPSFGFGFDGLTKEEMEAACRKEEKQATRPQLYIKLPVSPPSLVLKHLSQSPLLPFDINHKSVIGTPVEVVSTTSSNSSNGSGDATGSSSSSCSSSGGVYSTDAIFVKLHAIIPPALSSPLDSWGSLHPPEAVDAQKSNLSLTGQPAGHTPGPHDAIVCTPECKAKDT
MDBLdec1_00268	MDARHQDPEELYVKQDRIGKGSFGEVYKGYDKRTQKTVAIKIIDLESAEDEIEDIQQEIQILSQLDSPHVTKYHGSFLKGSNLWIVMEYCSGGSCSDLMKPGVFREEYIAIIVRELLRGLEYLHTEGKLHRDIKAANILLSAGGEVKLADFGVSGQLSGTLSAKKNTFVGTPYWMSPEVIKQSGYDHKADIWSLGITAIELAKGEPPYAELHPMKVLFLIPKNPPPTLDGNFSKPFREFVSYCLQRDPRDRPSARELLKHKFIRMAKKTNYLTELIERHERWKVEGGERHDDEEQDLVSDLPVNGDPDDLWDFGTVRHTSRPTTIGRSNNVAVSGPPLTWENNGTRRSDGSDSSSTTRRGSGSGSSKYASSISTKGELPPLPPSAPPTPNSFSQSTVRH…			RecName: Full=Serine/threonine-protein kinase svkA; AltName: Full=Severin kinase A [Dictyostelium discoideum]
MDBLdec1_00269	MWERTLQDLIRGLRANKRDESKFISKAVDEIRNEIKSDDMELKAGAVLKLTYLDMLGYDMGWASFHVVEVMSSSRFHLKSVGYLAAVQSFEEDTDVLMLTTNLLKKDLGSTPADIAVTLNGVAHIVTLDLARDLSPELIAMLNHSRPHIRKRAILALYKVLVKYPETMKHVRTRLEEKLEDPDPGVVAATVNVLCELARYNPKDYLSLAPQLFHLLTTSSNNWMLIKIIKLFGSLSPHEPRLVKKLQPPITDLISTTQAISLLYDGDSLARLCVSKLAAFIQDADQNLKYIALLAMTKIVPSHPHLVAEYQDTILASVNDQDISIRMRALDLVSAMVDRENLQSIVQQVLSHLVPENSSSILPTAAQSLVQHTVPTSLSTPLPHISPSQSPAYRLVLCQ…			RecName: Full=AP-3 complex subunit delta-1; AltName: Full=AP-3 complex subunit delta; AltName: Full=Adaptor-related protein complex 3 subunit delta-1; AltName: Full=BLVPCP1; AltName: Full=Bovine leukemia virus cell receptor; Short=BLV-R; AltName: Full=Delta-adaptin [Bos taurus]
MDBLdec1_00270	MCHRGCEADILSALGAGAGLRYCALDPDVCSWDFRLQKGWQLRVIQRHGARAPPNGSLPEPNRFLARCFILSIYNCDLRGQYRTVFHAGGMTFTLFISKFTDKGPYPNGQAALSTILISYVIASPVPPFAILTSRVLLLIRYQIKVDVVYGNTQLRVHQDLGTKTHGGDLSMLTFATAQTSDTDTSSI
MDBLdec1_00271	MVNIPSSPVNDVNGINGVNAHTTHAYKLPTFAIDEARPMKVVAIGAGYSGITAGIRFRQRVKNVDITVYESNAGVGGAWFANRYPGLACDIPSHAYQLTFEDNINWSAFYAPGPEIRAYLDNVVDKYKLRPIIKLRHRITRAAYNEGTGKWHLTVRRPRTGSPTEQGEHIVWDWNVDFEEFEDTADVVLAGLGPLSRWSWPDIEGLETFEGSVLHSAQWDMGKDGEGGWEETVKDWGDKKVGVIGVGSSAIQMVPALQPRAKHVTNYVRGKTWLSASFVKDRMVSLANGEEVSNYTFTEEDKKKFQDPAYYKDFRWQLESELNGANPATLRGTPMQEGAKVAFREDMLKKLAKKPWIADHLIPDFAPCCRRLTPGPGYLESLCADNVDFVPTHIKKITP…			RecName: Full=FAD-binding monooxygenase moxY; AltName: Full=Dothistromin biosynthesis protein moxY [Dothistroma septosporum NZE10]_x005f_x0001_Q30DW9.1 RecName: Full=FAD-binding monooxygenase moxY; AltName: Full=Dothistromin biosynthesis protein moxY [Dothistroma septosporum]
MDBLdec1_00272	MAPNFLSKLVTRATSPTHTRDRSDRSIESPRNSTSRPRSRVPSSAIPPVPPLPAPRPPSPNPPAEPPQPRVEEKPRVPTFITTNPDGGEESGADSDSTFPTVTVVPPSPLVGNRDLSSSNSESSLASSAKRRTDHASSDNNNNIALIDNSSSRPRTTSHSEPRTANPAVEDELSTPTTPRPRTPSKAVSKTEPQTKSRSRPVTPVSSAEPQNESQMSSKNLEPALDIRKQGSNRSLNRPPPVDVHHARAATSPFPRQDSTEGQDGGSAVYTSKTPIVESPKAMRMPDYPVPSQTQSLPPPQASPSASSTHLTSPNRRDTDAISVVSANGTNKDKKRPWRRPTASRKPTGLASAIAASSLAIANHSLTAAQQAQLSAVANAQQMPSPSSNTRKLSASGSP…			RecName: Full=Uncharacterized membrane protein C20F10.07 [Schizosaccharomyces pombe 972h-]
MDBLdec1_00273	MSIPSLSRTSSAASVSSSDDAGGSNGATNISRRTRKRFTSDQLTMLENLFHQNSHPSREERDAVAKLGGMETKSVTIWFQNKRQTERKVALNNTTNGGRSQSQPSSIHLTPTTNRSSRPSLDRVASRSELPMPPPRTPTRQRDPNAAIWDNMPSSPIAVPFSPPLREYVEFGKKQRSTRTLEWACAAARLSDRHGTCLSTRSRSRRESQDKQWERERVDWTDDDTDEAITPPSTLAGGDIRWTVESVGKMTAFNAEPEDDDVMKAALTLCGLGRR			RecName: Full=Mating-type protein A-alpha Y3 [Schizophyllum commune]
MDBLdec1_00274	MLIQERSSRTHKADDPDKERINNISASAKKAIMEFDPAIDTGILPNRIASHQEQGEGHGKTDQDTTQDPFVPDRMHMRHPSRKLQKDMAIAEDDRELLKEKGRYRPPEPHEKDRWYQPPLEYDPYEAEIRRDPGKRVISGEDQADFLLRHTYDVEKMIAEHADELPERK
MDBLdec1_00275	MAASSVPRWKTAITNALAEYEASVVIQLASIDATSPTPHVRSHIFREFVSPESTASLPLLVTTTDIRTPKITQIISNPHVQIAWWIEGTQEQFRISGLASVIPAPTNGLYKHFLHSVKHATPGSALAAFSKENIDWEDKRNAIFRSMSAHMKASWCRPVPGTRLESGAEEAKNWPVKLEEPDEDADEKTRKNWETALGNFALLIVDPTEVDVVELGVIPNRRTRYWRTSSGSWDSEPVVP
MDBLdec1_00276	MSPYYGPDEDADTIFLERTFLAGDFVCGVGYGIQLVLFVFCAAYLWNSRKIRKQSVFLLIYITILLAIESMFEVVQARTVQVIYIDNRNYPGGPWAYFLATQNLPINVIFIASLFILTFLADLLVLWRCWVIWAASGRGVACAVISFPSLVLIASFVMGTLWTLQSSQPGLSFYSALPLAYGTSYYAISLGANIVLTILIIIRLLLHRRMVLSSLPKDHAKDYVSLMTIIIESAALYSIFALIFLITYAVNNPINQIFLAVASFTQQIANYLIIIRVAQGRAWGKDTLATQASTLNFKKRQHISTTMSVGLETIQIGKAEANSLPEVSDTLGVDGQGDELVELAEDEQYDSGEESDDYEVNDEGEGDVAQEEEEEEEGYDEEEGSGKQTGLTAMLLGDP…
MDBLdec1_00277	MQVPYMTCFWSLDRSDNWDHQAVATALAVVTPSFSRAGSQLQISSQGKTHAHWMLGGLGCKKTHIPWTWAKLILPLGLALARHSPSVPSHLTYCSPEMAPYYGPDEDAATIMLERMFLAGDFISGVGYGIQLILYVMCARCLWNTTRKARRQSMYLLAYITVLLCVETIFEIAQSHTVQMIYVDNRNYPGGPWAYFLATQDLPINVLFIASLFSLTFLADLLVLWRCWVIWRAFGKYGAYLAITFPSLILLASCAMGALWTLQSSQPGLSLYSDLPLAYGTSYLSISLGANIVLTILITVRLLLYRRTVMKTLPEDHAREYVSLVTIVVESASLYSVFALIFLVSYAINHPVNSVFLTVASFTQQIANYLIIYRLAQGRAWHRDTVMNQTSTALDFGAN…
MDBLdec1_00278	MTVDSTHSIRRSAPRTDQEGPWSVSVAETPHDAYSYSLYIKTPTHNLTLTRTVKEVVELDRKLRESHPGVKLPAFPIDMQSLPAPPPKRKSTFLNTLSRLASPTSGKTSRRFNNASVNPSNLPTPMTSPSGEVSDPFTSFSASALEAAAAMSASANSTSLASYLTTISNTAGLRQARVWKRFVRVRTDDLESVRVERAIKRVRSDLAAHVGGLAKDKENVHKESNKGASSGAPSESGSIFEERVNGDEVREPVDTTADTKDESRPAEEADANTLPTSATTDDIPDETTAPPSDVPEPDVAQPIEDAVQPTPAPADEVSTPVAVEAPSRILRSHSVDFDKSRMARAFANSTPSREGASSQTGDESSASTTGGSGRRAKRKKRSQSTVPKEPRKSQRKVVI…			RecName: Full=RAC family serine/threonine-protein kinase homolog [Dictyostelium discoideum]
MDBLdec1_00279	MPRENSFSDSEGRSLTPDLEDMEDDGVPPVSPVYSHNTHLPNAMEPGPALAQASNPRSPSVTKRSVLSKIKSATTQSSVKSPATHRNHPWAGISPKDRFRAAVRKVMSLHRGTSYLSGVGRVGAEPGLNPRRASANLLYGHIHQDCVIEVIDYSSVRSSVGRMTNAEFVNFLEDPAASARESWVKVRWINIGGLSWDVIKAVSMKYDLHPLALEDVFHTRSQNRSKADYYSKHLFLRILCHELGKGDAGTSSESAAYGSTLTGAPRSVSPLPQRENGDLEKDALRDEGLENYEAEMMAKQSTKRRRRLLPLLPNSQRDVEGMLGTSGGSHSSLARLMNGATQKRQTRVAHEVALDALKQGERVDVKVSPMFIFLLRDGTVISFHTAPALEFTAPISKRL…			RecName: Full=GPI mannosyltransferase 2 subunit C167.09; Flags: Precursor [Schizosaccharomyces pombe 972h-]
MDBLdec1_00280	MSDIITFYDIPSKSGKPWSGNTWKIRYSLNFKGLAHRTVWVEYPDIEAVAKKLGVAPTGARPDGTPLYTVPIITDPSTNTSVSDSIAIAEYLDRTYPDTPKLLPPGTLALQHAFTNAFLPTGMSGLQFAMPATHRFLTSGSESYFRFHKGKALGKPIETLTPTGPARDVEWAKVKAGFSTVDSWLQAAKADGPYFGGKDLCFSDFVVGARLMWYKQIFGEDSPEWTDILTWNEERWATYVEVLKPYETVL
MDBLdec1_00281	MSNLFFIQLRALIWKNWIVLSKHSFLNILRCFILPVAYGIFLAVAQIFLNKPNNLGIGDPVSVFSLREQFDGESTLIWADGTDGTSVPSPSDIMNRITASFTPTQLSAVKKVESPADIPFACPQNFNFLSECFAAVAFNDIPANTSTGKPVNYTIRADAIIGIKTGVNLPTPLEWPYTKETNEEQSERIRLSYVRGIRELLVIALSWHISISLTYLPAWIIVGVTWRFRIFALASTGLIVVVHILLGLVLGSWSFFVAAPFGKSPQLAAVVTTFSSIMFVIIALVMKQAGNGTAFIFSVVFPPGFYVFALRAIAGYENHRQPTNSIKGDPDNNLVLLVTIVAAIIDIFLWPYLAVLFEQRLYEVPDPSARHWMFWKRGSNGNPTIPDNIAISVRNLKKT…			RecName: Full=ABC transporter A family member 6; AltName: Full=ABC transporter ABCA.6 [Dictyostelium discoideum]
MDBLdec1_00282	MFTLLSSGSNAHGQLANGSQEDSHQFSPCSFFGHPPHTMPSNTNSVLNVTSGANHTIVLLETYGSDGVHRTEIWGSGDGSAGQLGPEYRQLIRGGTPSTIFRPITLPLQQFGLAGHRMKFVTASWETTYIVLSCEGKGDALISMGTDDFGDLGIAGQGKGKEAAEALHVVSFTHLAVDGAPLSKATIAVQSIVSGQHHVIAQLQMSWSNLDTKTCIVGWGASRHGQLGNMLAADTRPVPYLSSPKIIIITGGDPSDRIVATALGNQHTVLLHDSGKVSCLGSNRKGQLQGIEGAPRVTQLGCTWNGTYVVVNDDEGTSRILSTGSGAHGQLGRPTSSLTSDELPSLAPVQLRIPSKAINTSAMACGTEHVLVLVSEGPAPGTSSEVWGWGWNEHGNLGI…
MDBLdec1_00283	MDASAVLQRTRGVLGLVGPLVDTIAGKALETTRSLTKTIPPSLPPHHITLLSKAELKTISPDRVQHIEADTRHIHYAGVGGSTNSGVLFAVIIWVAGQQLRKQLGLPPKHFHITLSVHDDHEIDKGIGSLFHNELPSFPTPEFLNHLAYTLHVFGQYQQAQGFCKDLVLATPESHKGFLRMADAAFFGGSPKLAMLSYAAAYERSDDDKVQAYCLKKMFEASKATEWGSTMLEDEIPQIPLGISHLLLNPWSPALRSALSDSGVTPSLRLEPRQSLFIPTSVKTKPTNPFYKLPRFFRWLIPYYIAIMSTPRHEEDISALASAQLGIRHILTLTEETALPPSWFQGKPITNTHLPIPNFHSPSIEQMDFVMTLFEDESKLPLLIHCGGGKGRAGTVAAC…			RecName: Full=Dual specificity protein phosphatase 23; AltName: Full=Low molecular mass dual specificity phosphatase 3; Short=LDP-3; AltName: Full=VH1-like phosphatase Z [Homo sapiens]
MDBLdec1_00284	MASYSLFCIGNPLLDIQVTNGEPLLEKYGLGANNAILAEPKHAPLYDEIVKEHKVTYVAGGASQNAARGAAYCLPPKSVVFTGCVGNDDLAKQLKAANKREGLDEVYQVKDGEKTGACAVIITGHHRSLVTDLRAAEKFDQSHLSSPAIATLVDAANFFYMEGYFLTHGLGSALELGQKAASAGKTFALNLSAPFIPQFFKAQLQQVIPFCDLIFGNEAEAEAWGNANGAPDPKDLPAIAKAIAILPKTNASRPRVVVITQGANSTVLVTSTEPDSPKTFPVNPLKDEEIVDTNGAGDAFAGGFLGALVAGKSLGQCVETGNILGRMCVKQVGPQYQWPKVQVL			RecName: Full=Adenosine kinase [Schizophyllum commune]
MDBLdec1_00285	MPGFQSDDKKETTKKRATSRKKTVVTGVWPCKINGCNKQFAREADLKRHQRTTKLHSMPGFSCPQCDATFTRTDALRRHQKSRHNGVVIEPSEDSKDDGDEDGSSGSRSKSRSATPSSKGKERVTAPPAVNTRYSVQTTRPGPSSYYRQHTLTSTGPYVPRPPIVDPHYSQIGLPTSATRLNLTTHWGYPHPWPDGTPQQMSYQQMYYSPHYRSNGVSQPLEQLPPPAGTDQQDTPNGAPTGAQQTPPPASCPLHESPDTSKLPTGNTCAPSPPADPAMPAIDPSLNPSDSTTLTEEQVLEITQAAMKAVLEAEAERSSAESRATSASTPTYSEGDRRSSADASDDDRGTSKNASRKDSSHTVHGYGLSLERPEPMEHMLTEDGEPMLNPAELLTQESL…
MDBLdec1_00286	MRSVALSVLALAASGALATTESDAPKPTFTPTTIKAPFIEQFTEDWTERWTPSEATKKTPVGGETFSYVGKWEVEDPLISVVDGDQGLVAKSKAAHHAISAPFAKPISFADKPLVVQYEVKYQKGGNCGGGYVKLLEDGFQTSGKEFSDTTPWVVMFGPDLTCPGTKVHFIFRYKSPKTGETEEKHLKLPPRPTIEKLTNLYTLIVHPNNTYNVLFNGESDKTGSLLEDFEPAVNPPKEIDDPEDKKPADWVDEQKMADPNAKKPDDWDEDAPYEILDDEAVKPEGWLDDEPQTISDPDATKPEEWDDEEDGDWVAPVVPNPKCAEAPGCGEWKRPHKANPDYKGKWYAPMIDNPAYKGEWAPRKMPNPNWFEDLTPVKSLSKIGGVGIELWTMTEDIL…			RecName: Full=Calnexin; Flags: Precursor [Cryptococcus neoformans var. grubii H99]
MDBLdec1_00287	MASFEDYDEFGNYIGADLESDEEDIQQEQFVPQPEVAPLEGFNEEPMQVEETALMEVDIPTRNAVVLHEDKQYYPSASDIYGPEVETMVQEEDAQPLSEPIIAPIKVRKWTVEEKDMPETRFDKGFLLNMTGFPEMIRNVAVVGHLHHGKTALMDMLVFETHKLIWDADKPLRYTDTHILSREREISIKSSAMSLILSTTANKSHLIHLIDTPGHVNFVDEVACAIRLVDGILLVVDVVEGLMVGTENVLRHALQEGVKITLVVNKLDRLILELRIKPTDAYYKIKHTIEEINTFISAIDPDPALRLSPENNNVAFASTDMGWSFTLHSFAQMYADTYGSLDVHSFASRLWGDIYFKNETRKFTRKPSDPEHNRTFVHFIMEPLYKLYSHVLSEETDAL…			RecName: Full=116 kDa U5 small nuclear ribonucleoprotein component; AltName: Full=Elongation factor Tu GTP-binding domain-containing protein 2; AltName: Full=U5 snRNP-specific protein, 116 kDa; Short=U5-116 kDa [Mus musculus]
MDBLdec1_00288	MSLPDDTLRKVFAILVQIQQTAIQSQRALQISQQQTANKDRERRILQLTIDEISQIEGDVNLYKGVGKMFMSVPRKTMEDELRSQEKELADDIASLNKKSKYLEKSFNDAQSQLRDIIFYIPPRPLFNLSKKAPFVKLKSKEKASGPLSKSEIQSWISSSSASMSDPESPHDDFLWQRDRVLNDWPRSLEYAQNTLLGAKTKARTQFLQDELLSLAKHADMNLTQIMDIFNLLTMTYPRYPDAASRDAVEAVGIEVIRRDEMRGLPDGIPGEVKLGVSEQILGWLSNEVARLAKRGTPSSYAPTDLFVLLSWSCAIYTVCVHTNPEFSATNAWRALVGSTAMLLDMLNASTKARPSLLRGALVRVRRALRSAPGKLPALISTLLAMSKANQISLKVIPV…			RecName: Full=eIF-2-alpha kinase activator gcn1; AltName: Full=Translational activator gcn1 [Schizosaccharomyces pombe 972h-]
MDBLdec1_00289	MTETPADNITLNEERRHAVGSAPSHIDVIEAEEQFNTLARQLSVRSQEVHKKRSDLSNATTVASATDLEKGISKGEPTEQFDLREYLSSSNDANQAAGIKHKHVGVVWEDLQVEVMGGLDHKFYIGTFGGAVVAFMLGPFLWLWSFIAPLFPSKNKMPTRTILHKSSGVLKPREMCLVLGCPGSGCTTFLKSIANRREEYANVSGNVLYAGINAEEMSKHYKGEVVYNQEDDIHIATLTVAQTLAFALSTKTPGPNGRLPGVSRKEFDQEVQDTLLRMLNISHTKQTLVGDEFVRGVSGGERKRVSIAEMMATRARVQCWDNSTRGLDASTALDFVKSLRVMTDVLGQTTFVTLYQAGEGIYDLFDKVMVLDEGRQVFYGPPTEARAYFENLGYKPLPR…			RecName: Full=ABC multidrug transporter AFR1 [Cryptococcus gattii VGII R265]
MDBLdec1_00290	MFFLRVALWTFSTVLLVSATNKTSKRGLAFSAPDTPGDLNNANQTKSQISWQYDWGNSPPAYMAISNIGYVPMQWGSEKIEVFADAVKTQGAKTILAFNEPDFDKESNMLPEEAAKLWKQYLEPLKAEGIRLGGPAVTGSPTGRPWLTEFFQACTNCSVDFLPLHWYGEGAEGFYNYLWEVHNQFPKLPIWVTEYASTSANDTEVADFLNATVTYMDTLDWIERYAWFGFFRPREGAHYNLLGDDGSLNTLGQIYVGAKTVHTQIVSKPPTKSFQTVNGADNPTQGLVTTYASISNGAAHGWNVFGLEARRQLFGIGFAFVGCAVGAVWTVW	GH128.hmm
MDBLdec1_00291	MKAIAGLSLLALAQSALGHGDHAGPAAGETIKQYAQRHMSSEHHIDSFDTRSFFQLHDLNRNGYWERDEVEAVYGVHHVYSTKQSKDEAAHQQKADLIVDTILRALDLDHDGRVSPEELEKVGLNGLPNFENLGAEGHHYDVESEFFLHHEEQFHSTPETQTDESYNHPEDQEHFAQHEAIERAEAEREAKFQGITVEEALNAHEHADSPPSSAAADGTPTPEAAPPVPVAAHPHDEQVEAIPPVQEPPVPKITRTPLPEKQDPSIRFKDASKQAKSKGEWGAGEARPTDPSDRLRRNLPYKNRMQYKFRRNWGDF		yes
MDBLdec1_00292	MSTTSPKVSTAEGAGTSVTKGSAWIAARASERAVAQQAFASDPKYKKFTQQVEKCLNSFDNVHEWADCIAFLKQLLKTFQSYTQFKEIPRKLIVAKRLSQCLNPALPTGVHQRALDVYLHILSVIGPDGLKADLSIWSPGLFPFFEYAATSVKPTLLNLYETYYLPLQLGLRPVMKAMILALLPGLEEETSEYFEKVLNVLDRLSGTVSPSFFFQNIWLVMLTTPSARGTSLNLLARRLPRLTPDEDISRVVGKDIGLMIRAFAAALEDENLLVRRGALDLLQSMRVDSTAVRKAQPDDRAILMRAATGVVLRRDLSLNRRLYTWLLGSDEKSDHQIEYLKKNALDLLHSTLKNEMFSPSGEYAESRPFKIFISLLDKWEIGAPLSQILVYDAFKAIKN…			RecName: Full=Protein dopey [Aspergillus nidulans FGSC A4]
MDBLdec1_00293	MDHDVDMDAPQISTLREEESPPPQPKASTSSRRNKSAHKPPPAWPRPRRKEINTDEEYDEVEEEEDQLIDDDDELMKPVPAAALPNPARSGDASKRKISSKRKPRKSGKRIAEDERKVQEKAMSGHSGSLNLAPTMPWFEATPSEHPDDATQTNSRQVSLSAPVGGDLSKMETPKGTPKKSVVSRAKKLPIRLKTVPPHLADDTGVISESHTGTAASSPVTVQFEANSPEPELEHAVPSIPLTEETNLENVPLPQYPLPTKPFPVQPPPKIATGFAPVLPLDKSGRKVRHWRVAQREIRGIAGGRWFARSWVGEKESEYASTHPKHGDDKIAGLALPRLSAISMSAPVTGKGSGKGKAKAMSSLAASAAPSRSGSSIPDIPSTITRPPTKMRTIIAPPS…
MDBLdec1_00294	MVYTSPTKKARIVLLKKQGVPDVEIAQRYSVDRTTVNRIFQRYAENPNFYHAKPKTGHPRKFTTNDVRVATRMLATTQAHDVADLQRQRFPNLHADTIRKRLAACGLKAYICRRKPFLSPAHKQRQLEWAKAHEHWTVEDWKVVVFSDESKFNIFRSDGRHWCWRKPGQEFDE			RecName: Full=Transposable element Tcb2 transposase [Caenorhabditis briggsae]
MDBLdec1_00295	MDADLYTQILKDDVLGTLKDLGINKKDIYFQQDNDPKHTSKLAQAWFKKVKLDVLDWPPSSPDMNIIKNLWDYLDRKVRTWSPLPRNREEMWAALQEEWMTIEEDYIEKLFGSMPDRIQALLKAKGSWTKY			RecName: Full=Transposable element Tcb2 transposase [Caenorhabditis briggsae]
MDBLdec1_00296	MNIRATYQAPTGFESDTEEEVFHSGEEYDPLIKSTLLPAAFDNVPITHTRGTPPFPITEPPPEEESNMLNEHGNPVDQGGQAPPPPIPPQFLMNGLKPTKLRLNMPSPFTGDRKDTEQFLQDIALYLATNHNVYNTNQKKIAFTLSFMNKGTVATWKKAWVSQILNDQEWPTFSDFSTEIEEAFKVGNAAEDACVKLKELKQSGSADEYINKFKILVAHLGISEYESLIEYFQEGLQPKLLERIFALETLLRTMNEWYKKTSHLDNQWRQGKAIATHRTKQTTMTPSTHKKNSYTTP
MDBLdec1_00297	MSLLWTEEEEVVGRVAEMIQGRDEYAELLAVLAPVIEVTLQVTAPADTDMGVLDVTPMIGNTTMELEDGMEKSVGTGEIEQQKVDGGEVMAVMADMVIDEAGGNSSVTEMQRAPKSSRTVTDVAVDVVMDTRVPDGALVLDKSSSPMAPQTVVAGPLNDKPGPGGFHPYSILGMSSFDASKVLFILILQKRTLRITAGLCLVFQPKPKQKRVASQTLAETNVQDGESAENNPNIIEVSPLAKQRKTVKVKGQIFMLNDSPCKQCLSACRTIHCIKWLAKGKVGICQPCATKKSKYSLTSGEVENAGVKVKHWATAAEKGKGKEKALVACKRAQPV
MDBLdec1_00298	MGFEPRPRNSNNESANKFFDRMKLAQEEAKAALVKAKDDMARYYDQRHTLAPEYKPGDHVYLDTSDIHTTQPSKKLSHCYLGPYTVEHQIGPLAYRLCLPRAMSRLHPVFNAIKLRPAPPDPIPGRRAHLPPPPTLIDDEEEYEVEEVLDSRIFHCKLQYKVKWQGYGYEEASWEPMVNLLHSHDLIWDFHRHHPDAPHQVWGMYLVDPAVHRGTAL
MDBLdec1_00299	MSVDFIVELPESHGYDAVMVVVDSVGKRAHFIPTHTTCTAMGAANLYRKNVWKLHGLPDVFVSDCGLQFVAEFTRELYCLLGIKLSTSIAYHPQSDGQTERVN
MDBLdec1_00300	MSRCPSCCQTCREEVRAEHKAQTKLWAAIHVCHTSGVPLPEPDFDDIPDLCLDSDDEDDDEVYKGYIPDMSPESDSELDSESNTGMDMEADPMEEGDHIFVTTLSSYPTAEEIRASQTTSQHLAEAFAHNSVPKSFRDAVPDHLQDFEDIFSKASFDELPDRKQWDHAIELEPGSTLSACKVYPLAPNEQSELDVFLEENLKSSRIWPSKSPMASPVFFIKKKDGSLQLVQDYRTLNALTVKNRYSLPLISKLINNLRGEEDEGKAAFQTNHGLFELLVMFFRLTNSLATFQTMMNDIFRDLIAEGVVCIYLDDILIYTKTLEEHRRITHLVLDHLHEYRLFLKPEKCKFEQTEIEYLGLVISHRMVSMDPVKVARVAEWPTLKNKKEVQSFLGFTNFY…			RecName: Full=Retrovirus-related Pol polyprotein from transposon opus; Includes: RecName: Full=Protease; Includes: RecName: Full=Reverse transcriptase; Includes: RecName: Full=Endonuclease [Drosophila melanogaster]
MDBLdec1_00301	MPLLAGSNQFACLSIESAESHSIAALSPCELDSNQDVPPPSPGLPGIGVHNSGSPGKPPSHHGLPHWEKCLPHHYVLAAIPSPNSLSLNMEIETTDTQEIHSLKALVDCGTSGLFLHTHFVQQNNLTTCPLSQPIPVNNVDGTPNAAGSITDVVDLVLHYNGHAERAVFAITNLGQQDMILGYTWL
MDBLdec1_00302	MSGNFSDSVFLLVFVCVVYMQTIPSISSPIPANQTPRVVSFRPFSAPPVHAIPLGAAPVTCSLPPGVPMDIDTSHQHLQTPGVCFRCKKPRHLSRDCPDQFDICVMTAEECQDWAMSLLVEQDTVHTPEPNEQASGASMEGQSGELEEDF
MDBLdec1_00303	MDPKLDVPTLAPAVEQPEQEAWQRLIAIKGQLQTQASQIGQVLNSVAELRCIIKQLAIDTACHVPNPIAAPNPVPATPAAVQHSPHSTDRLHPMPPDSFDGEREKGHAFINSCDLFMSLIPKAFPDEQTRINWALSYMKGGRAARFAARTLCYPKSYGGVPRF
MDBLdec1_00304	MTIGKGQPIPGAAKPLSSDRSSPLTAVAASLLKRVLSQLTSSSSPTARGAHPSNRPPPALVELDTKGKARAVPAMNRTPTIESIPDSVSDYKLVDEHSEPVALSLDYLLEPMPTPPSEKTQLNYDYDDAEEDLPMSFNTHPFILEGLPNLSNIFIRNETLKCSVYRFHNAYDPAINYDLLDCYGSIDRLLPGHSKEESDTVCNLIIQWETPHNNLHWENLEAAVKKFGELLLEPKDLV
MDBLdec1_00305	MQLPPWRKVNHEINLINEDKQYTYHSPRCLMSLRDQFYSKVNQYVEAKWWEPQSVKQAVPLLCIPKKDGSLQTPLDTRQQNDNMVKDITPLPDQEAIWEDVTQGKIRSKIDLTDAYEQVCILEKDVNKTVFATITGTYVSNIMQIGDCNTPATFQQLMTSIFRNVIGKFMHVYLDNIFIYCNTIEEHQEHL
MDBLdec1_00306	MSLGNPQNTYGDERKSLSAPFQLSPLKNEMNQASKPGDHKHQHGGNRHYHDQKNDSSGVKCFNCGKIGHFSYNCPKLHRNKAFVRAAHTAAPEKADKADDKHEPNHPELEMETHLVRPESEAASEGSNDLIEVEVYDNEYYTRESDTERVLAMTEVIDSVGIHPAMGHYKLTLKKGTLTRPMYTAAEKECLVTYIDVDGHKAWTLWDAGSTTSGATPAFLQVAGIQAQILDVPHILQLGTVGSQATVKYGVEPHIKIPGFNGTIYMDVVNFDRYDIILGTPFMRANNVVLDFTNNEVVVNRARTPALQVNLDDVDGQLHWHRTLDKRNN
MDBLdec1_00307	MNPLIRTPAMMPSPRAKEAPKQFTGSHEDIKKFLRRFNNLCSTYNVSDVDKCDRVMDYCNNKVIRLIEALKSYHKKEWSLLEKDLLRYYDADRRETHYILRDLKLLVKDWKQRKIGSLEMWKRYLLKFTTIGGWLEAKGKISEDEEAGYFWQGINKTLREKIENRLLVQEPMIPLTKAFPMEKIIGVVEKIFERNRFDFDLADSDSDLPEVEESDNSSDEDSDTDSNSEPQKKSFISNQHNRRKKKKVHVMSDIDSEYKSTPKAIKKLKATTHKRKKPLVSSDTDSEYESISRTPKHAKKIASSKSIVKQDTSIPTEQADVEQLIEQLGKLSIEDPKYGLLYYKALKLDNMIAQCIPPPAVKPRGFGNSVQSSYGNPAFRPPPRQPYNSQQAPPPLLSS…
MDBLdec1_00308	MDSVGKQAHFIPTHTTCTAMGAANLYRKNVWKLHGLPDAFVSDRGPQFVVEFTHELYRLLGIKLSTSTAYHPQSDGQTERVNQELEQYLRVFCNEQQDDWDDLLPEAEFQYNNHVHSATK
MDBLdec1_00309	MGFEPHPRNLNNESANEFFDRMKLAQEEAKAALVKAKDDMARYYDQCRTPAPEYKPGDCVYLDASDIHTTWPSKKLSHRYLGPYTVERQIGPLAYRLCLPRAMSRLHPVFNAVKLRPAPPDPIPGRRAHPPPPPTLIDDEEEYEVEEILDSRIFRRKLQYKVKWQGYGYEEASWEPMCPELPETVSFSTGNILGVR
MDBLdec1_00310	MGKLHPLPIPEGRWNVVSVDFIVELLESHGYDAVMVVVDCDAGGRHRASTDFLLAEVGFRGQSCVWDPLGSSPRAPGMKVVLPSCDPAKGQCDPMPGLCGPGQEHMALFDGAVIAFHGYPNPPSIRLADCIVMVLDHSSFPSDPPSPNLEAESHDTLLHQVSSESRSNLEDLANIVAQARTAGSDSNSGSSTSDSVESNGQQTSPASSAAILATVAGPLRPYDFSSLPELEPRRVYHPRNPPPRSGRIQTNVAASANSRLVRRVVQTRASRRRNGRSLRGYRKGQEDRTSSTQDTVSSQDTSYSSTTPSGEDEDMDVSEDEATQADSKLNTRTSTHVTADAPAIENNNEANASPDPDVVDDSEGRLAAVRDWCTSNALARPWLPDEPLVEEPDGQDSTS…
MDBLdec1_00311	MTCDWLKASRHTEWPTPKNKKEDVTWVWGPAQQDAFDTLKHAITSEPVLIFPDDGRPFWVEADSSDFVMGAVLSQQSPEDDKWHPVAFYSKSLNVVEWNYEIHDKEMLTIIHLLEEWRHFLEGAQHQIEIHTDHKNLQYFLTAKKLNRRQARWSLYLANFNFVLHHRPGQTMGKPDALSRRPDHGDGSSDNTDIVLLKPEFFAIRALEGLAPVGEEGQILRDIRQGNRGNMHEDIVAKAAAALKSARSRVQSVKSAE			RecName: Full=Gag-Pol polyprotein; Contains: RecName: Full=Matrix protein p10; Short=MA; Contains: RecName: Full=p20; Contains: RecName: Full=Capsid protein p25; Short=CA; Contains: RecName: Full=Nucleocapsid protein p14; Short=NC-pol; Contains: RecName: Full=Protease p15; Short=PR; Contains: RecName: Full=Reverse transcriptase/ribonuclease H p90; Short=RT; Contains: RecName: Full=Integrase p46; …
MDBLdec1_00312	MPQVKSTPLLAGSNQFACLSIESAESHSIAALSPCELDSNQDVPPPSLGLPDIGVHNSGLPGKPPSRRGLPRWEKCLPRRYVLAAIPSLNSLSLNMEIETTDTQEIHSLKALVDCGASGLFLHTRFVQQNNLTTCPLSQPIPVNNVDGTPNAAGSITDVVDLVLHYNGHAERAVFAITNLGQQDMILGYTWLREHNPEIDWAAGTVSMSCCPSRCQTCREEVKAERKARTKLQAAIHVCCTGGVPLPEPDFDDVPDLCPDSDDEDSDEVYEGYIPDMSPESDSESDSEPNTGMDMEADPMEEGDHMFVTTLFGYPTAEEIRASQTTSQCLAEAFACNSVPKSFHDAVPDHLRDFEDIFSKASFDELPDRKQWDHAIELEPGSTPSACKVYPLAPNEQSE…			RecName: Full=Transposon Tf2-1 polyprotein; AltName: Full=Retrotransposable element Tf2 155 kDa protein [Schizosaccharomyces pombe 972h-]_x005f_x0001_P0CT35.1 RecName: Full=Transposon Tf2-2 polyprotein; AltName: Full=Retrotransposable element Tf2 155 kDa protein [Schizosaccharomyces pombe 972h-]_x0001_P0CT37.1 RecName: Full=Transposon Tf2-4 polyprotein; AltName: Full=Retrotransposable element Tf2…
MDBLdec1_00313	MDPKLDVPTLAPAVEQLEQEAWQRLIAIKGQLQTQAGQIGQVLNSVAKLQRIVKQLAIDTARRVPNPVAAPNPVPATPAAAQHSPHSTDRLRPVPPDSFDGKREKGRAFINSCDLFMSLVPKAFPDEQTRINWALSYMKGGRAARFAARTLRYPKSYGGVPRFRSYAEFRAEFVSSFCPWDEKQTAATTLETEDYYQGAWSVDDYIDAFQDLIEESNFLDGAQLVFRFRHGLAKRIEDKVAGMVDGRPSDEHVDQWIEATHLVDYNNRANRDFHASAKP
MDBLdec1_00314	MASPTVNVYPVARYTALFAGVFYGFYNRRTLQAKHEQQTAEHAMHDRERLIDQAKEAWKRKNEAKSSKVPYPCCSLLTGINILHFSVITNPDDPQFDLEKLLLTFDTVVS			RecName: Full=ATP synthase subunit e, mitochondrial; Short=ATPase subunit e; AltName: Full=Translocase of the inner membrane protein 11 [Yarrowia lipolytica CLIB122]
MDBLdec1_00315	MKPQMEEVEDDLAAEEENKLINEEYKTWKKNAPYLYDVVITHALDWPSLTCQWFPDKESYVHLSPGLDPFTDLSSTPNLRPANKPYTTHRLLLGTHTSGQAQDYLQIATVHIPKREGPASGGDKLDSGDYDDERGELGGHTIPPAPRIQIIQKINHTGEVNRARYMPQNPDLIATKSVTGEVLIFDRTKHSKQRGVSILILEMFGDNGVNSLECSFGLAWNPVKAGHVLGASEDMTNAENRDINSYTKTNTTIEPTTVFRGHTSVVGDVDWHATDENVFASVGDDKMLLIWDKRVPSEAKMRIQAHDQEILAVAFSPAAEHLLVSGSADKTCILHDMRAPGKKLHIFESHTDEVLHVAWSPHNPSIFASASSDRRINIWDLSLIGQEQTPDDQEDGPPE…			RecName: Full=Histone acetyltransferase type B subunit 2 [Ustilago maydis 521]
MDBLdec1_00316	MGKGKNLKAALQSQQSRLKAQQKLSHAAQVAEQRAQKNAKQQHPKGIAAVSSSRTTKGKGKAVPAPTPPRTTIPFRPTDKILLVGEGNFSFARALVCDPPLGLQDLSPRNVTATAYDKEEECYEKYAEARDIVSDLRAKGVEIHFGVDATRLERIAPIKGRGWDRVVWNFPHAGSLTPPFFEFQSTTSTLLGKGISDQDRNILSNQVLILGFLRSASKILSLGPVPSFTTPKTRKKSKDDDDDDEGEEEAMRIEPDEEEKYKFVMPEEVVQTRGTVLITLRNVVPYTLWDVPRLAKKPPLPTSGSIPPNPRFTLLRSFRFNRSVYKGYAHRMTKGTRAHGLGKTGEGGEDRTWEFCLQDGEFGE			RecName: Full=25S rRNA (uridine-N(3))-methyltransferase [Schizosaccharomyces pombe 972h-]
MDBLdec1_00317	MFAVWKPSFPVNSRGYAISVRPAKPLLGKKLPRVFKEKKAFQYNWYTKILNGSNAGPLIFLHHTEFSAARLIKLRRDILTASNRTTPSLASAAIPASPLPQPTLTVIRTSIFGAALRDFPGVNIEQADKMIGETSGNFAVLSLPSFDPPQLNALLRTLERGVPPRPPKTPEEIKKAEEEKNADPVTPGRRMKRVRQVLHPELKLVGALIDGRVFLPEGVKDVSKLPTLATLRAQIVGLLSAPGMQLAGVLSQAGGGMLAQTLEGLKRGLEEDASPSTTDTAPPP			RecName: Full=50S ribosomal protein L10 [Gluconacetobacter diazotrophicus PA1 5]
MDBLdec1_00318	MPSRSFSTYCPHLYHSPDPLCTMDDDDDFLYGSAPPPEPKHALSIPYEKTTPAANGVVAILEPTVEEDHDIFGGQATLVSEVPVNGDTQDREQEEEEEEEVELGDESDEDVEIIMEAAPRSLDFRQGPSGRAPAARTPSGPVPTQTRAPQPTLTTEYTLISRGGPPETTAQPLGQAQAQQPAPSFAGLPASQTQPQPQAPAQPAENELASKDETGVDPSTLPPVTAPPSHPTIDPTATGVFDGRSILDVDLGAMVEKPWRRPGSDISDWFNYGFDEISWEAYCYRRRDLGELANVLKTNVLNFSGMPEDQLTALPPEVRQMVMTGTTAMMNGAGNAGMMGGGVMMDMSSMMGPMGMGMGMGGDMGMGGAMMQMQDGGQMQQGGVGVNTGTPEQVGGNVG…			RecName: Full=Pre-mRNA polyadenylation factor fip1 [Schizosaccharomyces pombe 972h-]
MDBLdec1_00319	MAPSRASATTVSANNHLTTAYSLSLLSEYAHTLDSLPLDLSRNFADLRELDAVLSSSMASITAKINALTRMIEQGTSPKEERLWLLTEIAEEAARLKLGGEDKIRVACQAADNLKHNMGHLRALAESLPGFDASTLNRKTTYPHVAARSYMPAVSLETGRRRRGGYGSLLTSAPDPSPKKRQRVQRDDDLDIMRSPRKDKTQDANPRSRARAKKNDRLASPSESIVSVTSHLPPQTNGVGASRGIVSTSARGTGSASASTNKRARSAAQHNNRNATPHINDQYLPHEQNGIAHPHTNGHGGTSSRRDAYNVPPASLHPSLPLPYSNGSGGRLAPPYDLHVIPQSIVGAADWNPPLAQQLEGPGMPVARGHAVMPIIPINTAIGPNIPSDPADPGDGEGD…			RecName: Full=Chromatin modification-related protein png1; AltName: Full=ING1 homolog 1 [Schizosaccharomyces pombe 972h-]
MDBLdec1_00320	MSSYPYTVPASPTYGFFPVGTTSPNAFASLHQSPRDSHAMYAAFASAANPQQMRGNPQAQSSSGLKKFVTRK
MDBLdec1_00321	MASKNEMATALASPHVGKDEEALKEPQRGPVFYRWGTILIATETDHRLVLEFVYEEITVPISFSHSSAGSEHHSHTHLPNHSWSDHFGKNTLPSSIMKYSQAIVVASIAGVALVSAAPTAEFHSHSARNLAHAPAGRVVTHIGTVVQPATGKINPNVELEGRDAAAAPTPSASANDTASATASTLSDPTAQAVPHPPHRKGKSRKYLSPADKQAKAEKWKKMSSAEKQALKDKKKHRMAAAKGDSTSTTPANSTPPTSGITARDFEDDLFVRAVEEELEARGWFRKLKANYQAHKDKLQVGSQLQSESQGMPAEPAVARDFIDEEALVARRELEEELALRDFDDLDVRRLRNPLKAVSLLLDNYGDSGVAPSSLQGRDFASDLEARGLRAAWKALWGQK…
MDBLdec1_00322	MPRPAGGPKFYAVKDGRKTGVFLTWDECEAQVKGYPSAKYQSFSNAVDAEAFISGTLSSDNFDHKGKKRAMRENVQDESEWDVVYSDGACKGNGKVGSYAGVGVWWGENDPRNIAERCPGDQTNNRAELIAIVRVLETTPKSKKPLFIKTDSQYSINCFQKWLPGWTRNGFRTAAGQPVKNLGIIRYLAALFNERELFGQRVHLQYIKGHSRDRGNDGADAQANLGTLMPPVPERDWATAEQDVIKQAENERRRSMDKPPIVPLQVAGDDLPSPAASPTKMRKVSHELPFSRIPALVPPSINTNAPSSSRPMHMARPMSALSPQPSTPPPPPSRIAAVSLSSPSAMMTIPAVNPPTPPLASNSTLVPQVLPSPATTESVSAKASHSVTPRKLRNGVEHQ…			RecName: Full=Ribonuclease H; Short=RNase H [Schizosaccharomyces pombe 972h-]
MDBLdec1_00323	MTSSPTDLYLPPTLPYPIKIVSLDAQLASSIQRGTRLLGYSFVHLLPIPDAQPETRFGTWDSAIEGTLDQWNLKVGDVVSLRRSKEKPAVVVIEPCKHGMQLGGLCVLCGKDMTNTDYTGFSDASRASIQMTHSAFGPTVSLEEAQRIERETAENLLKSRKLSLIVDLDQTIVHATVDPTVGEWIAEGEEWEARQATKASSSEPPEDSDDTSSDSDDECNPNWEALKDVKKFRLGPESFGSPSRSPQKGKGKNKMVENEGCMYYIKPRPGWKDFLQETAKKYEMHVYTMGTRAYAEEVCSAIDPDGQIFGGRLLSRDESGSLTQKSLQRLFPCDTSMVVIIDDRADVWEWSPNLIKVVPYDFFVGIGDINSTFLPKLEPLAPTLSPTSPLDASATVQPT…			RecName: Full=RNA polymerase II subunit A C-terminal domain phosphatase; AltName: Full=CTD phosphatase fcp1 [Schizosaccharomyces pombe 972h-]
MDBLdec1_00324	MPEVAPPNAAEAIAQLLVTAARVFEEQIDITSAGNPGTEESADGTESGSKNILLRDTEAIIAARHKLLEQTTNSLAERQALQKEAIGIVTSLLTNTTPSLSPRDIEFIKKRCLVLRCLVAFVRASHASADCFFDSAEHEALHPRPRKEYNEHNESRLQQALGAGNRTQATSATGGSNEL
MDBLdec1_00325	MAPTPVPAPAWPIPRLSLHIEDLTHPGTSVFLEAVNPLTALRDAVIASFTWLYTPETVPENVQTLVLILRPMPGVAHATGSEYHKEIHFSLDYIAKCATRARDEIWGVLTHETVHCYQYDAQGTCPGGLIEGVADYVRLRAGLDPPHWVQRGGDDWDAGYETTGYFLAWLEERYGDGTIQELNDRMNGVPYDKGIFKETTGRPVAKLWKIYCGHLNERAFRSDSSATTALDTSG
MDBLdec1_00326	MALSPLQPPGSFADFESFTTFDPSLSNLFPNPPPLPSSADLFSPDEALDLQCFLDNFGGLDWELAAQDPVYNDYVPNTLAPYSNPHLNIAPEPSTSGHSRHNTHPVASRATIHAALPPGDVRVGYNTRESSESRSTPSDSSSPNAKGDDDQTMSNGSASRSKPLLSTPQKRLNHIMSEQKRRNAIRDGYAQLISLLAPAGSPHDIGMPTRGRPKGSGLRGKGQTKGKSGVLFRAVEYCRWLEEGRDALRDEVLRVETAAGIRYP
MDBLdec1_00327	MSALSTDESAQDASSSIDTQQLQQQLQQQQQHQQDLLGQPIQASSSSSNESGRKPKTPSVRRACVACHTGKTRCSEVLPCQSCIKRGLAQSCQYPDPDAQDHQSHHTPAPTVQSFAPPPMYATLQGTPTLTHQHYYDYNGTFTGASTSTFRPNKRPRNLTEEETAAITRNFSRGDFFVGNSAPVRIDPRLPVRLTLGEGDHVHFTVGEALV
MDBLdec1_00328	MDSDILRVWQLVHELSDQLALNQKITATLQAQAGSLKTQAAHSGTGFTLRRFNTDISKETFESELERMNAQIIIENQTLLHENKQLSMLLKEYEGTMETIMAKFRNHALAAQQHELTLTRHYETLLHTRETQTLSSDLASSTEMSQALRRLSHHLRGLLRSMAGENPDPSDPIYDGTPNPDDEAAGFVDLGELEQLLEALDEKGTAGYLGAEGDGDWALERESEIERLERENEALRLALGINEDSIAASGVSMDLERADSGRYSTFLSGSLRRGTAESEGYSSPRLGYWDNQPQPQQQQLHPQGGGAPLQRAPDLQPGMRMVLALTRALPFAPVPLHHLFHSVSIKHPNQAPCLYSRLRSRRQEQHANSDDNFNPALWVHHFSVETWELDADVLVNLFR…
MDBLdec1_00329	MLALRPNPPPLRPPDNSMAHWRGRSRQVSNAALARQASEERRIRTLTRRTSPTTSPERTTSEKSGLFFQPSIHDASPISDVPHEKPLVAPVPLKPSLRPAFIPPPPSLTSSASALPDYYDSPPSPPRSLEDQVHVAYALDDIHLAKMLLLRLKGIDVTSPDDPRIAHVKDEDFDFCFVPHGRLMDEEDEKSLKERQRRELEKVEQNRRAERLRDCERIWDQGKKRLREAKVLAARRRKAEEKLRTEEHQRAAEAGRLAAGRLSRPRTSVAPPRPVVAYKLTTPPSCDQEPFVYDFMPRMTHSRPLSKPQTPSQPKSKSPFSRLPLDDSRTVSFSNVLASMQGPLFPPERRPMSPLSPNASQDRKKRREIELLESLLKVVEWEEDERRQRKGKGPEKPPL…
MDBLdec1_00330	MPKPEAHATRITQISNLLVTQAILNQFKMPETTNTSHLTTVTGVQAYVAKTPFASSTVTVLSGGTGNFAYRIHLNTPFEGQETLVLKHAQPYVKDLSTLPFSLDRQRFEYEAMTIIKAWLPADSLVTVPAIYKFDTQYNVIIMEDCGSEILTLKEFLRQGRAASTAASPETPFASEANLSETIGASLGHFLGAMHAWSRADPGGILELFAENTQALQLSPWVTYGRVAQTLKPGDGDDVPPALTDPPLVVPDADVDVARKAASEMTRAMMAARDVFVMGDFWPGNIMVTLDSNQRLQRLYIIDWELAKPGLPGVELGQFCAELHLLRRFVPTAEDAASTVLTTFLQAYAQEYKPDVQVARNALVHWGAHLIVFTPRVRWGDKETTRKVVEEGLQIMVAA…			RecName: Full=4-hydroxytryptamine kinase; AltName: Full=Psilocybin biosynthesis kinase [Psilocybe cyanescens]
MDBLdec1_00331	MMGTRTFLVMLTGKKSGKQHNPSLPRPFKLLLTTERLNDSIVIEPHQLTRAPKERRALNSTSSFVSLLLLSRQTNTLTAVTLVHHACAGAVFRTTLVSHDDSSGLAARYKATAMECDSPNIFTGILFKRWIVTSATLPYPPGPKQRLITGNARDLPTVYPWLTYSRWAKQYGGVFHIREYHRHIIIVNTVKDAIALFEKRSQIYSDRPVLTMVELLTLRSYLMATNGAVTDDCSSRILKKKLHSPINPCKLGRYMKCSIVCSPPQNILRLAATIVMATMFDNDISLSNVNKFSTAVEQAVAKLGEAFFPGAVAVNVFPFLRHIPSWLPGAGFKRFAEGCKAYTDAVRNIPFGWVKEKMDTNRKASGAEVAGLTARLLKKNEERGGKAEAEEDIKDVTAT…			RecName: Full=Cytochrome P450 monooxygenase 208 [Postia placenta Mad-698-R]
MDBLdec1_00332	MPDVEISEGPPNGLFFAGSDDEIEDVPIEQAKTPAATTSGSSSPPSLFLPDSEDEDLSENITQSPQPVKRKLEIPNDDPDDEIRLPSPTPYRRGSSVPSVGDAPVNALSPTPQQKPTRKDEPSPKRRRISVSVISSIPPAFPPTYLGEVLVPNAWSNVSGRGYIKNNEPVKIHRDEVDEPKPGASKQNAAHGKKKGDGKKQMSLTAMLKPQPSKAKKKVKGDHIVRLLNARGTEFGRLPTDASWWVSKLLDLGIVEFRGTMTDCPERLTTGASLFVTLRVYILASAFKPPTISNLDEGPNVMFNEGQETLDEKQVATLRERKEAILRLFEVIGLKPQSGANFRGPNDEARTHEQASKHLASRKSEKITEIVGDNEEIEVDDAEDLSKNDIDAIYRRAQH…			RecName: Full=DNA repair protein RAD5 [Cryptococcus neoformans var. neoformans B-3501A]
MDBLdec1_00333	MQRGLPMQPTVVLLKEGTDTSQGTPQLLSNISACLAIAETLASTLGPRGMDKLIVSDRGEAQITNDGATILKLLDIVHPAARTLVDIARAQDAEVGDGTTSVVLLAAQLLKEVRGYIEESISPHIIMKGFRKASQLAIEHIKELQISVDKSDPEKFRSLLLKCASTSMSSKLIHSEKPFFSNMVVDAVQSLDPEDLDESLIGVKKIAGGGMQDSLLIRGVAFKKTFTYAGAEQQPKQFKNPLILCLNVELELKAEKDNAEVRVEAVSDYQAIVDAEWEIIYRKLEAIEKTGAKVVLSKLPIGDLATQWFADRDIFCAGRVAAGDLRRVVQAVGGTIQSTCSDMGREHLGTCGSFEERQIGGERYNLFEDCPKARTCTLILRGGADQFIDEVERSLHDAI…			RecName: Full=Probable T-complex protein 1 subunit eta; Short=TCP-1-eta; AltName: Full=CCT-eta [Schizosaccharomyces pombe 972h-]
MDBLdec1_00334	MSTSDISFAEPTGNELSEFREALDYNYKFESALSSDQAAQEWKPPPLEEGHKGRYLWTDAFGVIDFLTLYGLTAQPRFLTFAHRLIETVHNVLGKTRDGSRRLPGATDDNPLGGGVRIGKLEESGPDGDGQYHHYLTIWMFALNRYSVAAADPRYNSLAIKCAKAIHPKFVAGRRIYWKMAMDLSRPLVNSQGNLDPFDGYVVFDLLNQHKMAGEEGLESEIQNYKTFVDSLWSAYHSNDPLDLGMTLWTVHWKPEEEWASYMKGRATEALKQLELHGEFDNAIGYRLAFREFGTVMGVKCHDEFASQQYWRPRWINKVLFAWKSVGVVPTPKPRLKTTLIPITEVMYCAALVPGAFRKGWIEDHMKR
MDBLdec1_00335	MTQFFVQTFAHLKDRPKADRTLQMLQRIASLVKPIMRKHNWNLPVLAEFFPDNANLLGLNVNMGQKICLRLRPAQAPDTFYDDDDVVQTMLHELTHNVHGPHDEKFYKFLSGLQDEYDALRRSGYAGEGFFSKGHRVGANVSHDLPPHLARLKALEAAEKRRQTSRVLGTGGRLGGRINAKGLSPRELAAQAAERRARDEKSCASGPVATREAAKAAKESVEDHVIDLTMDDSDSENVLVIDRKQPSPGPSIVPAIQLAQRTPASSSTTLSSVPPVSYTHSLQSELAPEPPSEVELEGSAVDQVIEKLESTPEEEGRQPETYNEFMASIGEKFRKADAPNKWLGGGVVEFPFPMNPSFKPPAPVSDAIRTMIYRSYMLDPVKNNVRVLSQRYHLSLKRV…			RecName: Full=DNA-dependent metalloprotease WSS1; AltName: Full=DNA damage response protein WSS1; AltName: Full=SUMO-dependent isopeptidase WSS1; AltName: Full=Weak suppressor of SMT3 protein 1 [Saccharomyces cerevisiae S288C]
MDBLdec1_00336	MASIALPVSLIQPSASSQLTASVDHSTPLRQPGSGHYTLKRFSYISEPLQEEYLVPSRRLSLLRTPSFSSMGFGFKEKLKEKENSRSGKTVDHVKAVAPPTLRPRSPMTIAPPPAIRFKDRPTSSHGLFYLHKPKGLKKKRSLASLLPEPATAEADQAPPRTSRTHSSSDASSSSHSAVPAISSLSAAKEKALRTAEQDLRKEEYRQLHLPKPKTPGSKGKKTVWAKRHNMKVHTFQNQAVYMQAYDPILLENDRYLDILLRQLNPLENPSFHDYGRKVPFYVLDLGCGSGHWIMEAATYWSQSSITGLDMIDTLIPEARNHDNIHFVQGNFLRRPWPFPDKSFDLVRMANLSLCIPYDKWEPLLAEVHRVLTIDGRLELIDDQIFFPYAPQPASRPAS…
MDBLdec1_00337	MSSELRYTANTQLEHLHARYTGTGHADLTKYDWLTHQHRDTLASIVGHPTLTSYLAIADGEAMGRVKFEMTERMLQPCGPPPRKDED			RecName: Full=Splicing factor 3B subunit 5; AltName: Full=Pre-mRNA-splicing factor SF3b 10 kDa subunit [Drosophila melanogaster]
MDBLdec1_00338	MTSQTERAKAKLATLSTSFDDLEATLEPLFAQTLPESILALEPIQQAKLQTLLPYLVYDLVFIYLKSRGIDPKTHPVVPELDRVKEYFNKISNAENPPTKRTEIDKGAAQRFIKHAITQATYGKTSTDETPEPSSARVQTKITSKMLERQLHEKKLREQGPQESEEEALEVFDGAEDDMDVDTCISKSEKGKGKAKEVSPTENGSTSKSINKRRRLAVDPFAGYGDDLPPGTDPANISPSERSTPNPPGSRGKKRALEDTTANSATGNLGPGTGGSNSDDSKQNSAMPMPGSGDVIKAKKTKKKSRKSSTG			RecName: Full=Nuclear nucleic acid-binding protein C1D [Xenopus laevis]
MDBLdec1_00339	MSSTHDLDNEEQLFHFDSYNEADLLHFPPSIVATARQGSDALALGFRMLSHDGLPTPGEISGQSALELDGKGKSATKPVPIRVPVSAVHDLFDMAQSASTAPSTSRGSRHSFLLTPLTPSSFNQHSSLYHGAQEHVVCPVVHNVGEPNFESFGQSLQKGKGKEFPPVLPPLTFSPTEFDCASSSSPGPSSYASSCGPSLARVSTNPESKANTMGEDLPAIRLPTPGGHEIIPSSLNRIAPRRRSLPCLSVHSDQSLAARSMSRVRLKLSSSRTSSNLARKLLFRKPTDLEVSPPEFIKAQTIDGEELAGAENSTDPWRTRLKVDELDATISRLSHLRLQDIDSKPANLFCHGTMPLRHKGRSNSSPLPISALDYVPVPSMDIFAPFPLVVKNYFDDVLP…
MDBLdec1_00340	MAPRTATKAAAEKPAKKAKSGGTGGRKKLTAFNKFMQTEMARLKEDEPDITHQERFKLATANWKTAKENPNKA
MDBLdec1_00341	MSSETDDHATSPSSEALIDVGILKEIARKALVDALNSVNGAKTLVLDASLAGPLGLVTEVSLLKHHGVDKMFWLEPGSLSSTTANIVYLCRPMIKYVKIIAEHIKRHAEESRKHAYTLLLVPRISTLVTQILEEEGVLGDITISSYNLQFIPLADDVVSLEYDNAFKELWVDGDETVIYNSAQALTTFQKLYGLFPRIVGKGDSAARLATLLSRETPKSSASSSPDTLLTPSEKIDSLIVLDRRVDMITPLLTQLTYEGLIDELIGIKNSHVELPASLLSPPAPPGANAAGPSISPPTSNTTLPSLKKDPKKKHHLTTITDPLFEELRDINFSSVGRKLNQVARRLDEDYRTNLQSKTVAQLRDFVGKLGGLQTEHQSLRLHTGLSELLVPLTRTEQFN…			RecName: Full=Vacuolar protein sorting-associated protein 33A; Short=hVPS33A [Homo sapiens]
MDBLdec1_00342	MSSAASDVPTLPLQPPSVDEEAALFKQRTLEMEDFFHQPRFESIKRTYTASEVASKQGSMPVLPLPSTLVANKLYALFSRAAKEGKPIHTMGAIDPVQMTQMARYQEVVYVSGWAASSVLTTGNNEVGPDLGDYPYTTVPNQVHRIFRAQQLHDKKHFDERMAASVEQRRKMEYVDYLRPIIADADTGHGGLSAVMKLVKLFAESGASAIHLEDQLHGGKKCGHLAGKVLVPTSSHIARLIAARFQTDILKSTMHLIARTDSESARLISSNVDVVDHEFILGTTTKGTDSLAQVLSDAESRGAIGTEVDQLEKDWTASHQMVTFDQAVKEVIDKSSIGNKDEAYKSYLSAAAGRSNNEARAVAADILGESVFWDCELPRTREGYYHYTGGIEAAIKRTM…			RecName: Full=Lysophospholipase NTE1; AltName: Full=Intracellular phospholipase B; AltName: Full=Neuropathy target esterase homolog [Ustilago maydis 521]
MDBLdec1_00343	MTISHIGIKVTDVQEMTDFYLATLKPLGYAKRMEPVKGVIGMGPRFCGPTFWISPGQGLSKQPETGEQLHIAFHASNRQQVRDFHAAALKAGATCNGPPGVRKQYFPTYYAAFVLDPEGRNIEAHCMIPAFVSEPVPRNILLAVGGAIIAAVVFWARTHEIF
MDBLdec1_00344	MPEPAIITSRSILMHTSLAYFSPEIQTFDSILHNSVSGKLSIVSERLRLPTELLLLIRYHLLPTVTSHLFNRSTQALSRYESSLRKLLCQDCLSYYQDVYGPDIWGWEQFTGACACRVVKDGHNSGEVEYHKTSEYCDLWSQDQAFPDCSTWLELYLSFESSRLADCQDPFNSIWDVVHEVLREHGCQLLDSGTQSSNHGHFLPFRHIKITIDIPTSVTIVPALSGLEDGVEHCAPVILHRADRDLGLSFAHEKGLEIRRHDGYFYPQPRAHMKSSLTLSSSVESRVAGILAALTTIATAAVSLPLTLATIALTIVCYYSTPHALRIL
MDBLdec1_00345	MPNQSGGPVAANSPFKASRICVDAAAFIRDNARRNARAGKPRNARKIPVVDAAAVAQHIQRVTRVLSLPETILRISTGTASFLCCYPTQFPFPTIPLHFVGLISIFDFGHYIGASAAHVSEDQFTHPFVIDLDDLRSRALVFQLPDLALEHFAEEFGRAIVPVYNSVQEMIKSDFKHVIQVLSDLERSADDEDLNVVDEVANMSLICTHCMELGAVLSDETLSKPQQRNYHWGSSCSQDKPQIGGHFQPEIPKIIITACEPQELDSSCHVPLQNTSTPYASHTPQGWTWRSGHWQATLPSIHEQATKGLFSKALTKRRKLRQTRTRS
MDBLdec1_00346	MTLKALFYAYVLGGITFIPLVVAGLIFFTIYTSVPAGNASVTRSTGGSPEVESAKAGGIAPNTEEVEVPTVETNDIPRTRKGWLTVRRTFEESSLDGGYVTIVRSFLDSRSKDPKRSRPKDMWYVVLKGKVLYLYEDEEMTECEAAVELGGHDVVIYPEGLLDGELFARRNAICLKPKKQDAEQYMPSVTKLSDEEVDAKAQQKAANLKQQEKLLEVEEVQEAAREEALDASTAWFIFVRSNIEMEDWYFALIHASDHPAKTPLLAPLQPIFSPADMNHLVATLDEQPDVIPTRWLNALIGRIFFSYYRTHKLEAYIIGRLMKKLSKVKRPAFLTDILVTEVSVGIRAPTLSKPMLKELTKEGDAAMEVHFQYKGEFRITIEATATISLGAFRSYTVKL…			RecName: Full=Nucleus-vacuole junction protein 2 [Saccharomyces cerevisiae S288C]
MDBLdec1_00347	MATTTSTPMAMIEAGQDVIYDTDARGSEKGTSRSPHSLIISPNLDALLEYDEKVRGVWSTSPTIPHSAPAGLPPPPRRNSRNPRSPTSPKVGSPLIQETSPTWEASGNPYINPGPTLAVVVEVEDEKPRDETGGPEPADGVARSEGRNSIDLQQPSNVFQPSRSPKNRVDKLLGIGKLPFALFQEPTTKSPSEPKTELNDVSNTPSQRQSQSILNLRERARAKGKLLKLSHPVVDSSNQSRPQMRQGDDQLVLDIRRKSPETMVHEVWMDDESGPDTFQRRPLLSHDPRRRRSSSSSSSSTSTNAPASTIDLRVSISSTIYPASSAHSHPHDMYTADPVPIVPPNRSSSLHQTSRTVDRQSFIDILSPMAPEFVLPELHHHRTHSSPPTRTSSPKSASS…
MDBLdec1_00348	MSDASDDEYAAFDFSEFTEDDLTQIDADLARIAQGGPKITIELEPSASGASSHSNDVSRSAGKRGERTTDSVSSPLQKYRRGGVLSVTDLASLAWCEVQFDYGLRQRRSRSIASRPDSFVSAKGKEIFVEKAVAARNDITTRQGRAVHKHLEMEIRAEELQVDITSEEEHWALRLVNMLASLRCILLEGFTREMPVFGVLQNKAVVGIIDEVVRRPLPQLQPALQKRHHASPPSTPKSKKLRRFTSPSQTSLTEFFSSPLNNHISASEGELDLNVAEGISPPPSNVSATPPTRYPNILHLIDTKTRRSNSLPSHPDTLPSRIQLMLYYRLLRDLTSTSPPFDFSSFWRRLKVNPSATFSTRFLIQAGLVAANDEWTISCLNDLAKAWVETVQALDICGV…			RecName: Full=Exonuclease V, chloroplastic; Short=Exo V; Flags: Precursor [Arabidopsis thaliana]
MDBLdec1_00349	MSDADRAAKAARAKALLKKRQREKASGVSAVTTSSGVASPISPSRTFSPAPQEPSEESKPDLGDVFTKDDSDTSWLSSLPRAPSPPPRITSPTLVSPQPIKNAASPHVIGPHPPLGHVGAPQFENASLSTEVERLQASVIKAHQTEALFEQQRIHLIEEVATLQSERSSLAAQVKRLQTAESKAQQTEALLQEQCTRAQDLEEQLQRLRDEKALALQNGQQTISLLVSEKSSLVAEVQRLEVVESKANALESSLDEERRNRKALDEQLQRLRTAQREAETVIRECQAKEKELIERCREKDREFQLTNSTTNDLRHQAEQHQRRVRELEEQIQNDDRVERLENSLKNTQDRADELEFQLSRHKQAHTTLKLDRDDIEAQRQLLSSMVSELETKLSGLQGI…
MDBLdec1_00350	MSQNQGDIQERIAAARREAESLKEKIRAKKESSADTSLRAMAAEVDALPRIVMRPRRALRGHLAKIYAMHWATDRRHLVSASQDGKLIVWDAYTTNKVHAIPLRSSWVMTCAYSPSGNFVACGGLDNICSIYNLNNKDGTNARGARELSAHSGYLSCCRFINDRQIVTSSGDMTCMLWDIEAGVRVVEFSDHTGDVMSLSLGPNQNVFVSGACDATAKLWDIRSGRATQTFTGHESDINAVQFFPNGDAFATGSDDASCRLFDIRADRELNAFTHDNILCGITSVAFSISGRILFGGYDDWTCNVWDTLKGERVGVLTGHENRLGQHTQGLGLSHLLVGFSFYHLYTVPPKALTSVRWTKQILLIPVSLFPVVPAIHIMLRTTYLRTTRTTMDVGASSR…			RecName: Full=Guanine nucleotide-binding protein subunit beta [Dictyostelium discoideum]
MDBLdec1_00351	MSLALSTRLGDGRNEQDGSLESGRPAKRARVTADDVEETRSCAHVPGDDDEYEELDQPAEEIRSSDLYLDTINRAVLDFDFEKVCSVSLSNVNIYGCLVCGKYFQGRGRKSYAYSHSIHEDHHVFINLETTKVYVLPDGYPVSDPSLEDISYVLTPTFTQRSIATLSSPAHLAKPSYDLASKAYVPGYVGLNNIKRNDHMNVVIQSLLHIPPLRDFLLLSNFRGKESELLKRFAGLAKKVWNPRLFKSQVSPHEFLQEVNRASAGKFRLEQQGDPVEFLGWLLNRLHKDLGGTKKKNSSIIFATFQGELRVETQQVLIRPDAGENEKPRFDIDRDIKASESPFLFLAVDLPPPPLFQDAVEKNIIPQVSIQSVLAKYDGKTTQESLGQLRRFKCKRLPQ…			RecName: Full=Probable mRNA-splicing protein ubp10; AltName: Full=Probable inactive ubiquitin-specific-processing protease 10 [Schizosaccharomyces pombe 972h-]
MDBLdec1_00352	MFLARRTRPRTTVYGGHHAYASNTLRRFTSHPNPPLNLDPSLQAVLDGGDMSLVKGSASKHLKELEIVSVEEQFQDTDNMDAGGEAPDYSLERKSPAAHHGSRQIGAVILPNQLQNAINAMISGEALFYAMCARPHLGIESDKVQLHSDAKRLFFDEEGEKGSENEWETHFDPKNYRSRKQAARHSERDGTAFATIALPAHYSAILSVFDHIKRRLEPTWRVERIIDWGAGTGSGLWAALHAFQPSATSKGETSVQDKKVSNSSILTYVGIEKRDGLVSIGKRLLKSIDMGNLSMVWQKSFKADDQIRRSEGHDAIALSAFMLTSLPTPQMRRALVKEMWESGAHVMVLIDHNTTAGFEAIAEARQVLLGMGRKEFEDPETDRWPIRGSHVVAPCPHDG…			RecName: Full=Rsm22-cox11 tandem protein 1, mitochondrial; Contains: RecName: Full=37S ribosomal protein S22-1; Contains: RecName: Full=Cytochrome c oxidase assembly protein cox11-1; Flags: Precursor [Schizosaccharomyces pombe 972h-]
MDBLdec1_00353	MPTLFSLCRQCCFPTVTRASPSSLRQFATTQVLLAKRQKQSKIRIPSKKAAAAKARRKAAIAAKAVDRSEFLTVADAISVLRAVEVASPYSTLDLYIKTEIKNGVAVPKGRVNLPREAKAMTEDKILVFADGRQAEEAKKAGAHFVGGPELIDGVISNRFRATTILCTPDLIRAITPKLGRVLGPLGLMPSERRGTVTDDIAGYIQRIRGTSEWRADKTGNIHMPIALMNFPVEDMLKNIRHFMASVKRVTGNTKEAEDSRKLKNSGAKPVTTIAKVMLSSRQGPGIRISDY			RecName: Full=50S ribosomal protein L1 [Thermosipho africanus TCF52B]
MDBLdec1_00354	MSISLLVPRRNKSAIHLVQTFVRTYAARNEAVGDPKKEIIRKALYPGNIRNRASPTGTWRPDVARALQHAIPSVQAHHTIERAWLLHRRHMRKQREAELTRKFECMRKAMDELERVDSRLYMEANKREDPRARTDAERELTKKLKSTEVRTLEARIRGLMPRELRVPTDTPPQSGWNYEWKPFPRPL
MDBLdec1_00355	MDDDDADYMQGSDDEDYGFDYSDNDEANESGSADVENMYYKAKSKKDDNPEEALKEFRAIVDQEEEQGDWGFKALKQSTKLLYLTLRRPNDALKTYTQLLTYTKSAVTRNYSEKTINGILDYVGGGKGGVVEVDVLEKFYQATKKALEDAKNERLSVKTNLKLAKLWLDRKEYTRLSKLIRDLHNATGSGNEGDDQSQRGTQLLEIYALEIQMYNETRNFKKLKEIYNATNDVRSAIPHPRIMGVIKECGGKMWMGERQWNRASEDFFESFRNYDEAGSPQRIQVLKYLVLANMLTGSEVNPFDSQETKPYKTDPQIKAMTDLVDAYQRREVHSAEKILKGMCAFSPSKKLVLINDADNRSTIMDDPFIRAYIGELLRSLRTQYLIDLIKPYTRLELSF…			RecName: Full=COP9 signalosome complex subunit 2; Short=SGN2; Short=Signalosome subunit 2; AltName: Full=Alien homolog; AltName: Full=JAB1-containing signalosome subunit 2; AltName: Full=Thyroid receptor-interacting protein 15; Short=TR-interacting protein 15; Short=TRIP-15 [Homo sapiens]_x005f_x0001_P61202.1 RecName: Full=COP9 signalosome complex subunit 2; Short=SGN2; Short=Signalosome subunit …
MDBLdec1_00356	MTTTDLPAVISPAHGTSSGYSSRSSTKLNDDVTSLTSFNPFSEEDENDQSSYTLVTSIFSRMKNTLSAPLSSTTTPSSTTNPTVSPSLTTTQGASEQRRPSYAAQSQTSSFSTRSSVADRPFSLATAPAQVAPPLVSLTPAQSELPTYSIEYDRSPSRSGSFYSPQTEMGEGGLFGTSIPGFPIPDDARSIKTATTLHRSGSVSKVIRRIRGEGLSRDYWMDDENCKECYDCKSVFTTWRRKHHCRICGQIFCSRCASNIIKGSRFGHDGMVRVCNLCLEKLAIVDDDDDDDRRSVVSSVTSFPAHQLGIDPGHHPQSPFAASQLFGRTDEPFNLYSIAETKRPVFGSDESGYGSRPVTPHLRERDDGMWEPIQDNPAPFRRAVSDEEKDSEDLANGFH…			RecName: Full=1-phosphatidylinositol 3-phosphate 5-kinase fab1; Short=Phosphatidylinositol 3-phosphate 5-kinase; AltName: Full=Diphosphoinositide kinase; AltName: Full=Type III PIP kinase; Short=PIPkin-III [Schizosaccharomyces pombe 972h-]
MDBLdec1_00357	MIFLSGSITTLTTATPAIRTITVGGHPADFTHVDPLTNIIMGATNEAQDCHRHPELKRKLYAALQEGDEGELAIAIPREVPLKQSGQLPTGAVFSEAATPEPQTPGLPQSQIVPEFSPITINIAYSLRNPIDGFEFVLPTDSYPYRVPHAYTTPSSPDAARCWVPCVDNMWEKCTWEFEFVVPRYLEEHEVDQDDEERNDATPTLVVCSGDLVEQVAHPYNSNKTIFLFSQSVLTSVQHIAFAAGPFHLHTIPADNAGDDVSGASQPLIHAFCLPGHESLLQTSTASLRQTMTFYSTEFGSYPFGSYKLVFVEELPTQRFDSSTFSIVTTDLLHGDDAIEQALETRHALAHALACQWAGINILPKNWSDTWLVNGLSLYITGLFLRKLLGNNEYRFRLK…			RecName: Full=Transcription initiation factor TFIID subunit 2; AltName: Full=TBP-associated factor 2 [Schizosaccharomyces pombe 972h-]
MDBLdec1_00358	MPPKSIFRQPGAKHFQLVHRSQRDPLIHDPDASKRVLKPVERENTKKGKNRAHLEAILPSSEIATDELPNVGEAALYGVYYDDTEYNYMQHLRTVGVEEDGVESVLIEAPLTSRFSKVASKRTKEVEMKDLPPEVLASKSELIRTYESQQAIPESIAGFQPNMDPHLRQVLEALEDDAYVDDDLQDEFFNELVANGERGSDEDVEFEFEERGHDNEELGGGAENDEEEAGWEEQFAQFKQAQKLQARSDDGYDSSEEGDTVKTLPAISVTGGKKRRRGTSEASGYSMSSSSMYRNKALQTLDERFDQMIIKQYNEDDEDPPSSDEIDSDDEAPELITSREDFDSIMDEFLNDYEILGRKMKLKLAGDSGPEKLDTLRRAMGQDCRVRLGNTDENDDGEM…			RecName: Full=Protein LTV1 [Schizosaccharomyces pombe 972h-]
MDBLdec1_00359	MTSIPEHETELDIDPIWTTSRTARQIYALGEVEKDITRLLSLAASSISLLTLPQTDDPEDNLPQGEERSEQFVLEVSEYFERLDSIQGAIRSSLAHIRHARIAPSAINAPPPGFIPPSLGVGLPQLEGDDGKKSRGLQEERIERDAWQGILAGLSRLKVAKDVPMEE
MDBLdec1_00360	MSDLPAARRQLMIKSGVVKRLAKEHALYKKEAEAQQQKLDKFIADRAEAWDINNGTRMMEEANKMIVDSANRLGKAAGELKDLIASGKEKPGLAEDEELLKAEKILQETGA			RecName: Full=Tubulin-specific chaperone A; AltName: Full=TCP1-chaperonin cofactor A; AltName: Full=Tubulin-folding cofactor A; Short=CFA [Gallus gallus]
MDBLdec1_00361	MASTTFAMDFEHSKNTSYMDALDSNFTNYLDNGMDYLQPYPPSPAYGVAIGLPAQSDSPLSFANLNLPTTVGDYTYSSSPARPYTPTDGASLSPPQLSYTLSAGELSSDGMPSGRHSRGSGSHSPPAIPYAATVPRSHRFNPIMAPATRASVRAAHRRRSSRSNDDSDDEDEEFQPTSLNAGTDSRRETIRKQRIESEQRRRDELRDGYARLKETLPASNQKSSKVSLLDRATSHLRYLDTVREQLEARLKSAEQEVHRLRNVNEALMLGTARHAVPAAAVPASF
MDBLdec1_00362	MDQQQHISDDHSAMNATNYGFYGEQDPAFIGYNPQIPNYQVNTARNQLADLQHQQHQGTMSYQHLSLISPNQYANPVYSTSSPPHGSLPLSTSPPPPSPDMYDPLSPPVSGSDTSADGIYHHSNSSGANSPSSSRANSLVHRHVRYNPTPSPTSSSGRRRGRSQESDDDNEMGAAFVENLANTRKEATRRQRIEAEQRRRDELRDGYAKLKDVLPVSNQKSSKVSLLERATNHITALEKANKDMMVRLAELEAEMARLRAVNEKISLGSTETPSPGMFDAKPLSPQADGSTATHSLNSVRGQEPPSEDSSPSASENGY
MDBLdec1_00363	MSSSINANANANANAQGTPRSSHLSPISSTATLSPTWAPPKSPLPPYRLAKLANALGVSTPIPAVHHTTPFMSRSYTDSAGPSEAFRRSPSPSIAASNLTAYSTAVSKYLLHVIPPLHLPHDTDSDIDMTPPPPNASGYHTQFRRGTLVPVHSNLQSQLGAIAKEYALPSTTGLILYLVSSAKSPQHGSPTPGMWLQDHEADELGPRLSEDIWKHLWTRVVKAEQRDDAHIPPPAKGPLGMALGAHSTPYLPHEPNGQPLRPFLSTASEIGHPHPIANHFPPSPTSPSTASDLRSITKSAPPSSSSVCDPETPDTSSAAPSFLEESVTRANSLNLPGLMSPSIIPILAKVEFDIDRRKAPWYEPWLRSRRMNHAKRAGGRNGRKGSVSDNRENLGGSQE…
MDBLdec1_00364	MAYHQNDPYYRPQQPTNNYQYPPAVDYPPNQYSEYDGQANWDSKSAKSFQSSHAGSQVHLNPYDMQQAPPVPNVNYQQNYPPKHNYQHPGMYNRDQANTGYSVMREKMMRRRSVRQVPLFQGNLVLDVPVPSNIIPGGKQDVEEMSKMRYTAATCDPDDFMSSRYSLRPYLMGRQTELFIVMTMYNEDEVLFVKTMNAVIKNVAHLCSRNKSKTWGPEGWKKVVVCVVSDGRNKVNKRTLQVLSLMGCYQEGIAKDSVAGKDVTAHIFEYTSSVIVTESGEVGQGTCPVQILFCLKEQNKKKLNSHRWFFNAFGPLIKPNVCILLDVGTKPTGTSIYELWKCFDKHPSVGGACGEICVDTGRGCSLLLTNPLAASQNFEYKMSNILDKPLESVFGYISV…	GT2.hmm		RecName: Full=Chitin synthase 2 [Cryptococcus neoformans var. grubii H99]
MDBLdec1_00365	MADSSSHRLDLRVGGKYRLGKKIGSGSFGDIYLGINIISGEEVAIKLESVKAKHPQLEYESKVYKTLAGGVGVPFVRWFGTECDYNAMVLDLLGPSLEDLFNFCNRKFSLKTVLLLADQLISRIEYIHSRNFIHRDIKPDNFLMGIGKRGNQVNVIDFGLAKKFRDPKTHLHIPYRENKNLTGTARYTSINTHLGVEQARRDDLESLAYVLMYFLRGALPWQGLKAATKKQKYDRIMEKKMTTPTDLLCRGFPNEFGIFLNYTRALRFDDKPDYSYLRKLFRDLFVREGYQYDYVFDWSVQRNTQDDGSKPSTRRKVVQEEEDHRASDRMSLTKKSPGSVLTLVKRNKVGLELLVNSALDEGVTLISGNWIVASFLSFMWVSLDAVAVRERAGVGSDDA…			RecName: Full=Casein kinase I homolog hhp1 [Schizosaccharomyces pombe 972h-]
MDBLdec1_00366	MASFAMALPSKKEEESGLSSYYNNKTTIIQEARVFNESPISPRKCRALLTRIVYLLYVGETFGTQESTTLFFGTTKLFQHKDSALRQAVYLAIKELATTAEDVIMVTSSIMKDMQPNSEVIYRPNAIRALCRIIDPSMAQGVERFFKAAIVDRNPSISSAALVSAYHLFPHAKDVVKRWVNEAQEAVSSKSSPSFFGSSSGGGYLGFGASSQASSPQTITSSSYVSQYHALGLLYLIRQQDRMAVTKMIQQLGGGKSGSGTTLKNPMALCMLIRYTAKVMEEDPNVQKPMLELLDGWLRHKSDMVNFEAARVICELKNVSAPQLTKAISVLQLFLSSPKPVLKFAATRTLASLALSHPTSVATCNVDLESLIADPNRSVATYAITTLLKTGNEASVDRL…			RecName: Full=Probable coatomer subunit gamma; AltName: Full=Gamma-coat protein; Short=Gamma-COP [Schizosaccharomyces pombe 972h-]
MDBLdec1_00367	MSNLPSPDVPKDKQKKPRHRHSPAQLAALNELYDKNEHPALDLRSSLAERLGMETKTVNAWFQNKRASSKKRTRAAPHNSSPINSSVTASTPNNTIRHPSEFDDDHDADYSPIDNYTSRATSIVPLDHFTSPSFYSGNPDHSHFPSESDSMPRRMRMRPSAEQTEELRKLYNVTPHPTTDQRQHLAERIGMRYQSITNWFQNQRSLAKKKKDDDVDGGPSSTSSSTEHHSEPRTYSAFPPPSTHPSLGLPLLHHGHSSAPVSRARRSLSISTSLDGRSPRRSSSRHSATPYSMSMAPYSRPRRSRPEPYQLKALKCLFTKTPTPSIEERLALALETGMDVGKVTNWFRNLRQTARKRDKRSSSVDDDDNDDYHIHPYSASASRSGTPSFRSYSPSSSME…			RecName: Full=Homeobox protein 10; Short=DdHbx-10 [Dictyostelium discoideum]
MDBLdec1_00368	MIDEKGPGKPCLIGTNNGYMLITRPALVATQFSAHDDPSTRIWSPYISGAEKHNRDLARSWKGDMDAILIFVRTICFANLEQHLTISLKAGLFSASVTAFIIESYKTLSPASESTTNVLLAQISQQLAAMSNSNTSARLNTAPFTPISFTPDSIGPSTSALTCNILWFLSLGFSLACALSATLIEQWVRNYLQATESRPTPHERARIYAYLYHGLEKFKMAALVEAIPMLLHVSLLLFFAGLVEFLRPVNSAISYLTLGMLVTCIMLYALATIIPVFRRDCPYQTPLSGVWWKVMKVLRVLRRHDLENSETLVSGTMAQAREAEALAISPERDQRDISAMSWTLKNLRHESEFEAFVEVIPRAVAGFDYSAKLLLLRLLYHENLAVRLGHRIPRLLISC…
MDBLdec1_00369	MAAVSSILPPGVADPPPVPVPTDPIAIQRGEVHISVEEASAVGEEVTAVSMEAPAQSSYYQNNYGVPSTAPFAPPHAAAYNQDYAKIEDGAGPSFDEGDYGRGGGVRRPVRQQRDDKVHDSIIEERIQRERPCRTLFIRNIKASAYAFEFYSSAYETNSDDVRAQFEEHGEIKTFFDLISTRGMVFVTYYDLRAAERARERLQGSEISGRPIDVHYSLPRDDHAKGNDRDKNQQLQGTLQVTLRNSASGAPLDDNEVRRKFQQFGDVKSVRPVGDRPDSRYVEFYDTRACEEAFDRLRHQGLQDGVMDIVLAWDTSEAPQGQPRERGDWTEGGFHGGRGGRGRGRGGGRGRGRGFDDGDDRRFGGGGDYGRFNRGGGQGRGGRHDDDYGGRGGGRGGYT…			RecName: Full=Probable hexaprenyl pyrophosphate synthase, mitochondrial; Short=HPS; Flags: Precursor [Yarrowia lipolytica CLIB122]
MDBLdec1_00370	MSKQFQFKLVLLGESAVGKSSLVLRFVKDQFDDYRESTIGAAFLTQTVTLEDQTTVKFEIWDTAGQERYKSLAPMYYRNANCAVVVYDITQSASLEKARTWIRELQRQADPSIIIALCGNKSDLAARRQVSEEEAKKYADEEGLMWAETSAKTGEGVTEIFTAIAKKLPLTAPPSARAGAGRTPTGARAGVDLNKQSPGAKGQDEACNC			RecName: Full=GTP-binding protein ypt5 [Schizosaccharomyces pombe 972h-]
MDBLdec1_00371	MVIPSFLPPPSSMAVHGPSSLNTRQSLHVHIDPFTYKSEIRVSPQSTSPPSSANPSLGTDATSSPQEGSTICSVLCMYDFRSDDPDHLPFYKNEILDIVKQEETGWWAAIRKDKDHVGWIPQAFVERISDDMAERLRNTRRELRSFEYQAEQLYVSAPTEPMPALYEPTEPIIASPPSPRNQRRDGPAPPPPYLSSKTQDLVHSSLDSDPSYRLTFQYLQNNRLNTSHIPPILQPPHTSSAYSKPTSFLSQEDLPQTRIRAGTLPSTAANVKRRDDRPPPTRLRPLHESNTSGEVVEFAISRSKNAIEGLIKRTRSQRLKPSIGLDETPPPRPIQPWYLKPLYSDQLDLDVEGHIRYGTLKALVEKLTCEEKPLDIQKRAEETLFRNIFLMTFRTFMTA…			RecName: Full=Cell division control protein 25 [Saccharomyces cerevisiae S288C]
MDBLdec1_00372	MASIFSSRGLRQWRNAARSITTAPHHPTSSISAPPPPTTPSCVSEPMTHYKITLRRSAISLGDKIKGTLVSLGIHRRMQTVYHRHSPEVAGKILRVKELVEVHNVPESQVRSKQEQRLERKATRGYKVLGNRREAFMGVGEWKS
MDBLdec1_00373	MPPSRTIYFPEMWTILVLPLLLSMTVFANSPGLLSLLLLIPTGLLLLIPRQLLGTPLPSPNPMSSNSRQPNLPSKSQIPPLPSVTVYRAHMLLMTILAILAVDFPVFPRSLAKCETFGVSLMDLGVGSFVFSQGLVSAIPLLKDSSYLSAPAGPKILSVTRKALPIISIGLVRVLLVKGTEYPEHESEYGTHWNFFITLALLPILQVLLHPVIKRVPLALLGVLVALAQQLTLSSLGMRDFVLEAPRTGLISANKEGIVSLPGYLAIHLLGLSAGTVILPPSPKYFSRSLKGRPRRNSNPNDKRNTLAAPRENDHTAIELCSYTVVWWTLMGLSMFFGIGGEGVSRRMVNLPYILWIAAFNTSFILGYLLLDIYFFPSRSVYSQRSKLKVPIEIAIDHP…			RecName: Full=GPI-anchored wall transfer protein 1 [Cryptococcus neoformans var. grubii H99]
MDBLdec1_00374	MMSEAISVHWHAPSLFHISDGSATTLNTTQETSLQLNTIPPELWLKIFGYLSSTELRAATLTCSSFRWLAQPLLFTVIDVSPFFLAYSVDRRIYRPRKYLDRTVERLDFYRSPHIAPAVTHCWVSPYSRTGFPARNSRDNLDAELIIDKVIEALPFFPNLRTLSWHCIDFTAKWWGTIHRLPVRHLWLNSCTIEGSSPTALPIQHLNLDQWAWEGEITNHVSIHEEHSSGVSQAALSVVLHPDQVQHISVPRSDTCIRLLATIAAMSTFTSLRILGVPYDVMASPCFIPALDQCPALEELRIFNPFEEEHREITMDYLPPHTLPSLSTYDGPYTQLLDFGMGRSLKKALIWGRDEPPSFCASSRLVQVLRRLSLFNPTLDALHISVTNITPELLTVTSS…			RecName: Full=IST1 homolog; AltName: Full=Charged multivesicular body protein 8; Short=CHMP8 [Mus musculus]
MDBLdec1_00375	MLVLMSVPDHFAFSSDLDTDNDDSDIASVTSAPIFSPPPSVGGSSQTSYDVSMRSGSPAPSVWSVTSSIRAQAVKHEFGRGINNYSEVYRLPADEEELERLEKQHFMFKELMGNYPPPMLEIMGDDVPGETKACLDLGCGSGGWILDTARDFPHSQNVAVDLVPMQSLAMPPNCRSEVDDINLGLEHFYGDFNVVHAQLISSGIRDFHSLINHISRVLRPGGLIILIEWDFHSYDINRQRINVGTHELKGPWWPRWLAFAKIAIRNSGGSVETAENIRSWVSNHPAFEDPVYQEFWVPTCHWPCGDDFLMRLGATMRDDICAFLKSGRPLLLGSGVPEAVVDELQHNATMELKNASSPQYIRLQRIYARKKHL			RecName: Full=Secondary metabolism regulator laeA; AltName: Full=Methyltransferase laeA [Coprinopsis cinerea okayama7#130]
MDBLdec1_00376	MLSAKPSQAANSTQALAFDFAIVSIYLDSEYGVMFLCLPSVSDDFRVTSENPHRLSFSNTAALLYSGIWAAGRQDGVPNATISTPFQKIDQIGASVSFSFTGVNAATVKGPAASENGMYSVSLDGSTRMFNGSSAWIIPDTLLYFHAGLDSDSTHQLNITNLSSRLCLNSIIVFKHESRHTTSNSIGAPSTKPRPSTKIGVIVGPVLGCLILAIIGVLQLYRR
MDBLdec1_00377	MDTDRQRELIHQILHPNPSNIGTLLRALQLAELPTRQQVHQEIEEKLLLPRETLPRQWLPSYQVHWERELSVPSLLTFNPSPPPTTLTFVRTGLSGRVTGYVESPTLRASTGQTSTSLNRAPAPSKTFVRGKSGYVPFWPGGLDPLVQSSDPSAAGLGRKGFRSIAPGLSRGLRLPGEEIEDEDLMALEDLQGPRQVDEMQVELTAEGKEDAFPAGTSEIDELLPTTTTHLKPSRPRRRLKRTTIQKRDWAHVIDINTPLSNFHELVPEMAHKYPFKLDTFQKQAVYHLEMGDSVFVAAHTSAGKTVVAEYAIALAEKHMTRAIYTSPIKALSNQKFRDFKQTFSSSSVGILTGDVQINPEASCLVMTTEILRSMLYKGADLIRDVEFVIFDEVHYVND…			RecName: Full=Putative ATP-dependent RNA helicase C550.03c [Schizosaccharomyces pombe 972h-]
MDBLdec1_00378	MAKPFEDSDTSHLSFVISDPSHFSTTWAHTSRKRPRGSDDDPAEIAEDSHKTRRVNPQRLAARLGADLVAEMEALIYPGAKMPTFEVRRVIQERYAVDRRHIYDYFHSRGLRVAKEDKHTNLTRGRLSKALARRSHEKPLPDSDSTKELLVESQAIETPPMESQLAENQQIGQQATPVKLKLKLKLNAGLKSPDQLPLRSAKRVASARISRMNLGRRRHILSGETASGSITNKHVSQKTRPCLCPAASVPAGVYAVLPARTPSPCPEFTLLDGNPDFRSNTLHVPDLHPSSEFFFDRSDLANDVSLDISFDDYERDSLASIEEHRPLTQLERLELYNLINNTIRTSGGIEECAGTYGAYMKERLQHYFDRISFKASYGTRIYRVQQEELHSSTRAMGDD…
MDBLdec1_00379	MTPSAQSLNNLLVVKHEASSPKSPVQHLLYLPRPDRVFSTHVFLGLQGWSADFPDMAWPRVSAYPTALLINKTTQVMENSYPVPPSLSTLFSDYDDFDSAAPTPVDNPTFYKPGESSRLPQINSAFHPPATNDAFKMRQSVDPPFNDDQSYTSSSSTPYHHHQISNQGLAECMQGDEMDLATLLRCDNGELYSEPQYADTQRSKWESTSSLTSPVRTSAAQSSFDSPSRQSTSGTFWLGRHDEHEHDLLGPKSPPPLDTHLDASAYVEASAHRFHPGPQPHNLHDPTQSPHSYAFPASSSAPSFIPTVSPLASSASPASLSTSPSSSPDIIVHTPTIPLHQPRPGRPIPIIPLSKLASACEEFYMPPSSTRKTFLRSQVPVVDHESSDLISSPLSAEFR…
MDBLdec1_00380	MAASLAGLSASVTRILYLTGFPKELKTKDIQSAFTEYESMNGGFKIKWKDDTSLLIVFQDPAVAKRAYLQTIASPPTILTSSTTGASATIRPYDGPDAQSIIQTVNSRGQHNANPSRSHNARSASVSVFPTTRTISGSSSSVPPNRNGQHVTIPEHQHPNGREPSPTLPSLPSHPTLNYLINSSLGEAVAGSQSSPPSDPAILATSLHPDVNGVGGPRIGDPGKRMLGAALGVRHPSLGPRVLNGGSPSTSPSQGGGVDQAMREVQKAMGGMVVAE
MDBLdec1_00381	MVNFTTVQVRALMDRPTNIRNMSVIAHVDHGKSTLSDSLVSKAGIIASAKAGDRYMDTRPDEKERGITIKSTAITMYFELDKDDVSSIKQKTDGNEFLINLIDSPGHVDFSSEVTAALRVTDGALVVVDCIEGVCVQTETVLRQALTERIKPVVIINKVDRALLELQISKEDLYQSFSRTIESVNVIISTYNDAVLGDVQVYPDHGTVAFGSGLHGWGFTLRQFAARYAKKFGVDKEKMMDKLWGDNYFNPATRKWTTNSTGADGKTLERAFNQFILDPIFKIFDAVMNHKKDAIEPMCEKLDIKLLQEEKDLDGKALLKVIMRKFLPCGDSLLEMIVINLPSPAAAQRYRVETLYEGPMDDESAIGIRDCDPKGPLVLYVSKMVPTSDKGRFYAFGRV…			RecName: Full=Elongation factor 2; Short=EF-2 [Komagataella pastoris]
MDBLdec1_00382	MDRPTNIRNMSVIAHVDHGKSTLTDSLVSKAGIIASAKAGDMRFTDTRDDEKERGITIKSTAISMYFEVDKEDLGAIKQKTEGNEFLINLIDSPGHVDFSSEVTAALRVTDGALVVVDCVEGVCVQTETVLRQALGERIKPVVIINKVDRALLELQVDKESLFQSFQRTIESVNVIVSTYHDEVLGDVQVYPDKGTVAFGSGLHGWGFTLRQFANRYGKKFGVDKEKMMAKLWGDNYFNPATRKWTTNSTGADGKPLERAFNQFVLDPIFKIFDAVMNFKKDAIGPMLEKLDVKLAADERDLEGKQLLKVVMRKFLPAGDSLLEMIVINLPSPATAQRYRVETLYEGPMDDESAIGIRDCDPKGPLVLYVSKMVPTSDKGRFYAFGRVFSGTVRSGPKV…			RecName: Full=Elongation factor 2; Short=EF-2 [Lachancea kluyveri NRRL Y-12651]
MDBLdec1_00383	MANPWIYPLEVNPRTGEPFLRLKNHKNIIITPPRQDDVALYPAIMNDPRIYEWLGNLPFPYTTEHAEAWYAKVKALSDGTLKELEAAKKSPDLRLVGGCPVRAIREVKEDGEDTYIGDIGIMRSADGKLMAPVGADDERKAKYVEENAARKLGDPKITWTVGDYLIPSYHGRGIMTDVLQTLLWEWAVPMMGVRYILSSAFEGNEGSVGVFRKNGFVRTRMIEKHIQTKGQWRNLNVMEWNMATAKPPLITEPPPHSNVRLSPRPLKPSSMPPRGNEGLDFTPILTHYLFLFTTILAIIGWFVAFVGQAVATARSGNGQVGVLWFSIFLQLFLILGVIYTLASDSIAMHRFQISVFGAVSIVFAVIGVNQGIFFHDSALNAMAAGWLILAVVDILWVLY…			RecName: Full=High osmolarity signaling protein SHO1; AltName: Full=Osmosensor SHO1 [Schizophyllum commune H4-8]
MDBLdec1_00384	MTSIPTSHPATPKRVQKMASSQNVNHLLNFTLPPRQSRPPVNLPRRSRRTGTQQGVWNKERFVNAQYRFVMNPTGDYTVHFADPDIFFQWQDILQVIVPRSSALASAASSGGQEEGKEGNPTCPICLSPPTAPRMTKCGHVFCFPCILHYLSTSDNKWARCPICFDSVNEKQLKTVKWYDGIVELEGKRGPVHASSSSSSLDDTFDILPRSGSMMHMRLVQRPQITTLALPRSHSWPSDLLPPHQAPFHFLPDVFSFAKFMLPTPDYLISDLSEDLDELGIEHRILAGMNDQLGMSFVDAAEQNVRHQMAKAAALETPALKEQIDKALRDQHEIEERLALHERRRKAEEVARLESSEVPQEFLALKSAGSSHAAVAFPNDEGTPKSMSVHSRNGHRQRR…			RecName: Full=Uncharacterized RING finger protein P8B7.23 [Schizosaccharomyces pombe 972h-]
MDBLdec1_00385	MAKKNLNPADAYHLEDEIAKLEAAKDPTEQSRLAELKAELEKINRKKAEYVAEHPEQRRLVYRPRRKEGDGPAEEIVLSKRRLFDKKGLPLHPERSVYYDPIMNPFGVAPPGMPYMERPPLPGEVWSDEESEEDEDEIVMPPGPPPGGDEDHDIDDIPMPEGPPPGQSAEASTSSPPPLPPLPPGPPPVLPPLGLAVPSSNILTAPPPPAGLPPHLLGSQVLPPFPPTLPQGTTVARFPLHPPPLGFQVGNLPPPPPGFPVPGFPLQPTPNFPPTGLLTHAMPPPPPGFFPRGIQSAASMQDPLSSIPHKTFQAHHNSRAIAHAHPSLPPNPMQVVASPNTARPPSALLSKPSTAQPATELAAATVSAAPQLRDFKKEATAFVPASLKRKRPGASASSS…			RecName: Full=Protein saf1 [Schizosaccharomyces pombe 972h-]
MDBLdec1_00386	MSSSQSILLSPRPYARSSGKLLLLPLLPCPKPLKSLPSEIWSEIIAYVLLSGAVGAAAGPLLRICKGFTEIASPLVYAAVELPTIVSLERFRQRLHSAEQKWDSIRRIPYSAPGRWVQALDLSKVAFIGQAQALQFDSILTKLFPLVPFLARLTMNPSFVLSRRAMAALGERESATKLRSLEGISYIPGRMVSWGHDPLVQLLRNCVDLEELDVIGQGPDPAELEFTFQDAGDLPPESFRPLELERLHTLSLLSMHSSPFMMALLFSSLPSLRKLTVTPYDDIPYPSSLISQFIFIHGKSLRSLLLFTPKSWPTRLHPSPPRLLETSPNLRHLSLENPLPTLKFVDAHPLQILSIPRPNTDFWRTLEKLLPHLPHLRVLRTRDVHWLRKGMNSRAQVAG…
MDBLdec1_00387	MSVQFSLLTAFSNALDGGNPAAVVFIDMNMPIDIFLNIAENFNQPITAFLSTSPLPSSGPKTVAFDVRWFTSKKQEIPLCGHGTLAAAKAVFDRDDVSEDTEVIEFHTTTRGIMIARRRQKGFIEIELPSGKSIEVSVEEHIRISKLVVRAIGREVAIDCIATGVNAFENYLLLVLDEKENLKDIVVDATPLRESGYHTHIFTTQFSHGHERFVSRMFAPGYVPDDEDHVCGSAHCLMAPYWYNKLGIASGQEISARQVSRRGGAMKLVWESEKNTLRLLGEVAVLGKGQLRLV			RecName: Full=Phenazine biosynthesis-like domain-containing protein [Bos taurus]
MDBLdec1_00388	MATLQLIWERRYYEMWSWSEDKPHQRAQIMQHITKGVFLAHLGLRGAQATQVVIAKIARGNDSTQMRALKNEAEFYAKLKDLQGRFIPRCHGFFKSKDRGEDVACLLLEYCTGYAPITEHEIVDHNRAKMMAVCKLHEYGVQHGNLGHGHHFVRMGDSIRIIDFSLAIPHRCANAYPVTTNSRSLRESVMQCNELARMEITCGFRSDRAAEQGYYRNRFC
MDBLdec1_00389	MFFEPDIPLYNNLLTYHSPLAHLTLATYLPREKSMQAPGKDFKVAIVGGGMCGLVCAIGFIKAGIHVEVFEAAPKFEEVGAGVGPNAIFALEQLGVLQAVLARADERMPTKHPFRFLSGAGTHEVIYDDWGSIGKPGLPPVSLLDRPKYCNRPAFLEALIPMIDPSLVHFNARCIFLSTAASGSHVLHFAGASAYETDLVIGADGIKSVIRDFVFGRCKNLAYSNTVAYRAVVSSESLKTAGVKTDLTNRPLCWVGPDKHIITFPIQNRRLINIVAFSTNSQVPIGSVDSPSPWVQPASEAELLHEYSGWGNDVITMLKQIKNPNKWYIHFLKPPLTSYVRGRVVLVGDAAHAMLPHLGAGVGQGFEDVYALCALLSDTRTSARTLDLVLEAYDRIRVP…			RecName: Full=Salicylate hydroxylase; AltName: Full=Salicylate 1-monooxygenase [Pseudomonas putida]
MDBLdec1_00390	MVTLLPAELVLEILRWATSSDKETDLIACSYGPFRPAPYDAPDPVIAVKTNIVLVCREWKDLATEFLYENIQVVNSRGIHALQDVLNRDGGRGTLVRRIVLPYQSTVTTRHQAPPPPSIEILRRCANLETLTRPPLEVPVALQFHFEAESLQFPSLKRLDWWYHDEAERSGGVNSLKAVLHGAPNIQYLSVGGILGPGHIFAGVGPLTLHYLHTLRLHGCNGYFLRKLTDLFSLPALTNIIIDFPLARMGLSHIWEAFGPQLRKVEFGRHVRFLLDDHITACLHGCPGLIELNFFLFFTMTPSPGKHRHASISTIGLHAGVNGLLQDGTAICEHIEKHFDLFTSDTFPALRRIILYGEWRGIVSHPQLAGMWGSLRDRGIAATLGVC
MDBLdec1_00391	MVLQATIVLAASISQSNFTAPGVFPTSVFAKYYNNPTATSLLLTSHLPDVRATTQHEVYPFALTNPGAISQINTVDPHPLPPTASSNRLYNEALRQVDSIFSNSAFGDNSCARCLAVLEVVKFVSLAAPEQGPRLSVALCEHLQLSASCSATQGKLGLGAIVTQVIANMDAGGYDGQAFCQNFLALCPAPPTSPLDLKNWFKKPKPNPLPSKKPSGRRLKVLHLSDFHLDPRYATGSEANCTTESPCCRERGFNSASPNMTLLHAPRFGAYQCDTPLALAMAALQAIPVLTNTEDTGFAWSIYTGDLVSHDPENQLSRFVNGVPIVPRRLENDHSIRNRAYVEYTETIVYDLFRRMLGSGPVYAALGNHDSYNQAQDAPHSLGGALAEQFSWNYDHVAS…			RecName: Full=Sphingomyelin phosphodiesterase; AltName: Full=Acid sphingomyelinase; Short=ASMase; Flags: Precursor [Mus musculus]
MDBLdec1_00392	MSVTRVNSPTPLRPRRPHDGRSITPTPSSNPNIPPNTGSDPTPAPTSPDTNTQPPNQSQTIPFSNGNPSFSNPAQTVFTTAVPITTVTQSTTTFTSFAETIVTIVSSSDSFTSLGPLSSSSSRTSSHASSASTAFSSESTTNQPAINTQQICLGNGLDSSSEGLLASLVLPSAIGLILWLLFAIVRPRFRQIYGLREWFVQQDLRPKPLGSAFSAFLFPYVPLVPPLPSDVSNAGRSAAEDAALFPSDEQLNQRALWISFLIVLGWTVLGLAGSLPLYLVSTPCLAESGTTAAFGGAYSTLQDLSLMRLLRLFDNGSVPVSNLVKIQARAVRDPQNARVRVILLTVLTLLLGLLPALWKIIKEFNKLVDYRRNFTDVRCEGKELGWLSATRAPGFVGWG…
MDBLdec1_00393	MASSVRQATQNPPTLQHAQTEAILALLNLNSPPEPSSVAKHSSGIKNTQPTGPPVWKILVLDQQTKDVLATVLRVQDLRDVGVTLHVQLHSLRPPLPDVPAVYFVSPTLGNIRRIAEDLQKSLYASFHLNFVEPLPRALLEELASSAAQDGTGELIEQVLDQYLSFIAPSPSLFSLLPPSPPRPQDPTATPQPGLASIPRSTYTILNSPSSTDQQIEEEIERVATGLFSAVVTMARIGHVPFIRAPRGNAAEMIAKKLDTKIRDAILTASRSTTSYSTLFAQDATGLSNLQRPLLLILDRNVDLVSVLSHGWTYQALVSDCLEIKLNRVVVTSNEQPKKEYDLDAKDFFWARNAANPFPQVAEEIDSELNKYRQDAAEITRSTGVSNVNDISQLDLSTN…			RecName: Full=Protein sly1 [Schizosaccharomyces pombe 972h-]
MDBLdec1_00394	MSMFCLGTLRPFLGSTPARLTTRHTLATRSFSVFRPKTNSLFSKLRPATWAPGTFTKGYRSYMMEPPVVPQTQSISWQRLAMTAAGVAGTVVVINAALNRETRDALSTGEREYLHKSFQYTGAGLALTALAARAMFKSGLAVRIMATNPWVVLGISLAGGIGSILGAYYTPPEKTVQKHLFWLTFNGFQAATLSPLFFFAPAVLSRAALYTCGVVGAISYVGATAKNDKYLNLGAPLLAGVTVVALSSLAPLALPLGLRGLAVAEAISLYGGLAVFGAFVLYDTQKIILHARLAEQGLMKPDPVNEAISLQLDMVNILRVLSYFSMWQLFNTPH
MDBLdec1_00395	MDHKLRISADEVNCLIYAYLLDSGFTHSAFAVKMEGQLDHSPHASKHIPRGELVELLAKSLLYLEVESHWKGDAFTKNCEKTVQLTPAPAVPNGTSMQLTKTNGLAGEVVTKRKESPTALPTEGPVEKRAKRDPDDMDVDSSSDLVKAKPPPAESVKSVNILSESITKKPAKPKQRLQGPGDDITNPNAILLLEGHKTEVFVCGFNPVKHELLATGSKDAIVNLWNLPKPPEGPDKFATPVSPTVIDYFAKPEQGDLTSLHWNVDGTLVAIGSYDSMLRVCTSSGSLYFSNPQHQKGPIFATRFSKSGKWLLTASLDGTACLWDVKERRLHKQYRCHTDCCLDVDWLDDETFATCGADHVIFILRVDELHPLKTLTGHMNEINQIKSNPSGTRLASCSD…			RecName: Full=F-box-like/WD repeat-containing protein TBL1Y; AltName: Full=Transducin beta-like protein 1Y; AltName: Full=Transducin-beta-like protein 1, Y-linked [Homo sapiens]
MDBLdec1_00396	MQTDWDVQMEEEDEAQPRNGFPGQNASIQEILSTLFTMQAGGGPQAGRGGQRTIGLSGINLHDLTRLLGSAGVHHGGHNSALDEEDPEDDEEEDDEDDDYYNAYRAAANVQWRGPQITEPQKAGVELLNSGDFGRVANKSRSTRNDTNIARLILDRAKRPQPNIYKEDYANVGLSFDPNVSDVSSAQNLIPNSNGTTVAAYDANIYTGQYSADSSFYYTCSQDFRLHVFDTTAPPISHSGRGTTRIYSDASLQTTMKVRRSIQGNPGRWTITDANLSPNNERMIYSSITPTVYMTNILDDSPVQTPIPFADPSRSTNIWGHGESFGIWSCRFSADGNEVVAGGSGKIFVYDLSANRRTVKISAHNDDVNSCCWADTASGNVLVSASDDTFIKVWDRRSL…			RecName: Full=LEC14B protein [Lithospermum erythrorhizon]
MDBLdec1_00397	MTADVQTFGFPAGYFVVRNVATNRLLDVTGDSMEDGTEIILWSDNDTSLVETRRRPEANNQVCIPASTSVTRDIHGHKVFFIDTSGALCSRSSGHAVDIEGDKLVLRHRRPVSHPFPNAYAHPLPIFSYTPEGGEISVHFTSDPTYPPPEQSSDAWKSKSYLLTSIPLRKPKTIIDDAAAFLSSAITTPLSFLSGRSPVPHATPDEVFTGPIDLDENEVLEEDRTEEAEVDDSPDIERKVRMVSVLDKGKSDEVLSEKATVSVLGHQIPLNDKKTPTWRSKYGSQRDQPFSGPLSFAHLPYARCLENEAASFDIAILGIPFDTGVTYRPGARFGPYAIRSGSRRQRDTGGYTVAWGNSPYTQGVKIMDCGDVPVSPFDNALAVDQIEVAYSTLLDRIPV…			RecName: Full=Putative agmatinase 1; AltName: Full=Agmatine ureohydrolase 1; Short=AUH 1; Flags: Precursor [Schizosaccharomyces pombe 972h-]
MDBLdec1_00398	MGIIRPATPGFLVTCVATALLAVVSFCVPYFKSVYFLKANISVAGNNGSITFGTLGYCLELSTGTSCSSPAVGYELDINGLVDNKLPVQIPQVVVKWLTYCLVLHIVALGLSAGSAVFGLLAHVREMSMTCCSTCVSGFAAAVALLAFIFDVAIFFAAKARINAVGSAQIGNATWLTLAAWVLLFFSGCFYTVGRCCISKRGPRSGKWDKVQSPAAGHDASEQMRLDAVKAEADRKAKQKDIEVGLPAFHEIQPLTGHVDGDKVYINDSHQQNDMAAYGGRPSQGGGYSGGGYVQAAPGSRAVDEYYSPTRTDHPALTYPPAPQGNNYGPTGYAQNVPPAATPHRQASGYAQSQYSKSNYAPSTYNYNAPQTSSPPPANQYLPTTTPYGADPYGGSGHE…
MDBLdec1_00399	MEARVHRAAVSTAGFLFAAVGFSLSVLAVFFALLIPTFFTDRAKPPASAVGTLEKRRARHVSKIVRPSSEIASTSSLALSTPKQTEIVPNVALIANHEHITSSPSPSPPPIRRTERNLSHSLKRKPPTITFVQDPHTTTLPTSSSRTANATSPERILIPSEFEEGRSGFKFSNLKPLWGEKRPKQQLFHASSSPHLTSKPPLPVVAQGEPRRHLPLGKKRSEPFGPENDTSTTREFSLTALWRYEAKCDFFRVGELPNDGARRKQASRKEEVTNPKNATLRGSILFPPPVPPVPNVGDAVKRRNPSRSRTLPPRHRSASPPSSTEQPKMPKALPPSPLPYLGQIQDLPHPKPMPESFLSTPYPTNADFVISHPDTPDMKPRTPKPSTPRPPTSDSPAGT…			RecName: Full=Paired amphipathic helix protein pst1; AltName: Full=SIN3 homolog 1 [Schizosaccharomyces pombe 972h-]
MDBLdec1_00400	MRRHNPMRVPDSHLPHGLASASSTSSKTEAILPILQKMESADASERKWACVAVSNLIQNDPSTRRLLQGKNIVGALITRLTDSEEEVIVEAAGSLRNLCIDGGYDICAEMYNKNILVPWKTFIPKISNTLTQYLEASASTPENAQNIVYEFADNVITTLWCLSETSNKALNAINEIHLVPFLMSFLAARDKIPLGPVTAAAHCLYVLTDDNYPVIADVRADAGYISCLLEIVRTGVAMNGKAKEPSDPRSTTLKVLCSGILRNLSPLPPPTAASFVDIDKDIVLPLLQPIIASVSLHETSKMVLDLVAKQALEPQIEKLSLKNTPKSDHKSKEEIELEHLEANLRTVQLGLEILTGACATLPDPENDVPKKGAENGIDDEDQDLEMDEVDVDMQEDTPS…
MDBLdec1_00401	MIVTRRIVWIADAVSPSAVFSQAVISRGSVYVFGNVSCTKRLALVEEGVQPQTRAALEHIAVVLTAAGSGLEHTNKANMYLSDLPRDFQAMNEIYLQFFDKNKLPTRTCVGVASLPLGAAVEIECIAEIP
MDBLdec1_00402	MSERLLSALNQNFDAVPYSRPETPNSDAAQQIGFVGLGAMGYLMAQNLANHRTSFPPLLVWNRSAEKSEKLLTALGKNKIRIAQDLAQVASECDVIITNLANDAVVRSVYEKFAEALKSVPPTQRRIFVETSTASSPPSAPRISPCELSSGELDALVSSIPHSHLIACPVFGTPAVAARAQLLLIMSGDYRSKKEVAYHLVPAMGRKVIDLGGNVEKAPTFKLIGNSMVLGTLEVLSEAYTLAEKSGIVADNVHHLVQGKTVAYSDKIANDKFDGSVGFAIDGGIKDASHIRRLTVETNAPMPMIDVAHQHLLTARALHQSKKQEGKAIFETLDWSGIVAGARVAAGLDGFDSKKHVSMVRED			RecName: Full=Probable 3-hydroxyisobutyrate dehydrogenase, mitochondrial; Short=HIBADH; Flags: Precursor [Arabidopsis thaliana]
MDBLdec1_00403	MASQQAYHAYAQSKGTLVPGQSISVNKFNVQVERYLSQGGFAHVYLVRTAAPVYNTTHHVLKRIAVANEAMLTEVKKEVDVMGHPNIVHLIDAAWHRMPNGTYEVFILMEFCPGGGIIDMMNRRLRERLTEAEILQIFVDVCEGVACMHNLRPALLHRDLKVENILQSTPTSYKLCDFGSAATVSRPPANTQEIRTLEADLNRHTTLQYRAPEMVDIYSRRPVDEKSDVWALGVLLYKLCYYTTPFEEHGQLAILNVQYRIPPYPVYSLHMNQLIASMLQEHGVRRPTVFELLSHVHRLRGTKSRFKYNIPVPQPLSPRQQTQFRPSPSPNSMENVGMPPSNRAPMSVSPSNGQGVQAREKVMEAIAPHRRDQAFSNDYGSPSTSSSVQKPPDVQTIQP…			RecName: Full=Serine/threonine-protein kinase ppk30 [Schizosaccharomyces pombe 972h-]
MDBLdec1_00404	MPVAYVREALEHSNYQTFAVAEVGMADAPLLDCDFPKTVTTLSITQTILELFNTSECRSSQRRGTRATDAERPLLERQSELPSVTRPRSKSKPEHIFIHPIHSNIARADVLASELGISGNGDRIHGSKHEREAAPWDAGEGKHAGDSESRPHNGHESDFDSD
MDBLdec1_00405	MQFSLALLVSVAAYCAHPTVDTFQGLARKDCSSEITAFNLARRERRNVKRSTYPNLLNVTLLASSPQRQHEVIISMDIQSRKLTAYVQEDYTANPLVRQDVTDGQLGIALTLDIGILDVTTCKPLPNVMVEIWSPNAQGNYGTSFLRGAFPAGSNGIAEFQTIFPGFTSEGANHINLMVHTSSSISSGVAHTGQVFFTDKWTTIIGMQSPYNTNTHIRVTNLDDPVYATANKAGFYPVVDIESIHDDWPEGVLGYITVGVDPSKSRTIS		yes
MDBLdec1_00406	MRILSLTSLLAIASAVSASPMAKSGAVAARNCQAEIATFNLARREKRGHAKRNFLPELQNLTCVAAPETPLVDYVANPRVRQDVTEGQAGVALTLDPSQNQI		yes
MDBLdec1_00407	MDIDTVDYDSNRYCYTTESTDSFGLGAPRGVNSDIEISDVDMAENRYRSFPAPHATSQRSYSQPLQGGSTYEPKSGSSSNSSGSYGYRSAGMNEWRMQELSRKNVDLQQRNRKLEREVTILQTRVETMEQVVRALAPHALQSPAPFATSLPASPLIPRAAPPMGSSALGLVDSSELKEADYPKVRFWHKASWVKFNKDCADTTDLRKRSTRGKPPASEGSNVSMQYVEDADGHTITGERATAIRNHMRLLWRTEGDFGKLPQTWKRATQPLTQRYHQEMRSKFPELALCFDNWKAEQIAIDNYPPWYKNYSAKGGIKEEVQDNSPLTESSSNKRSFAEESLTSVVAKKQKGPSPDNAHGVGPRVKLSSIKIRTPLDQTITTQSSMAILLPLSPVDLAGS…
MDBLdec1_00408	MPSVISGSLLRSQGSVVSRSPTVETTPPLAPSFAIPSTPLIQPAIVEVKPRRPGDNVVRRMHSTRLPTEINMTRARELDDSLNRDLINRINRDVSGLSQIIFPDKKCCGFNIDVNFLTTLPAGILEQNIIPSERFHQSKHAEQYGALYLNEIIALLTQHFKSLPKGSSKLCGATPKCYWTAAFADTLLPDDTSARKPDIVLVDIVDGMLLEAAAIRWPNVYAVAELTKQDSFHANIKQTIVSKSYLMLLQQGDRNFSISLGIYDHRFRIGLMDCEGQVMSQALDFSQASDCCDFIRMIIGLSFADKSFIGLDDSMERYPIPQNHISRIPFDKEERRKVTAALKAEEEALRTSATTSARSEAQRHAAGKAAVKDAVFPPGPNYPYAPYQVNNPPLQLSSI…
MDBLdec1_00409	MSTLPKKKLCTCTRYCKGHTYVAAATYARHREYRDLTPPPVFGPEFTAFINLHSRTPNESDDNGSDVDMGNHLEYNGEEGGDDGDLPEGMRDEGDQPGGQMTNSQEVNHETPFQEDFDISQPQNDNLSNVLRGEVLEPGWTPLELEEDMNVDQASHPEGAGVPGSSNLDNLMETARLDDIKIALHFADSLRGASLDDGRYPLDKDVLERLRDPPIAPIELSPDQRLSLDLFLSVQNAAQDVYTSARKAILRRHPEDDILSYDTVKRLAAEISGISPIITHMCINSCIAYTGPFADLEVCHVCGEHRLDPETQKPRQVLNTMPIGPQLQALKRNREGAEALGYREQFTQELVEALAQNGGSVKKFEDFFHGSDYLLSLQGGLIGENDIVLMLSIDGAQLF…
MDBLdec1_00410	MIESLAEHGVTATDLVPASMTTYAVANPGYDPVKARRLTGERDSTAHDGFDDGSISDQTLLNEPPSTEHDDPTTPKLKPFPEPPPHIKRLRWSSATLQHLPYPGLTSLSSTDQSVTLDIRWTVLCNLFLVLIADSVYDAQSRVLLESATFKLALGWLDVVKFESRVTEALEIQEDVEKTEHQEVIEGRPKAMKKARYIVLGHLVRIRLCETVPTDIVLGGGLVIRLSAGLLAPVIGGGLGATLATIWISGSAGFLAGVGGMAIITTGGVLTGSGIAVRGMANRTQLVRTLDILPLHNNKWRHLGVRPITLIGFSLGAHITSYALLELAKQKVFGVVQNVFFLGATLTVST			RecName: Full=Uncharacterized membrane protein C6F6.13c [Schizosaccharomyces pombe 972h-]
MDBLdec1_00411	MVEIWSPNALGTYGTTFLRGAFTSSTTGIAEFQTIFPGHTSYGANHINLMIHTSSSMSGTVSHVGQVFFTDRWTDVIGQYMNYAQNTNTRMLNARDPNYKMANSAGYSAIVDIESINDDWPEGIIGYITVGVDPSRKA
MDBLdec1_00412	MIQRLSVCSRPSTTVLMPTLNEPNDFTPPGMNQRSFFVTLSARALGSVGFGLSILAIWVRWLVPSAQATGPAVTSITQAPRRSRRRSSLPAPSAHNTRQITPPIMLNGDGINQNNGNQDCQNRSRRVYFADTPTSLRTPSPAELPIGAVNVNPPLLRMPAQETAKSSFSSSSFAAPPLIDTLSRRDNYDESIVESDSSSRRSSLSSHLPRIIHPFGGKFPHDGRSEPSPASGTRTPPSLRLADDTKSVRRSSIGLSAPWSLRNRNRVDTQSDMPAVRSSLPFRRLSNPKDTSGLRSSSIDSVQSPSTSYFSLKSHRRTSNPVPRARTQPYEAPYFATPPISPDFTAFDARKSRQILHDALLNSTRGQATIRQEVGKDDGNRGRQTDTREQTELGLGHPR…
MDBLdec1_00413	MSSTELKLTPALVVVDMQHDFVYGSLAVPDANAVIDTINALLHCPFVIKIASKDFHPPNHISFAETHDKPVFSKVTIYPPGRPIDKRPLEQVLWPVHCVANTPGSEFVEGLDLEALDHVIHKGTDPSIETYSAFRDPWHLSNTALHGILESHGVTDVFVVGVAGDYCVKWTALDAVDFGYRTWVVRDAVRSVSDTGTEWEEMEKKGVRIVDSAKVKDLITP			RecName: Full=Nicotinamidase; AltName: Full=Nicotinamide deamidase; Short=NAMase [Saccharomyces cerevisiae S288C]
MDBLdec1_00414	MPTRRVVYKPRAWSSHSLRSTTSTLVEFSSDKCAEATRENQDTREELAEVPAEFHNPFSNLTSSSKTSPNTAFAPSAFRIRLQPHFHYTSLDIEPEPYFTTHNLPEDEVEVEVEIVESVDRQLLLRRAGRPNCRSVRVSEDIDADIPQKLDEI
MDBLdec1_00415	MRGNKTPPTQAVLPVHHGTSACQKQGWEKPSIETHKHPSGWSFVVYLSKINKKTNQKESVRLEPDQPHLSPTLLEARHWGATYALYRFCNGIQLHLVLPPGPRDYWNDLAVEHKNSPPHLKWKYAADPFAAREEAKANITKRETATAKEASLAKPSQGQASGDFSQAPEVRMATSLREQVEEAIKKGISMYPETSDAASSILDDAEASKVAQQLGHLGFTAPQTRNAISFLSQPSRLACSLLERSSPLEACTEYLVLHLPECDLPQRFLPALNSSNPFITSAHSGTDDLKKRWIEDKTIKQAGWPAHAVKEFTTIPSLLQNWDDLLVSLGQRLIGEDWIEGSGLEVAGVSPFDINADEVDALGASIVDSMDLVIPLFSAPIQIHILLSPEKVYPRRDFS…			RecName: Full=Putative DEAH-box ATP-dependent helicase UM11114 [Ustilago maydis 521]
MDBLdec1_00416	MADDLYNLEFLSLVAKITQELNNHLGLNDKSLAEFIIALHDQSNNTLSAFKARLEELEAGFPDSFVKNIDRLILSMHPKHKKRNTKPSGQNRVKTGDSQLTEEEKKKRLFPGLALKDKEVTPAVSDDVFLAELGDLVSGRKRPRQLEEPGSLKRQRRDPSYSPKRRSPSPPRGRGRENDRYGIRGGGRLTMDERPVIFKIYNGKVSGLKEFGAFVTLEDVMGRVEGMVHVSNIQAGARANSASDLLSRGQPVKVKVMSVAGSRIGLSMKDVDQVSGRDLTPHLRIKSEAEMEEERARAARASSGANALPLRSKDEGPIRSAKRLTSPERWEIKQLISSGAIDASEYPELDEDFNNPMAHAEVEEELDVEIREDEPPFLAGQTKRTLDLSPVKIVKAPDG…			RecName: Full=ATP-dependent RNA helicase DHX8; AltName: Full=DEAH box protein 8; AltName: Full=RNA helicase HRH1 [Homo sapiens]
MDBLdec1_00417	MTAAVAASVKLTPSDVEIATRAADHFTRIYYSTYDSNTRLNDLPQFYRPSSSLVWNGKPFQGATGLRELIEKMPVTKHEVQSFDCHPIPGTSPPSLLISVSGSVTHGCGPAGNPATTSRNPEGHPRVFSQTFMLVPDPAAPASKPGEVAKYYVSADALRFVG
MDBLdec1_00418	MDTQNQIRVLSLNCWGIKYVAKNRSKRIEAIAEELSHSNHDIVALQELWVFADYEKIQQRVATHLPNSKFFYSGALGAGLAIFSRYPIISTSVYPYSLNGAPTDVAAGDWFVGKAAASVVILHPVIGQVQVFNTHLFAKGGEDGPEYNRAHRLVGAWEFAKLTRQAAEVGRYVIALGDFNSIPTTLPMTVIREHAGLADSWVTTHTNDTSTTSVSTPLEAIQKYGVTADSPLNSYSAGKPLDPYARKFLGKRLDYILYRQPYRSHTSPDARFPTIKATECKVVMTGKVPDFDFSYSDHFGLEATLEIEILTEEERARGRVGSSVPSSPMSSELSNSTTAMVIQALTSCYQFSRQRSRKELRIFCLCLMLLLMITVGTSWLPHIWINPVFFVLTIFLSWL…			RecName: Full=Inositol phosphosphingolipids phospholipase C; Short=IPS phospholipase C; Short=IPS-PLC [Schizosaccharomyces pombe 972h-]
MDBLdec1_00419	MPCVFHCAGVANPSTSNFDDFDDESSADSLCHYATPGVTPPSARVNPKMKYQPRRPLKIWDYWKYGLVVVSKASEITRDIFSHHIWGPRKKSWGIEMTLVSSIMRGAGRHTSLIDIATTRMLMSVGGLVPLPSDALVTPVSFRVKKRNLPGILAEFDAAEDGTRELSGEWVVGKKTWQRLQVEWKTTQDRSPSDAKSMNESMKTKEQVILYIHGGAYYLSSAAAQRLISIPLSKFTDARVFALDYRLAPETRFPGPLHDVVSGYLRLVEDLQIPPENILLAGDSAGGGLCLALLMYLRDNNYSIPAGAILMSPWVDLTMSCESWDSNANFDVVPFPAQDDHMNPIALYLGERMEDYLTHPYASPLFGDLKGLPPLLIQVGDAEVLRDEVTLLARKATLA…			RecName: Full=Monoterpene epsilon-lactone hydrolase [Rhodococcus erythropolis]
MDBLdec1_00420	MEKLSEQAGEGKKKKKKKKPKKKKPEQSEPPRIGLSKFFPDGIYPEGEIQPYKDDNIWRTTSEEKRYNEKMANEDPEMTYQSIRRAAEVHRQVRQYARKTIRPGMTTTEIVENIEAGTRALAEENGLESGVGFPTGVSLNNCAAHYTPNAGDTTVLQQGDVLKVDIGVHVKGRIADSAFTLTFDHNYDKLLEAVKAATDTGIREAGIDVRLGELGGLIQETMESYEVEIGGKVYPVKPIENLSGHSINPYQIHGGKSILLVKNDDQTKMEEGEYFAIETFGSTGRGRIVESGECSHYARVYDAPRVPLRLTSAKSLLKSINKNFGTLPFCRRYLDRVGESKYLLALNHLVAQGIVQDYPPLCDQRGSMTAQFEHTILLRPTVKEVVTRGDDY			RecName: Full=Methionine aminopeptidase 2; Short=MAP 2; Short=MetAP 2; AltName: Full=Peptidase M [Schizophyllum commune H4-8]
MDBLdec1_00421	MFSVKATYRGEIRRFSFPDSTSFPAYDQLYIQLHRVFPSSNNYYLSKLLFCPDSSKPGRILIAREVHTAEDYNKCLVAFQGRSWPNALLRFSLLDENNGGFVSGNLLSQPVGQVPWKMDGPPASLQSSATPRPLSSFYIPPPPVTFSVPPRALSQAPMDIDPVYVDVSNQNSRTLFSGLHSVPPPPRPNSSGCCNIAETKVEIQNLLHTFQTDLDRILIRTFGHAASNHTSTHATPPPAVPVNNAFLPFHSPPLDCSLCRTPVVGERFICSACSALVSRFLRRFVRTSYFEIGSLIGRFVAKRNLSLMAPFMVIMVPSTPAISSNSGSSLPTCGTIYPTVTHTQPGGKCYSCAAGLKHVSVLTKSSPNIVSPSLYPSSSYAATTTRVRHKCLDCPDYDL…			RecName: Full=ZZ-type zinc finger-containing protein P35G2.11c [Schizosaccharomyces pombe 972h-]
MDBLdec1_00422	MTVPQGRPKLKPAFKNARSVGPLYTSGPVAITLDGNKLVTCVSEDILLTNVSTGVEICRFASDTQAINSLCISPSSTHLLVFTASLSLRIFEIPTSSTSLKKVIHPTRVVSRAHDAPVHVCRTDPTSTYLASGSADGVVKVWNIRHGHVTHVFKGHGGVVSALAFNYPQDMSSVTQEQKMHLVTASVDTRIRIFDLSAMSNSVGGKPEAVLEGHFSVPRALDVSLDGKWLVSGGRDSVVLVWDLSSKPSSSKSSGGKAKGKNKAFSPTLIKTIPVLERVEALGLLRPDEDLTGSTSAFDSIRFYTGGEKGVVKIWDGKDGNVLFTLGKEQTKISDDQEEQRQIIDVIYIPSMANVVSIHADQNIIFHSLSTQSLTRQLVGYNDEIVDASFLSPIFTATS…			RecName: Full=Probable U3 small nucleolar RNA-associated protein 13; Short=U3 snoRNA-associated protein 13 [Schizosaccharomyces pombe 972h-]
MDBLdec1_00423	MSSLRNILNPEDGRRRTVKLILNMDQASTSERQSSPGTSPVSDASENAVAESAESAEDPTHKDHEPHPDCPDSLACLPDTDGRPQHTLPVILRCAILGSPRKRLTIREIYAAMEAKYSYYKTAGPTWKQSVRHHLSLNRLFERQPRPVTDPGFGSYWTVNLTAPPGTKRPRKRGRQNKEASDGSPLPPKKRGRPRKILPPPDADEVQTCSPLDDDEDDKNGSRTELAASTSSQGQRKCTQVPDHYGGDKLGYEDDLDAAYGSEEDYESEEEVIHPMDRRSSLVGLSAYAPSRSSQPFSLPPISSFQNDASTDSIIESMQAEITSLRRQSAEAVSLSLRLSEQLVHAQAESSSIRATLRTIEGILEDESKRRREAERAVDIEEKRRRKAEEALNELLSRS…			RecName: Full=Forkhead box protein J3 [Mus musculus]
MDBLdec1_00424	MSSVLSRRLISPLLTTPTTTRFISVKSLLHGSPDAKKDGELDILQHSRIVGRGKYIHGFETHRVKPEKTEEYKKAAEAYYLGIKNDPDLRVKLTGSWETMIGEQDTFVHILEYENYGGLDKTIELLRSSPEHIKTYQTMLPFLTSKSSQLNQEFAFFPSAPPHAQGGIFELRTYTLQPGTLLEWETTWRRGIEARRKYTAPVGAWFSQVGRLHQVHHLWQYPTLEARKELREQAWQVDGWAETVSKYHVTTRPSNWKLAIGNTHSPYSPVSHRALNMEWHYSDHSDDEASQDAQATSRKRSSRACDQCRKTKSKCERLGGDSTPCKSCALAGTACTFLGPSYKRGPPKGYIHAIEQRWHQVESLLGAIIQCPDPRVQDLVSDLRQDDLAREIIRRVDNG…			RecName: Full=Protein NipSnap homolog 2; Short=NipSnap2; AltName: Full=Glioblastoma-amplified sequence [Homo sapiens]
MDBLdec1_00425	MSIMEYNGGSVIAMVGKDCVAIASDLRLGNQALGISSNFQKIFPVTDRIYLGLPGLATDVTTLRERFRFRVNMYTIKEEREIEPETFAHLVSSTLYEHRFGPYFIEPVMAGLSKTPTGGVKPFIAATDLIGCLNFAKDFVVAGTASSKLYGVAEGLWEPDLEPEDLFETISQTLLNAVDRDAYSGWGCIVHVITKDKVVTRTLKGRMD			RecName: Full=Probable proteasome subunit beta type-3 [Schizosaccharomyces pombe 972h-]
MDBLdec1_00426	MPPRSIYATTFSSLRQPCRRIVTQASPTTTRAYAKAKLAEIDALTPFSPALVDSFGRRHDYLRISLSERCNLRCFYCMPSEGVELSPDGNILTNEEIIRLATLFVKSGVTKIRLTGGEPTVRKGVDDIIGSLNELRQFGLKSIAMTSNGLSLHRRLPKLIENGLSHLNLSLDTLDPFKFELITRRRGHEAVLKALDVALNSPLQSVKLNVVVIKDLNDSEIFDFVEMTKDSHMSVRFIEFMPFTGNKWDKKKMIPSSELLDRLSVRYPTLRRAPDELNDTARSWKIPGYAGSFGFISSMSDHFCSSCNRLRITADGQIKVCLFDAKELSLRDEMRRRATDDELLRIIGRAVLGKQEKHAGMEDIDVITNRPMILIGGHPRLRTLSAPEERKPIRAPLLL…			RecName: Full=Molybdenum cofactor biosynthesis protein 1; Includes: RecName: Full=GTP 3',8-cyclase; AltName: Full=Molybdenum cofactor biosynthesis protein A; Includes: RecName: Full=Cyclic pyranopterin monophosphate synthase; AltName: Full=Molybdenum cofactor biosynthesis protein C [Bos taurus]
MDBLdec1_00427	MHIASISDLGNPQLNADGVQDTMAINYLGPFVFTQALLPFLESTAATGEDVRIVNVGSDGHKDVTYLDYSSKEAWNHKFQWTLIPPLERYKYSKLAVHLWTNSLAARLSMGKSKVMVLLVHPGAILSDGAIRCLKTLPLSTLWIRLLGTMMYPQEQGAFTSTFAACAPRDDPEISHGAYIVPPNVAVRQAPAALLVGRQQQLFEVTETLLKEIGV
MDBLdec1_00428	MYEEAVDQCTEVQRGMKEKAAWVEFMDRLRESNSNTMRSLTTEGVMPAHEEFLGVWINGCRESDTLWLLYLQAPCFIIRELGSLENWVWSTSQDMHKSWVAGSEAESLKSSEYDKIALCNNSSLYFYSAPPLHPAILPSDSKDYSSSLYTLGWTAGQTGYQPRRIPSPPRHTPDLLDVSAEDPDERPPPNLALAAPELELIQLYEGHAPWIKPPRVLSTRNQKGAWTKFLDKGNGHFVRIKDASELDSDDGSYIMYDRQHRRELYTDQGAPILPSLVNDKTIFGWPAPRAYFWEQLGQQKKTWKQVVSSAWVYGTAFPLTKDASRKPRPPPTTDLPCLTPPPNPLPVAKSQNPLEIPDAEIGSPSCSHVDWDFIMKSPPRTQNCSPSMDSKASKILWGS…
MDBLdec1_00429	MGNHVLLLTIALSGAQVLSVFDALAGFTQLDMAEEAKPRTAFHCHLSLFQFKRMPFGLRNGPSIFQRIMQGVLSPFLWLFSLVYIDDIVVYSTSWEDHLIHLDQVLGAIADAGITLSPPKCFVGYTSILLLGQKVSRLGLSTHQEKVSAILDLVRPQSVSDLQKFLGMVIYFSAYILYYSFIAAPLFGLLKKGIRFQWTAEHEIAFCQIKEALSSAPVLGHPERGKPYRLYMDASDITLRASLQQVQSLSDVDEGLVEDTAWGATLDTTVVHVEQVICYWSRTLAQAERNYSATEREALGAKEALVKFQPFIEGEVVILITDHAALQWARVYENANRRLAAPGRIHSNVDPLSRLPRIPQHDSPMRDDIPPIVPDQASQNRTQTLEDANSHAPAKRAAF…			RecName: Full=Transposon Ty3-G Gag-Pol polyprotein; AltName: Full=Gag3-Pol3; AltName: Full=Transposon Ty3-1 TYA-TYB polyprotein; Contains: RecName: Full=Capsid protein; Short=CA; AltName: Full=p24; Contains: RecName: Full=Spacer peptide p3; Contains: RecName: Full=Nucleocapsid protein p11; Short=NC; Contains: RecName: Full=Ty3 protease; Short=PR; AltName: Full=p16; Contains: RecName: Full=Spacer …
MDBLdec1_00430	MAEIRIPLDHIPPSHPLIENLEHFQDWYRTLDAYKSLLPILRPHRSLFVFHQFFRLAQDGRETALQNLATLERLKRDVENSLESANLIQDTVLRQLICHDILTHVRGRYDPPPPPPYPVSPQTAPPSPSTPEPPLSRAQRRRLRREAAFRLTRSTPAEASLIPTPPAQLSRPASTTPVLLLPAEIPTCQRCDLRGHMASQCLTRICRWCGMMDADHADNDCVISRDQDSVYQDLGGDAFDEEGIHNMIGE
MDBLdec1_00431	MHEAPGRRGFLIRRPASTSAPATVSISTVILAENSKSFRIPISASISERNVDTQSLIDSGAEGLFLDKTFAKENNVPMKELRKPIRTRNVDGTYNKAGPITHYTWLTNKIGKLVTRDLFLIQDLGDENMILGLSWLRKYNPNINWETGQLEIDPKRARRTFSSILKEKNEIWRLITQGTTTTTTFSKRTLGSALRQAEEIRQLRIKTKVILDRKAKEQDFLEIESSPRKETTQTRIYLKATFEEVEEDKPQFVGQTLGLDEPIIMENRGWIQEQIPSIPPETPVDKTEQPDEPAQILPEEFEPDEDYLSNDDLIISYIQGEPVLGIFEEKEAPLTEEHRSPEYTVKRKGQTIGRFTKALHSIRHSYSQHIWIRQKISIAQELAHLHTTEEKDKPKPKTI…			RecName: Full=Retrovirus-related Pol polyprotein from transposon 297; Includes: RecName: Full=Protease; Includes: RecName: Full=Reverse transcriptase; Includes: RecName: Full=Endonuclease [Drosophila melanogaster]
MDBLdec1_00432	MTVNKKRPTLGNPKSVASDTLPSSVATVPASSKRVSSCLTPTSGSSPTSNRPAISFVKLDSKGKARAVPAVNRTPTVESVPDSEDVPAKPTLPPYRPILQDESNFSPVHVGAPPCQTLRAPPSTVESQVGSVTNMELFPAFSTLVASATSGISDYKSVDERSEPAAPSLDYLLEPTLTPPPEGSRINRDYDNSVEEPPALFDSHPFIFEGLPNLSNVTIRNETLECSVFRFHNAYDPVIDYNLLDRYGSVDGLLPGRNKEESDMVRNLIIRWETPHNNLRWENLETAMENFSKLLLTPKDLVRYEGPSVIYSLNKPRLEEITQILLAVHQLLDNIGFQALRSLGWNPHRTDILLTVATFQERTKIAIKHIRNFFKSLDRIFNRPGDLDSVSSHNSTRMS…
MDBLdec1_00433	MKSIIFGLALVSTAAAQVVNGISTVSAYGPAATTPPEAQSASSSASAPPSQPTPPPAAPADFYKVMPYSAYQAGGYQSLDCGYGYKKSSNGHCQPESWYTYQGECYGTTIININNQCHQQFVTKTVHDTIVKTVIKTEVVPTTVTKFMTETQHVTDIQHVTRTQIYTSIEVRPTTRVWVSTEIIDKTKILEHTLTATETKTQAVVHTMTATETDTRTIKETQTNFVTKTQLSTVVLPTTFTSVWVSTRVIDNTKTMLETKTATVTDKFTSVQTQTQTETKTDHVTMTDFITRVQPTTVTSVWVQTETKDKTKTVLNTITSTRVEDRTYVQTTTFLSTATATATTTEVQKVLETALSDCLGKCKSKWTLSPGNSNQWNTYASPSTTAYSAPTQGSGSYGS…		yes
MDBLdec1_00434	MSRQLSLDTTPPEYHGFPLLGTFNRKAFTKSFEILAARVAAVKTGLILKAPQMRGSLMNLQKIRTVDLDPSDPENSRLVLLRVSNKGAKVRHSLSNTFDVDHRKSAKLSPDTLKFLESETEGLVPYMVTLDYDYWTADEVLRAVLPEHLREEAPSGFATTGHIAHVNLNAEYLPYKRLIGQIILDKNKKIRTVVNKLDTIDSQFRFFKMELIAGEPDFVVEHHESECTFTFDFREVYWNSRLHTEHGRLVQVFNQDDVIADVFAGVGPFAIPSAKKGCAVFANDLNPSSAKYLNTNVNMNRVGDLVRVSCEDGRDFIRSVFHRSFGDPFPALSGPRLSKTQEDLARRRRKKEGRQSPSPDKSPVVLPPRRRITHFVMNLPDSAITFLDAFRGALASDVA…			RecName: Full=tRNA (guanine(37)-N1)-methyltransferase; AltName: Full=M1G-methyltransferase; AltName: Full=tRNA [GM37] methyltransferase; AltName: Full=tRNA methyltransferase 5 [Coprinopsis cinerea okayama7#130]
MDBLdec1_00435	MADLPPQSVLEHIVDVHCHPTDAPSISPQSMARLHITICAMSTMQSDQQLVRNLALAHPMKVVPSFAPRLKRTTGYHPWFTYRISIHPHASKDDHYRNLFCETSSPSRDHVAALDKLLPLLPDPIPLDDVISDLRRNLEAFPEAMLGEVGLDRVFRVPFDYYAEQRHLTPFVVPFDHQLAILEAQLDLAVEMGRNVSFHSVKSPLATIDLLARMQAKHKEKWSRINVDLHSCGLSPETWRDIEKKHRNVFLSLSTVINSRSSNHKALIATCSPHRLLVESDYNNVDCCTEKTWDMIRTIADVRGWPLEAEWINGLEEKEWGTVRRLEKNWLAFKTGNTPYN			RecName: Full=Cut9-interacting protein scn1 [Schizosaccharomyces pombe 972h-]
MDBLdec1_00436	MSDYEQLHRQCRTLENLFDTKLTSYSQLAASLSRNNQDVEATGSAERWRDLEAELDDLLEKACITPRPVSPSWLTIQCSGQYKDTERCSRIMHANSGGQSVKTALEQANLLSGVRNDIDAYKSSAADSLLAERGRIDSSHRMTDDVLEQAYETRSEFARQRTSLTGINNRMMGVLNTMPGINNVIGMIKSRRRRDSIILGLVIGVCIIIILTYIWN			RecName: Full=Golgi SNAP receptor complex member 1; AltName: Full=28 kDa Golgi SNARE protein; AltName: Full=28 kDa cis-Golgi SNARE p28; Short=GOS-28 [Mus musculus]
MDBLdec1_00437	MDLSLDLRDHDDWKAGLLRTLDYPLHIKTFAVEPISGLLAIGTAGGVVYVFGGPGVETRLTLPDMVGVRFLHFASSSFQLVCLDDGSMLHIWSLASYGRPKLVKSVRFDPTNSLTISPCHSHAFLALNAGEIRTYDLTCLRKSPYTMPNMWKLYEDKLFASGTPFAPSPESRRSVETVIHPRDLNRLFVAYGGGIVLTDLTERITTRAYEFVLPPGAPGGFGYGSRDLLTHRRPDVTALAVHPAGHFFLVGYSDGSLAFWAVEDEEKPLLVRTLDDLDVNLVDTGQLDEHITQGKKGESATALEREPIFKLSWSGFSNSSDPRGGKTTLAILGGLNPGEAPGLTVIQLPPFNPPEPPPLAVPSPKQPSLHPIIREAMRDSLDPMESYFYFTRGVVQDFL…
MDBLdec1_00438	MFSFRNSPSSTSVFLPSLRLYPLLSLQAHLVPFCPVALPRSTAQQVMGPEHTFDISTNKVTLPKLASDGSNWLLYKERVINTLTSKKLRRHVNGTARKPAEPREQNGSFYKSGSLAPLTDKEVEDYEDAMDEWLQKEAQVCEIIYSTVDQSTFIQVKNKLTTAAVWTRLNAIHGNKGVMFETDLLSRLQNARLVEGDDMRTHLTNLTSIKQRLEEIGSPLTDEFFASCIHTSVSLLPSYAPLITTLDTVAREAGKPTTSEKLIWHLTQQADVAAITENINKSNQAMFAAHSKAKGDAGKSKGKSMGKGKGSDKRHCDNCGKDGHTSDQCFEDGGGMAGKAPDWWVKKHGGQSKGKGKQKSANVAKKSEKSDSDSSENYAFLAINASNDDNYRNVALAIT…			RecName: Full=Retrovirus-related Pol polyprotein from transposon TNT 1-94; Includes: RecName: Full=Protease; Includes: RecName: Full=Reverse transcriptase; Includes: RecName: Full=Endonuclease [Nicotiana tabacum]
MDBLdec1_00439	MSTWNLGINDVTEQEQAMKVKLSSKDGHIAALQTQLMKQTQELQELRDTYNEDLRKLVDETNRTLQLEAELNTRSESLRNEKIGSQNISQALAAAREIIKQKDLDAKDLQANLESLSHLADRHKSQADKLAQEKTTLEARVRELQATCNQTSAPPTTPGHRRTAIRSRSRSSSPSRLRIVALEQELAQVGSSLSQKEADVLFANEKATRAQDELIKVGNEKTALERRMTRQLAETQALLEEKEGDLQDLQGMLGNQSRERELEQRIEEDDAKISAMEKNHRAEEAKWRKKVKELENELEQQRGCLADTGARQDELTKEKEKAVGERDNLRAKLSSLEGLLRSKKAQMRERDIDEPTMVDPSNEDSMNVDDETATTVQTLLTAVDRLRAERNDLQNRVDF…
MDBLdec1_00440	MSSPTSPNNSKNASGAPSRVTLSLGHLPQKKDIKAPWPRTPTRVDPNNPPWPAYRGYHEYSFAHATMQARLPTILGKAIEDTTRTLNEQSSEELVVDLVACIDRMGELMTDLSGNAKLRPVVDDGEADVALWNKEIAKYFQGKDFMNAPWLFAEAYKYRRLHEAFSVSRHWRDYDVFYRQKCDTFSRSSDAVFELSMRFADPFKIAEDLSPAERLEAERLMFLELTQVCLWGNSTDLSLLINMTEEQIKNLQSTGGDHLAATEKNILGNHLNRLWITVKELREKTGGRIDFVLDNAGFELYCDCVYADFLIQSGLANQVRFHGKRYPWFVSDVTKKDWDWLLNSMVYGQLFPKASDIELESLRRLGRRWKQYEKEGKWVYEQHPFWCAGYTYWDLHSEA…			RecName: Full=Damage-control phosphatase SPAC806.04c; AltName: Full=Sugar phosphate phosphatase SPAC806.04c [Schizosaccharomyces pombe 972h-]
MDBLdec1_00441	MFSASLLSTLLLVLAVSANPIVIRDSRVTLPLARRLNTTSIHNLVRHDVTRAKALRARAEAKASGKLHVDAVINEQVDNQAVTYIAAVGVGSPATTYGLLIDTGSSNTWVGATQPYVRTSTSVATNNRVSVTYGSGSFSGNEFTDTVTLAPGLVIPNQSIGVATTSSGFEGTDGILGIGPVDLTQGTLSPATTTLIPTVTDNAFSRGIITANEIGISFAPTNSIEILNGELTWGGTDSSKFTGAITFAPITSTFPSSEFWGINQSIRYGASTNILSSTAGIVDTGTTLLLLATDALTRYRAATGAVLDRNTGLLRITAAQFANLQSLFFTINGATFEFTANAQLWPRALNTAIGGTTNNIYLIVGDLGTPSGQGFDFVNGYAFLERFYSVYDTANRRVG…		yes	RecName: Full=Polyporopepsin; AltName: Full=Aspartic proteinase [Irpex lacteus]
MDBLdec1_00442	MSSREPLWFCHECHAEMRPLMVPDPVCASCRGSFVERMEDPANDPREFAHHHHADMDAEGLPPGMDTFLLSLQTLVDRGIAEGRPQSSRIPSESGSSGNRFTFQVRMRSSQPSNIGGRSGNGDGEQVPTMSEFLRRGPDGGNGTITGPLMAQYLMALLGQRDGLLGAFGDPATEGRMGDYVFNQEALDQIMTQLMENSNAHRPVPATEEIISNLPREVLERHSLLLERDCAVCKEQFKLETEDPDEQVVITLPCNHPFHEPCILPWLKSSGTCPVCRCAKLADFRLAAPNVSHTIDMPSYPNHSTTLQRVRVPVPTHTAIALQVQLREVETDLLGEIMDRTHPGFCIPSLGALSAAGATMVLRQDAHRRIQIRLRRRKAEAMDIFPVAGKSSTSYHHGT…			RecName: Full=E3 ubiquitin-protein ligase RNF126-B; AltName: Full=RING finger protein 126-B; AltName: Full=RING-type E3 ubiquitin transferase RNF126-B [Xenopus laevis]
MDBLdec1_00443	MPTYDRELFLGVLLPAAFILLAIIHDVIKAIPASKSRGGGPLNKTWSFLTIEDIMDPAHKTEARCFTLQSRVLTSLALIATAGWLACFVYGVFLTDISYASKALATMFTWTYASLRTSISPPSTPPYLLIAFACTHFLFFLIEFGFDLVEWDERSIQLALDVTGMIIPGLFVWVAGTLPLQAAPSMAFSCPEDDVTLWSWCTFSFVQPIFNLAMTRTLNETDVWILSPFFQHKNIFNKCLEYRALHSTHSLLRFLLVSNSLDLILDAVLELWSAVVGFVPPYALKEILSALTTDDHDAQSTAYFWALVTFLAHLSFAQVDLFQSWHTRRCYERTRGQLFCSLHYKSLKRQDISGQIIQEGDNHKSADLGKIVNLMQGDTYAVAQRFWEFSGIFTSPVRL…			RecName: Full=ATP-dependent bile acid permease [Saccharomyces cerevisiae S288C]
MDBLdec1_00444	MARSTLVLLKVLLIVRAHSRPLGTGLSSDVRRDVVGDFLDDDDFLYTYSNTHDGYETFSSPETTTFPFGGLFPDESQTRTESQTQTTATAATTSTTAHGTHHPTAANPTAAPSTIVTPTPTISLPSASPSSGPDAAEAASMPSAEGKQWKIIGLIVICITFVGGAILTIVFFDAWWGFLCALVCQRRRGGGKEDMVPDWGTCSWEYKLPGPHEDGYRYPGAGSSDNIKRVIGEGNGGGMGTGMGRGGGTGPELLVNPFDSHPRGLLVSPQPFYDPHPLEPLARRPSANVRSPHGFP
MDBLdec1_00445	MSDPNFIIDTPNLHLTQFLPTSQAHCAFLVQLYNSSQFIAAEGKTGITTEGAAQERIQRRFVVEYERNGYGTYLVSLKPTGSLPAQPIGTVSLNKGDSLDALPIPDVGFAIVPEMNGKGYATEAANALLVWAAQASRRILEKLGFEYRGMRRLKPFGGSEGAVYAKPEMKNLEEYGFD
MDBLdec1_00446	MGAHVRFGGHFVQAHVDNTATVVERIPDGDSLRLKFQLPEPTPSRPSLLPYLIPKGYVTIDGASLTLTAVDDVERTFDVMLIQHTQQKITLSKKLIGSKVNIEVDMVGKYVEKSVVAVLGGSGGEGIRALVEKVVEEVIGRRRVI			RecName: Full=Riboflavin synthase; Short=RS [Schizosaccharomyces pombe 972h-]
MDBLdec1_00447	MASDHSLKRKVTVKLTYTEPSPSRPTSRSNFSRPTSPVKFQPPPPSNAPIKPKAKVNSSAQIGAVRKAASASSSPRTAPGSRPGTSEGPTPRAASPAKPPPRARPGTLSPTFKPAVRATVRSDLKPTATKSTPGTPESRHRSQTDVGRFTPELRTRNGSVSLHHTVSFSSFQGSNLSSGSSHSPPPPADHATHSDNEGRYSPSPPVRIKSKVTGMVKPAADSLSPPSNQPQYPSTRAGTPRVRAPSISSTVSSTPFAPSQPPIFYPITTASPAANPHRYATARSPPQTAHRYYQPLQQQTRNDTSIAYTRQNGVARVDPAAIPLPPNSPPTSAVSFSSRSSVSRSSVSLTADSADSGLACAVSAPNQNGTGDAERLRSTLDNLLLYTEMNTREDNYSGD…
MDBLdec1_00448	MAPSRKAGKKVAPTPKKSGGQGKVAKADWKEGFKKKQVGVADMTLLTTISNESINDNLQKRWTNGEIYTYIGAVLISVNPFRDLGIYTQETLQRYRGKNRLEVPPHVFSIAESAYYNMNAYHENQCVIISGESGAGKTEAAKRIMQYIAEVSGGQDSSIQEIKDMVLATNPLLESFGCAKTLRNNNSSRHGKYLEIMFNTQGEPVGAQITNYLLEKGRVVGQIENERDFHIFYQFTKGATDEQREMFGLQGPEAYAYTSASNCLDVSDIDDVKDYSDTLKAMGVIGLSREEQTEIFRMLAIVLWLGNVQFGELDDGNSKIADTDVTDFVAYLMGADSSQVQKVLTSKVVETQRGGRRGSIYDVPLNPAQAASGRDALAKAIYNNLFEWIVSRINVSMKP…			RecName: Full=Myosin-1; AltName: Full=Class I unconventional myosin; AltName: Full=Type I myosin [Laccaria bicolor S238N-H82]
MDBLdec1_00449	MGSQNDTTDISDLKTPKLPAASRDNPHVLPDELSYLITAFLPSNPPSDRSKAYLTLSAFCQGARNSSTSQGSGTDPNTAALVKAFGPLVVNRLAETDENALLASVSFLTALFQVDWQSASSIFQQDGILEAIMDSVDLAPSTQLARAVAQLLSQACGHKPCREVLSAQSIQWLNFASRKSPDTNTRAGATTALIKISKGSASDNAEVTESLAAAESVQVAAWGQKDEELAAAMREIVVSGDDQASIADAVEGLAYLSVDPAIKEALSRDTAFLKRLVTLIPRHEVASSEPPTTLVFGILLIMSNLSAYRPRLTEEQTQAEKLQQMAKASSAKFKIPSASALDDDEQVKARVRRLIDAGLLDIFASAIRTDTSGVRILSGKALLSIVEDKDNRGKVLQSG…			RecName: Full=Protein unc-45 homolog A; Short=Unc-45A; AltName: Full=Smooth muscle cell-associated protein 1; Short=SMAP-1 [Rattus norvegicus]
MDBLdec1_00450	MTSYNASSLPQYESRDVTIQSGDLVLLRIPNGDVKGVKVEKESTVTIGRLGSFYTNELVGQPYGLTYEMVDKKLKAVLPRSIQEVGRNSQKLLEQNLALTSVEIAEDTDATNELINDGEFVQPLTIEEIEKLKVSGVHVSDMIKKQIEQHANYSLKTEYSKEKYKKRKEEKYSKSFTTIEPTLFNVCNYWFNKDQTRIRDIRVDSLSQMLNLANIRPGGRYLAVDDASGMVVAGILERLGGEGILLTICDTDSPPAYPVVASMNFKPHITSGILVSLNWATSEADYNPIIPPSDIPPDQIRSERQKSRLNKRKAVTDILASTREELFSGEFDSLIVASEYDPWTILQKLVSHVAGSGSIVVHSPHIQILVNLQTQMRATSQYLCPSITEPWLRRYQVLP…			RecName: Full=tRNA (adenine(58)-N(1))-methyltransferase non-catalytic subunit TRM6; AltName: Full=tRNA(m1A58)-methyltransferase subunit TRM6; Short=tRNA(m1A58)MTase subunit TRM6 [Cryptococcus neoformans var. neoformans JEC21]_x005f_x0001_P0CS07.1 RecName: Full=tRNA (adenine(58)-N(1))-methyltransferase non-catalytic subunit TRM6; AltName: Full=tRNA(m1A58)-methyltransferase subunit TRM6; Short=tRNA…
MDBLdec1_00451	MTSPLSTRTVILVGLLAVALPVVFRIISSPLLLLLISPPFLLVIGLLFLSLNLFLGYLVDKRVNTRNDLQCAARPFAFSTPAAWQAVLTRSQWSQNTPQSFPPLCPDAPLVSSALNDILIMIVRDLVLIWYKDLSSSPSFPMAVSSVLHESLEGVLNKASAIDLSALVVKRILPKITAHVEQFRQSEVALRGAGLERKLTQSEELDLLLASRYSGKGGKLHPAIENLSTTFTKQTEEIHLRQLVEKALPYVLPETESRSQAFKLVVREIVVCSVLQPVMEMVSDPDFWNRAIDQVAGAAIHQQKLITKVRNVLEAQSPRSQPRISPTAPLPTELITIRTDGRQFESFLRGISRCSSLLDARRLKNDVVGEIRRTRSLLANHDKEDWINGEKTEDVVAFL…			RecName: Full=Sorting nexin-12 [Schizosaccharomyces pombe 972h-]
MDBLdec1_00452	MSSASAVHRKPIQLSTAEGFVCGGIAACIAVTISNPAEVAKTRLQLQGELAKGGGVKVYNNAFDVIGKTWRNEGIRGIQRGLGPAYAYQILLNGSRLGFYEPFRHNINKLFGISAKEQVPLTSVLAGATSGAVGASLGNPLFLIKARMQAYSPALPVGAQHYYKNSFDALSTIFRAEGFRGLVRGIDAAILRTSMGSSVQLPSYNFTKTQLVTHGILPADSTWTFLASSSVSGMCVCLVMQPADTALTRMYNQPTIRTPDGRLHGTLYKNPIDCLWKTFKVEGVRGLYKGSTAHFMRIAPHTIVTLTANDLILGLYKDFRRGRQRNLDDSDA			RecName: Full=Mitochondrial oxaloacetate transport protein; AltName: Full=Mitochondrial carrier protein PMT [Saccharomyces cerevisiae S288C]
MDBLdec1_00453	MTPLHRIALLCLSALSSVAAVTPGFPYGSQKVRGVNLGGWLVLEPWITPSLFDNTGDSRIVDEYTFGQYQDRTKALDALQGHWDTWITEADFRAIAAAGLNHVRIPIGYWAYDVSGGEPYIQGQLPYLTKAVNWAAKYGIKVIVDLHGAPGSQNGFDNSGRKTSNPSWHLSQSNIARTNAVIKTIANTYKDSTSVVSAIAPLNEPAGFLGDTMLSVTRQFWYDSYGNIRYPYGTSQQSNTVVLLHDAFQPLSYWQGFMPAPGWEAVMMDTHIYQMFSVAVSLAVPEGLPYTHQTSRETQENQMSDSQHIQTACSKASSLSSFSLWVVVGEWTPAATDCAKYLNGRGVGSRYDGSYPGSTRVGSCTGKTGKASTFSAAYKTFLRQYWEAQTSTFEKGQGW…	GH5_9.hmm	yes	RecName: Full=Glucan 1,3-beta-glucosidase; AltName: Full=Exo-1,3-beta-glucanase; Flags: Precursor [Blumeria graminis]
MDBLdec1_00454	MSIDTLRKRYEAAGQDHLFTFWSQLSPVERDALITQLDALDIERVNRIYDKAVGSESGPLSPTSISASIEPLPKGASESVGTPDKDEEWRRIGLEAVARGEVGVLLMAGGQGTRLGSSAPKGCYDIGLPSHKSLFQYQAERIARLQTVAEQEIGNPAGSVAIPWYIMTSGPTRRETESFFVSNAYFGLNPKNVILFEQGTLPCLADDGRVLLESPYRVAVAPDGNGGLYAATRSPLSPEDKSHTVLSDLAKRKILYVHAYCVDNCLVRVADPVFLGYSIHKQADCAAKVVPKAHPAESVGVVAYRDSKFSVVEYSEISPEQAARRDSETGELAFRAGNIANHFYTTAFLNQVETFEEELAFHIARKKIPHVDLRTKQIVKPSKPNGMKLEMFVFDVFPF…			RecName: Full=UDP-N-acetylhexosamine pyrophosphorylase; Includes: RecName: Full=UDP-N-acetylgalactosamine pyrophosphorylase; Includes: RecName: Full=UDP-N-acetylglucosamine pyrophosphorylase [Mus musculus]
MDBLdec1_00455	MNGVSSNHTQGAMTTRAAKPPPAGPTPPAPATAPPTPPVHTNATHPPPVNRPNPPHSHTPGTNGHQHHAQKGKKRNDVPVDPATMYESLKNRIAALEEEEVLEEEEERRFAEEAVKSVKGMEEAAIHPKYIELFAELKRLERDHAKEKQKLVKDKDAAKGQLTKANQTKTKMENLARELQKDNKRLREDGKRLALSVEEAQDELMQMKNDLAKRADKAKIQDIKYREMPDIVVKVVCRYRAELFFKISRKTKLSRLFNAWTDRMERPAVGKKGHGGNDGVAGNQMNGSAKTEAASTQPSGSSITTPTTQFIFTHNGRSLETEQTPEEAGMEDGDEILAVEMMDLTEDPGPDEWSQYAEPQREKLKKNWNESPQDARRTLEEIFDGVVRERLKEVLRQYE…
MDBLdec1_00456	MRSPSSSPSGSPVRKRQRLSSPTYDEQLDDLSQADIDAFDELEAQISNTQSPSKSSSRRRLRGPNLQHTSSDDAAPRLANALKLKDDPDNPFTNESTSTKNTNNAFSVTSPTPMHGFSMASNLRVGLNTCSQNFERSPSPEEPSIQDFDAWFQPTATVPPVVFKIASAARSELETLAAVGFATASNKGIIAPSSAALAKAQARMKEIWQEPNSASPNLCSQASISTTAAEDAENAFRLPTGGAVKRSPLRPALHSLGNSLNTPSFISPSTSSPLGFSRPSATQNNAAFILTPTELFINKNSKPFKSPLLTSKSTTANNDIPGSPLNPRNRLSGFATARSQHPLASIPITADPSSFSTPSFSSVTTPARHPRAIAVGSSFKRSSPAPFVTPFKSGMKPGQ…			RecName: Full=Breast cancer type 2 susceptibility protein homolog; AltName: Full=Fanconi anemia group D1 protein homolog [Rattus norvegicus]
MDBLdec1_00457	MRRASSSLVRQGRNLCKASLKRSFSTATPPSVKITTLPNKIRVATELTPGHFSSVGLYIDAGSRSETPETSGVSHFLDRMAFKTTGTRTDVEMSAAVHSLGGQIMCSSSRESIMYQSSHFHKATPEALSLISDTVLNPSFLAEEIEAQRDAAFYEVREISSKPDMILPEILHNVAYGNKGLGNPLLCPENRINSIDELALRAAMKDWYRPERMVIAGAGMQHEQLVELADKYFSSLKSGPVLSSSQTRSSPQVPLHLLSPTSPIPNKSLTRAASYLFPNAVSDDVISRDSTYTGGHRFIADTKQEFNHLYVAFEGVGIHDDDIYALATMQVLLGGGGSFSAGGPGKGMYSRLYTHILNHFPQVDHCASFHHIYTDSSLFGLFASFVPASSGIRGGNTPS…			RecName: Full=Mitochondrial-processing peptidase subunit alpha; AltName: Full=Alpha-MPP; AltName: Full=Inactive zinc metalloprotease alpha; AltName: Full=Matrix processing peptidase; Flags: Precursor [Neurospora crassa OR74A]
MDBLdec1_00458	MSYTPRHLALVAVCISPPHLTTMVNSSSDVAWLLKPGFHDPVTATLDWCEANYQFSYYIAEMANSFSNLFTIGLAICGGLGAASQSLPTRYIIGYAGIALVGIGSFAFHATLLFQAQLADELPMIYVGVMSLWLLFDDQPSFNLKSTHTKLLIALLIAFNILFTWSYMIYRNPVYHQVVFATIVLSAAARVTYLLKWSDRTLNIPDKTKATIGKVFSTGAASFALGFLIWNVDNIYCDTLTRWKVYIGWPRAFLLEGTPLLISTPRMYSLSQAIPGGMY			RecName: Full=Alkaline ceramidase 3; Short=AlkCDase 3; Short=Alkaline CDase 3; AltName: Full=Alkaline phytoceramidase; Short=aPHC [Mus musculus]
MDBLdec1_00459	MLGSLSRLALCSSSRRLYSTESPKVPVKLIGELRKLTEVSITKAREALGASDNDVNLALEWLQKDLVTSGAKKAAKVEGRFTGEGLISTAVLSSGAGSQTGLGRGGVRATMVELNCETDFVGRNELFGRLAADIAHTAAYISEPSGSETAFQECSLDMLNEAPLISQLQPNSQTSATVGSSIRDMIAKVGEKISLRRAVTLVGNPPQAQSDFGLRLASYSHGSFTSPTQGRIGSMALLALRSPKLGELLASEAFRDDLARLERSLARQIVGFEITSIASPAGQKVETALYDQSFMMFPDNLSGSTVREVLERWALEKGLVETEQALQSGGLVVLDFKKWAVGETTNSSEPASTQ			RecName: Full=Elongation factor Ts, mitochondrial; Short=EF-Ts; Short=EF-TsMt; Flags: Precursor [Laccaria bicolor S238N-H82]
MDBLdec1_00460	MDAFKSPQDIPQDLLLIHDIIGVPTTSTKSQKALKVIADKEDCINSSDSDNASEDEIEADLTALNDEEERPKSLPESDSSSQSESESELDASDAFESTSATLDLDEDEEGGPTPALGIYFQTKHEVVEADISIPETAEVGPEEVLEKVGQITTIMGNTVIISGVPSEGAERGSERALDSDTLLVFENRNVMGYVSSPFPSVKFNNEFPLDPEKIRISREVFHVPARSNFVFLSHLKTLKGSDASNVHDEEPAETELEFSDDEAEAAYKASFKRKRGESRSHSVAASSRQSTSTPSQMHDQDMADTSHLSRNPYDEHGPYDVGFTAGPSRPPPIPYDDPYSDSYTSMTSQQTIEPIVETENFNHRPYQQHDNFSSPGRARDQGRDRSDRGDGKGRGRGRG…			RecName: Full=H/ACA ribonucleoprotein complex non-core subunit NAF1; AltName: Full=Nuclear assembly factor 1 [Schizosaccharomyces pombe 972h-]
MDBLdec1_00461	MLAIPSLVVASAGYTIASPLTSSIGPLDLFSRALSSSCSTAGTQSCRNTTAVSNLCCFESPGFWDTNPSTGPSDSWTIHGLWPDHCDQTFDQNCDPSRAYTGIPSFWVDINGQNEQFWAAVAFFRTVVKLFQSLPTYTWLANAGITPSSTKTYTLSTLTSALKSASGGFTPALDCQSGSLNAISWYFNLKGSVIDGVFVPISAPKAGSCPSSGIKYPLKSGTPTGTTTPTATPTGTPSPDLPTKATIKALQSSSSLVGGLLSLGTWSTQTLATYTISGTSSSFTMTSSKGNCGVSAGTFSCGSGVSLTSFSAVSSTDNP		yes	RecName: Full=Ribonuclease Le2; Short=RNase Le2 [Lentinula edodes]
MDBLdec1_00462	MNAVSTSSNPGTQVRQKRVLPSRSRRGGPGVGNCDADLMILETQRRKFENEPLIPADTPFLLTTNSAVASTSSTSFELNIHANDRYFERPEVLKAYREQLIIQTPEFASLGDTPAGRLRARSQAGITEDGPPETSDAAYEKRHRKYETFEKRQRLREKEKLKHEQYKLKERIDQLRAMDPSAFLTLPDNLFPVPNGDVEPEVDDEEGTISAMHVNGGPACNEGERRRTEMLDIAHMLEERYRVLLPPDRVRKTVGQIGVDASVEPEAPAYVGREKIVEPEEEPTIETARQESERLKLKIKLSGRAPSATIQTSASKSTSYKKRRQSAPPAPKRPPARKPKATHEEPAIRPASPVVVVDFLTTPLHEASTPPPVPFPSKDYPPSPYPAVLPQRTIRPSVS…
MDBLdec1_00463	MYSLTHRSCVGRRFFDHFARFASNKTSQSRANNPSLNPTSPAAPAASENQIPLSPATQASSDTSSRNPRIASSWNNVTIPTREEILKRPRKIVPGHDRGSLYKPDLSYLTKGSSTSFASRLAAEAAPVKPPFTNPSTVPSSLPLRLSKADKQETKERKRRIAEATAQRRAERLAREESQKAKAMAIPKKPRQRVQLTQRPADAYAGIDTAMQQVQRRGTRPNQHGQQPSRRGPASRGAQTERKASNTRHDARPPRVAAIPKMRTMHPVDSPSDEDITLEILEQGGDDKASAEFRTPEVPLTNLDDIFGPSHEKRLEDATRAESNFTEAQVQWLREVNGGDYSRFAPQAGADFVTPHRELGPLKHARLVLAKRRDVSVGARKDAMAIITSAVKDTGTKAV…
MDBLdec1_00464	MLTWRVFYTWDARYWDEPSSVELVFIILNFVACIPVLLAVGAFSLYHLYCLLGNSTTIEGWEKDKVATMVRRGKLREVKFPYNLGRRRNVESVLGRNMLLWCWPLPTPGTGLRFELAEGNDGIAWPPRDPSTYNTEGADKEFVLPSSPWTYENGSVNPDLEPYNSRRREAKRQPKRLVAGVSSLPPYHPDYQGAEPVYDTPESSSGEDDYARKPLVRASSEGYEVRPVDREDLLHRYLAEIGEEPGRYHRYIPTPTSESESEGDMTLAESIAKRQ			RecName: Full=Palmitoyltransferase PFA4; AltName: Full=Protein S-acyltransferase; Short=PAT; AltName: Full=Protein fatty acyltransferase 4 [Cryptococcus neoformans var. grubii H99]
MDBLdec1_00465	MSKREVGQLNGGNEIEGPRTKRRRETAGNSSDVDITHSDPVISGGDNVCEINGARNEEVKELGLKLWHTVKDAVNKEGRTLSLDFLRRPSKRLYPDYYQLIQRPIALDDIKKQLDNDGYPTLEAVRQEFELCFNNAKQYNIKESDIWRDAKDLLKLVNKTYSKLAPPNENGENVDGEGKSKSKAPNLNRLIKSRLQKLVDKTDDSGRVLSTEFMELPSKKDWPMYYKEIKRPQCLENIFKHIKRKEYHSSSEFAADVELVFANAMAFNQEHTGIWEDAKTLRDYFRVLVSDLPPPFALPEYAVKPKIKIKPQAAQQSTFPAAQPSTSPSQTLRIPAATQAKASPTPIPISPAAALPGTTTTPPASTLALSATQSAQLPPMGAPQPISYMNTTLSHYPNA…			RecName: Full=Chromatin structure-remodeling complex subunit rsc4; AltName: Full=Bromodomain-containing protein brd1; AltName: Full=RSC complex subunit rsc4 [Schizosaccharomyces pombe 972h-]
MDBLdec1_00466	MALVSSALIEVCVDSVQSAVNAAQGGADRLELCANLGIGGGTTPSLGLLKVVQKAVHGLPIMAMIRPRAGDFLYSEQEVEVMLEDIRIFKECGVRGVVVGILNKDGRVDVDRMKQIVDEALPLEGKSEIFWTNNASHAFIIVCFHRAFDMTRDVDEALRDIESIGGISRILTSGQRKSVLEALPVLESLFCTTKELIEDEPWGLTILPGSGINPQTIGPILDSLLPLGLQEIHLSGANWKDGGMLFKREGMGMGIGGDMNWSVWVTNAQIIREIREIVDARWELHTNGTHGDGN			RecName: Full=Copper homeostasis protein cutC homolog [Homo sapiens]
MDBLdec1_00467	MSNLTSNNLPPTFPNDQQFDGENYIAFRDCVLLAARAHGATAYLKGNAQKLSPLATTTHPLNIPLPPDPTDWTSLTPSLQEWEVRDAWTLSLIVYNMKNPIGLGVKINGTAAEAWAALTTQYDTTSEIAAVAAENHLRSSKLLESGDFQEHVKTLCMKWRIAIEKGAEITDKTFRAIIISSLPLSWNTIVSSLHSTSTSAELIAGLTVHWDLVKEQNMVAGISSSALQAKAPVAKSAKSKVVCANNNCGRTGHTIDDCYWPGRGKEGQFPPNFRNRARHTSTTTSSTTTPTANLATNTSHTTYALVATQYAPAALYDAHGKAIDAYLSPSALALKAGATIYTYADSGASDHCFVDRAAFQDYEQYSALQRGQAADRGGTFSIIGRGTVRRTVKIGSTTS…			RecName: Full=Uncharacterized mitochondrial protein AtMg00710; AltName: Full=ORF120 [Arabidopsis thaliana]
MDBLdec1_00468	MMQGGHEWYHTLDLAYKKLGYYTSRADSGVRSRLNKNQWTVSNTWGDDTFAMSNSKEEAERAKVYDISGHRQLRRPFPATNSDVLFRRTPDFSPRNAISSSSPQPRCHDPNHFPSLPPSLLGRPVIVVLPTRPPISSLSDTRTIGQAPQLDLLEIYLPILITLRDLQRPRYSIPKPTTVLIEPLRTPVLTKDQARHRPPTYPGSLDTYSSNSEPEYDTPSEGTPEPDPLADSTFGLIEQRNPEPYIPLYAPTPEPEMVEQSMNPDPQTTTPPTHRNGEIKINLPAVFDGTRSKFKTFILDLGLYLKLNEETYNTPNKRIAFLLSYMKGGTAGPWKENFLNENLTKDSNARTRLRTLKQTGTADEYITDFKVQVGRSRIKEDAPLIEYFMEGLRSKLLEK…			RecName: Full=Retrovirus-related Pol polyprotein from transposon 297; Includes: RecName: Full=Protease; Includes: RecName: Full=Reverse transcriptase; Includes: RecName: Full=Endonuclease [Drosophila melanogaster]
MDBLdec1_00469	MLTDTTSNAFILAALIAMVVWMIGLTIFFFRRRRQWERRMFKQEQGGNRLSSHPMELTLRDPIPLPIQLVPPTPAEPTQARTRIRPPRSNSLPPRPSNIPRVYSPQSPNWETVVIESSYDGTLPLATNVVSLMAEIRIPLDHIPLSHPLIENLEHFQDWYRTLDAYESLLPILRPHRSLFVFHQFFWLAQDGRETALQNLATLERLKRDVENSLESANLIQDTVLRQLICHDILTHVRGRYDPPPPPPYPVSPLTAPPSPNTPEPPLSRAQRRRLRREAAFRLTRSTPAEASLISTPPAQLSRPASTTPVLLLPAEIPTCRRCDRRGHMANQCLTRICRWCGMMDADHADNDCVISRDQDSIYQDLGGDAFDEEGIHNMIGE
MDBLdec1_00470	MDPELDVPTLAPAVEQPEQEAWQRLIAVKGQLQTQASQIGQVLNSVAELRRIVEQLAIDTARRVPNPVAAPNPVPATPAAAQHSPHSTDHLRPAPPDSFDGEREKGRAFINSCDLFMSLVPKAFPDEQTCINWALSYMKGGRAARFAARTLRYPKSYGGVPHFRSYAEFRAEFVSSFCPQDEKRTAATTLETEDYYQGARSVDDYIDAFQDLMEESNFLDGAQLVFRFRRGLAKRIEDKVAGMVDGRPSDEHVDQWIEATCLVDYNHRANFVSFRPFSAPPIHAIPPGAAPVTCSLPPGVPMDIDTSRQRLRTPGVCFQCKKPGHLSRDCPDQFDIRVMKASLENQWRIFSYATESAESHSIAALSPCELDSNQDIPPSSPGLPDIGVHNSSSPGKPPS…			RecName: Full=Transposon Tf2-1 polyprotein; AltName: Full=Retrotransposable element Tf2 155 kDa protein [Schizosaccharomyces pombe 972h-]_x005f_x0001_P0CT35.1 RecName: Full=Transposon Tf2-2 polyprotein; AltName: Full=Retrotransposable element Tf2 155 kDa protein [Schizosaccharomyces pombe 972h-]_x0001_P0CT37.1 RecName: Full=Transposon Tf2-4 polyprotein; AltName: Full=Retrotransposable element Tf2…
MDBLdec1_00471	MGSFEAKDLGEPEYLLGMRIERDAGSGAISLSQRTYLERVLQKFGMADCNPRSTLLPPGTNLVEFDTTSASEEDKFFMLNKPYREVLGSLMWAQVATRPDLSYAIGMLARFQSNPGPAHWHAMMHVLGYVKGTLGYRITYRHKRDAGMLKPEGYVDADYGGDLDTRRSTNGYVFIMANGPVSWSSKRQATVALSTTEAEYMALTCAAQQALWMYSFLLEVKAGQEPPATIYGDNQSSIALAESTKGHSRAKHIDIRYHYIRERVQDGDIKIIHIPSTENITDLFTKPLPRATHEYLVKLLHLF			RecName: Full=Retrovirus-related Pol polyprotein from transposon TNT 1-94; Includes: RecName: Full=Protease; Includes: RecName: Full=Reverse transcriptase; Includes: RecName: Full=Endonuclease [Nicotiana tabacum]
MDBLdec1_00472	MFAREGCTGITINHLPEEHKDATDAKASVEEAGARVNVQPCLRWSRNASTHRYSHGEVWKAEHLGEQRIEAMYRLRLVPGKMFAVTKFALPHLKRGSNIINTTSVTAAIFGILSRRIDASPV			RecName: Full=Uncharacterized oxidoreductase YhxC; AltName: Full=ORFX [Bacillus subtilis subsp. subtilis str. 168]
MDBLdec1_00473	MSTAHSPRFLDTPPEVILHIFSYLDLPDLAALAQALPALAVLTVDPILHQNRVRIIAPSRVKHSLFGASPHGIAFRPTVGDLVHRGVMRGFGIERRWRIGAYFYSRNSITQYENGLRLERRHASDVVSTQLRRRPTRDKFLNSISHVLPDVELASHAISRILLPAIHQLKWSLQRDRLSKMVRLGCCGSIHQDGVGFGDWREKKGRGIVEDGERVRLAICPNIRKTVKFYEGLAQQPN
MDBLdec1_00474	MGSKFGSKPQSVVNEYSGLKRTTRIVHILFSNHHHPLVNHFNGPRSGHPSHRGAFHLCRSSILLCHVYKVLPPAVLPLSDACSSPIDAVVIWDWIISLPREYRFVWRTHWTPVKIAYLFCRYWVITVVPYLLYCFVVDHPLATCQKIFKIPVALAMWNQVGSQSVLLIRTYAFFNRNTYVLFFLLSALSGVIAYQLYVDTTQMLLLPFATPPFDKGPCFPRSKPHSAHLLGFFIAPLLFDTVVTAMTVWKAFTIRRRNGGPNSRLIQTFLREGVFYYILISIANLINGIFYLQPRQVISAINIPLSVMLGPVLACRLILDLRERGSETVSHSEGTGIAAFTTKSMTQQQCSPFTPPAHRKSATGGYGRHTRGMHTVSSNIMLSTLGSIHPDIDLEAEQD…
MDBLdec1_00475	MYSNIDDCDEVFNFWEPLHFLDRGHGFQTWETSPQYAIRSWAYIILHLPATRLATFLLGAEKRPAFFAVRIFLATLCAFAEAKFYRTVTEKVNERVGRYLFFMLLFSAGMWNSSAAFLPSSFAMYMTMFAFSYALDLPSYVKPRRTLLATLAFAVGAIVGWPFALALAIPFVYEELFVFGADLVALEVYQSWIFKRWKRFFAAGLAASLIFIPVVGVDSLAYGKLAIIPWNIVRYNIFGGAERGPDLYGTSPWNYYFLNLVLNFNILSPLALLALPALAVTRLVDTKRLGIIKPTVVESSPFTILVIRLLPFYLWLGILTLQAHKEERFMFPAYPLLCFNAAVTLYLMRGWEEALFIKLTSSPYRASQSLLFARFTLSVVAATSIISFSRIMALWHYYH…	GT22.hmm		RecName: Full=Alpha-1,2-mannosyltransferase alg9; AltName: Full=Asparagine-linked glycosylation protein 9; AltName: Full=Dol-P-Man:Man(6)GlcNAc(2)-PP-Dol alpha-1,2-mannosyltransferase; AltName: Full=Dol-P-Man:Man(8)GlcNAc(2)-PP-Dol alpha-1,2-mannosyltransferase; Flags: Precursor [Schizosaccharomyces pombe 972h-]
MDBLdec1_00476	MSGRGKGGKGLGKGGAKRHRKILRDNIQGITKPAIRRLARRGGVKRISGLIYEETRGVLKIFLENVIRDSVTYTEHAKRKTVTALDVVYALKRSGRTLYGFGA			RecName: Full=Histone H4 [Phanerodontia chrysosporium]_x005f_x0001_P62793.2 RecName: Full=Histone H4 [Agaricus bisporus]
MDBLdec1_00477	MQLGKCGPCHAIAPTYEALSKQYKGVNFLKCDVDVGKDVASRYAISAMPTFVFLKGAQKVDQVRGANKAPFIPLSVLEDAVRRHSGPSSSAFTGKGQKLGGGPAPVDITDIQNTVGQATGKVTNLDPQVKILLGLVGAYLLFWYLG			RecName: Full=Thioredoxin H-type; Short=Trx-H; AltName: Full=Phloem sap 13 kDa protein 1 [Oryza sativa Indica Group]_x005f_x0001_Q0D840.1 RecName: Full=Thioredoxin H1; Short=OsTrxh1; AltName: Full=Phloem sap 13 kDa protein 1 [Oryza sativa Japonica Group]
MDBLdec1_00478	MASSLPPLPKIEGDVDLVLDVYTHKSLRFDGAPLNDDYGDTDRLAELGGRILELAVTLHYYFKKPMLTAAEMTERRNRALSSENLEAWLDAYGLRHKLRFAPGETEAVGTPEVTTPQSDLEWHESYLFLQEIRRFFDTYVGALHIRNGMATIQDWISRLIDPDAEPTTLQFSMTSPDIPPTQQTFSPPPSQPPSSPPPLPLNSSPPLSMAVPSLVSLALVNQTAVQRGIVVSYSAEQVGPAHLPTWTVRCCMNGVEQGRGTGKSQKLAKEEAARQAWVRMGW			RecName: Full=Ribonuclease 3; AltName: Full=Ribonuclease III; Short=RNase III [Corynebacterium efficiens YS-314]
MDBLdec1_00479	MSAPENKHSPGAPPGPQPLIPEKYVDVPSQRLYYLSLGLLCQALKLVDFSWYLVHGDESLTNCRKWLFVDFAYCAILNQLRIPRLTYSKAVVLLQIALLWFLDGVMFGGISLNLPTRTNVFDFSSSSNLQELPSTPAAFSLFDYVAPLTFGLFTTPGPKDAHLLGQHTVRMSPISTAQLNPQGFSFCLSPPNNFVLIPVLLNNTNLAGLTYSLTPLGRGDEKPEIVELTTKDLKAIEQDRLEALQVSRPTVATRDFDDYDAYDEEDETSQEPQGALLQNTQSLVHIRLSRPGMLRLESVVDHSHVQARLSHPSTVTVVPCPSVEFAEDELTKDNVRCSGPDSDVQLTIQVLGVPPLSLRWLKTINGRREHFLVEGIEDNNYQDQHIIGMTRGVVQELKI…			RecName: Full=Nucleoporin pom152 [Schizosaccharomyces pombe 972h-]
MDBLdec1_00480	MIAEILLVLAGHSSSLFPSDHTLHPSFTPLLHPGEQQCLESLGLVALRYRKIKAATSRLSHSSSRSICALCATLNHILRNEYESLVIETEAKILRRDANLVASGSFVPLSSIRATFSEWDAPLAALAALVEELESAPHWKHGPLIDMLLSRSHTGVHRVADIISRLSVAVQRVWRTQLTAFLVHGSVSSVDPLASESFALLEGSMPSCVSASSRESITYVGRAIGAVKAAKWQKQLPQSLAIAHTTLLENVLPEDQHAFDLVISQIRTDVCEWLWLNVLTQKDVEDAVELLANYFLLRNGEFSLSVIREIERLKISRLTLRSGPTSMIREQDLNLALLRASLGTTAQHDPALTHLRFSLPSGPLRPLLPSLGNTVPLQPSSLLTSATAPGAMDFHLFTS…			RecName: Full=Inorganic pyrophosphatase; AltName: Full=Pyrophosphate phospho-hydrolase; Short=PPase [Debaryomyces hansenii CBS767]
MDBLdec1_00481	MDDRSVRVPIHHASAFDFDDAFSDGDANEIAYQFSPDAIRQEIARNMPPLELESAWSVEDPAHSNGFLESKNPSVSTLDINGNEPVSRSNSLSPTRTSHSPSPELSDQFSQISLDNVDVKRDEEPEEGFTTGSDCDNPYPNVIIDASASTTHAQRVSLTSDLERRDDRIEHHTHSHSSFLEYPPDSAHSTQSLPAPTAPQPSPSPPRPLSATPPIISHPPSILITEPNTSVAHIPTSSSAPQSQSKPAQKPLGHRPTRSTGPSAFEKVRSKTRPTFLPPKPRQEDDKHMADWQSMMKQSRAAADKRRKALQERRLSREKHIEDSIHIWEKEIVPDWKVVHKNPTLRKLWWKGIPTKLRASMWERAVGNSLALSKDHYRTCLARAKRALLSGVFPQTSLS…			RecName: Full=TBC domain-containing protein C23D3.03c [Schizosaccharomyces pombe 972h-]
MDBLdec1_00482	MIRHNPPCPLLVVSCPFSTKRGDLVRTFLSTSIGWIIVKINVWLAYASVQNSSILLRLRKRLWNWTIPVESSARWEIRSFLTTFPLGRTGYLHLGCNAPAHILELERIRLVWAILRIRHPLLASKVDMHSYNDVKFVYVPPHSAENALSNAKNNLEYRTQTKDELIDSYLNGPRTLSNDRISYLVFSFPEDNKPGGDTLKCEFLICAAHFLGDGMALHQFANDFFSLLGSSTTPELAASLPSSLEDRLPPAKGKFSQVAARVDFQRYQEKLIGGHTFRRKLGASRHTVVSTVAIDENRTTNLLKRCKAHGVSISSALFAVCNIAWAKTSGEKPEMPTLMYSALNLRPHLMASKALNDSYWFLAIGYFNVVLPGFLPQSSSLAATFWHRARLAKVQSTDA…
MDBLdec1_00483	MLTVNAATFQVAAVVAFYMSAALVMVFVNKAVLNDSPTLPLLFLLIQLLIAVFLLHASALVSKRIELPKFDTQTAKKLFPVVFVNVVGLVFNTLCLRDVEASFFQIARGLVLPLTILVSSLHMRATPPQKVLLAAAAVVVGFFIGVAPSTSLPAASTPSPLSLFYGVLSSLFIALHAVLIKSSLPHCNNSTIQLAWWTNFGSAVFLLPAVVFHGEAALFTDMVNDANWDGTVFFWGSSITGFFGFLLCIAGLLSIKITSPITHMFSSAARSVLQTLLGVWIFGDTLTVSRGASIMVILGGTMYYTWIKSQTQPPPPCRPQDVESTGADSRPLKSSDELAPTRDTPPVYSQEK
MDBLdec1_00484	MHEDSESLLTHHSQQKHPSCHRYISILVKRRFLVAACSLAAVSLLSLSFFRSTWAARRTAIPAIEDPIPEAHQNSSTVVTITDPLGPEANLVGIPTAHFRDNLRPDRKYITSWISAGWTNDVMTYINLIYLGLITDRIPVIPMFTPSHIGGAVPPIDFGLVFDVPRLRKALNLPVLEWHDVKDRSSNEWDEVGCWNTWEAVQKNEAYPRRSQIPDRLKLDISYTKAPTWIKVIPNFEHDVHSYFWALAALAFPESRAANLVPPLESPNGHILLPPDEQMLCYDYLYYVCANQPFEMEFDYSPAWRFVGQHLYWTPTIEKLANQYVRLAIGTAEDQPTPPWIAIHVRRGDFEVFCGEGTDGCYASLPVIARRVEEVKAELLHRKGISVGHIIMTSDERNT…
MDBLdec1_00485	MGSTLDPTCVNYADSNPDISGVGVRVSFYLQTFLLVLLVDRSWQEAPIALWTFIATSAGLTVAAVVQGENLTLFQALQVSNLVWLANFGTFFALASYSRQKAASRKDANSHRAFDYKVKFGAMAQSLVSMALTLYMWASARTFGKFSECSHLVKYIFFVIEVPATEVGRTVGLVITAVLTAVYLMITLQELHSYRQSYPDKQNRRSTLPTQSPSSLLSSGDILSPRDLSPRMPTFLHLSSSITLGAAERDLHPSHPFRFTMLDTSSPQSPHKARSSGGKRRPKRRRWSSNLDPMLVGIIICQVMVFTYFIVSTELLLKRNPSNDHTVNQWGFGQILALIVVIPSAFSLTGALNEHGVKRRSKPKKRGMKESRHRKRNEGPGVEMV
MDBLdec1_00486	MRFHILGLGPIGNLVSYHLRRALPKDHFITLIHRTQAQANVALAQGGAIHIEQQGLVTKADGFRSEVFEGIDTSTRSSHFQEANKTSGGPEDVESLFITTKAHQTVPAVRRLLPRLSSNTTIVLLQNGMGVYEELVHDIFRNPEQRPHFILASNTHGAFRKNAHFVHAGVGEISFGIVPDPRGRNFEAGFEDTAIPKPERRPRLRDITPIANDPYHERYSSLRGTVAALLLLEPLNVSWKPMSQIQTTMRRKLVVNAVINPLTAIMGCRNGDVFTTNAAQRILRRVCQEASDAFAAQIKADSQAWLGTLATEGVDTENVSVERLPRSLTRPALEEEVLRIAQATRGNISSMLTDVRQGRTTEVDFVNGYLLKLGSTYRVEMPATATLLNLVKMRAAIPL…			RecName: Full=Probable 2-dehydropantoate 2-reductase; AltName: Full=Ketopantoate reductase; Short=KPA reductase; Short=KPR [Schizosaccharomyces pombe 972h-]
MDBLdec1_00487	MPLVGPFTKRSGPDTDSLTELAIMVKSITKKQLALWGIDYFDLFLVHFPIALQYVDPAHRYPPEWFDDNGRRMSSAENTPMQETWRAMEELVDEGQAKNIGLSNCSGSLILDVLRYARIEPQVLQVELHPYLTQNALVDLAKTLGIAITAYSSFGPQGYIELSMDKGAASLMSLGVIKKICQKHEKTPAQVLLRWATQRGIAVVPKSNNAERLKENLRCDTFDLSDEEIKSISALNMDLRLNNPAEIDPRLGIFA			RecName: Full=Probable NAD(P)H-dependent D-xylose reductase xyl1; Short=XR [Aspergillus nidulans FGSC A4]
MDBLdec1_00488	MAATLFKLTQPDGLTRRITFHNQPTWLALAARIETLYAIPLDNVSVSYIDADDEQVTLSSQEELDDFYKTCHQPGQIIKFTVQDLALARLQRAQTPRTSNARNTFGIGAFDIEDDWQNLPIPPISGLGGIFVPTNPHAFVEVVDSDASTVANRQDGSHNRESVIHSSVHSSPGSPFIISLDKGKDRMVEDDDISSTGSVLAENAPPKPPVHVYDLSSLEQDNLAPFRPRSAADNATLPPPIAAESTPKADTRTISTAEVGSVHATKEIPAQEEDVADPPLPSIEPEGASRPLPSLPDDIANLINTFSSVLGAHPELSEGIRNILRNTSSGIYWQAHRETISRAAQDIVRETGCATEGFRRETEDEAGRRVAEALGGIFRAISQTLGAAPASSSFDTFTP…
MDBLdec1_00489	MAGGRAPPESQPTLPRHRQRYRQILDNIMKDAMGDRIPRQPSPQEIIVIRQETAQHIERIHSLESMRSTIEPAIDSGLEEALFRTRAVYWINFCRIFRINELPNEIITNIFRYVVWSVPDVRAGALWRLQLTWTCRRWRTIALKDPTLWNAIWFRDRPPFPRSFAWFDRAGTAPLDIRISFDKKSQPTKQETIALLDRLFTKLPTIRMFIFIVESWELASLALERLQDYGSRGIPINIERLELHRTGHPYIQLGDAYSPLPEPMALFGGARAPFLQHVSLNGVHILWDNSIFTNLTTLDIRRLPLELAPTLSCFRDILSSSPTLEKLCLDGAGPQLPPYDVPSNPPILLVNLKILVICDFSVQYARYFLSHFTAPHVLDLTLVNLVGEDYSPLLQLLTG…
MDBLdec1_00490	MQPFASPLSSAYLPASSFDGRRHPRLKEGQFLYKHGHRHHSYDNEKAPYPLSYDRHVLEIESLDNKLAQHLRGSVSFVNFSDGPPERALDLGCGTGTWIIEASKEWLACEFVGFDLVNIQIPLKLLDESVARRIEWRHGNFLTTKLPFEDDEFDHVHIQAIAKGVPENKWGVLFEEVNRVLRPGGSVEIIEDDVMFPQLPRWFTAALRMRARRDTSVHYPDGTQRGYPSPPNTPSHNIPTHDHALLESLNKSVFEHRFINLKPTVLASAVLPSYFTTYFRQVTLGPVINFPMPPMPPPQPLPPQIVTSYAVGLDADTLDPRASTMFPAPMNRPTSLSFSSTISASTTSTSDSNGPSVFSARPRTASASLSSTYETPDTSGTFHHTGGESKLSPSQLLKR…			RecName: Full=U3 small nucleolar RNA-associated protein 17; Short=U3 snoRNA-associated protein 17; AltName: Full=U3 protein 17 required for transcription [Schizosaccharomyces pombe 972h-]
MDBLdec1_00491	MPRRKPSSARQKKADIQLKRAVKRGDVPPPDPKKPTSKLKVRRGPTGNLIGSATDHANAATIQAARRLQSAFVTLPPKFLEDTKLLASILPLHRPIPNEFAIFPDIRDDFRSQDTPRLSCPRRPKWRFDMTKKEVEHNEEGLFTKWLEQMDGLVLAWQTEKDLNGDEVVLQAREQESAGLKEACTMPRSPTYFERNLEVWRQLWRVSEISQILLVLLDSRCPLLHFPPSLSAYLSDRKVILVLTKVDISGPERATAWIEFFHKQYPHLRVVPVESYAPKEERVGHQGRIQYEPHLPRSFRERLVATIQEVHSEMLTPPEKVMSNPNWLKRWKPSVKKDIDWNGVLKAGSSKVGVPVGGPALPRVQEMDDEEPSQTQDNNEPEFLTVGLIGQPNVGKSSL…			RecName: Full=Guanine nucleotide-binding protein-like 1; AltName: Full=GTP-binding protein HSR1 [Homo sapiens]
MDBLdec1_00492	MARNGGGSGWGQYLGQYLTIPVVNNAVAGRSSRSYTDEGRFTTLINTVKSGDYVVIEFGHNDGTATPDNGRQVAVGDGYDTTATVTAADGTKILVHTFPYYIQNAVNSFKTKGAIPIVSSQTPSNIWSSGVIAAGPRFVGYAQTAASRTSVTYLNHYAYVAQAYNKLGETATTAFFPVDHTHTSPAGANVVAQSFVRGLLCGSNSLKSRVNSAGQAVPSKLQSQGSQYVHLIECVKDGCL	CE12.hmm		RecName: Full=Rhamnogalacturonan acetylesterase; Short=RGAE; Flags: Precursor [Aspergillus aculeatus]
MDBLdec1_00493	MYSGGCSSDSILFTDMFFAMTLSLLSLFSAGYGQTLYLAGDSTMALGGGGSGTQGWGVPLSQYLTIPVVNDAVGGESARSYSDQGRFTGLINAAKKGDFVIIEFGHNDVSAGAVDNGKQDAVGDGYNITSIVTAANGTQILIHSFAFYIENTVASLLAKGVIPIISSLTPDNIWSGSTIAAGGRFVTYAKSIGARRNIVYVDHYAYTAQAYNKLGQTQTTTFYPKDHLHTNAAGANVVAQAFVRGLLCGASSLKAMVNAAGQAMGAFEVRDACATFRVHQWSSMVMSQNNAIDLVQQIYLSFLNRHLHKVNLEKRLHLILNGLPYRVLVPRCVTALQAIKFILAKGHEYTTLQALLKLFTTFSLTVLLCTFGQTIYLASDSTMAKGGGGASRTNGWGQY…	CE12.hmm, CE12.hmm		RecName: Full=Rhamnogalacturonan acetylesterase; Short=RGAE; Flags: Precursor [Aspergillus aculeatus]
MDBLdec1_00494	MLQSWFGLKDDEKTNIPDGTYTNIAEIPNETLKPAGRTPPTAFMSPHDAVLARIYGQSYAEDIDDGVIRNDTPAPRLDGSSPTGSMPHDQSALKENLYDPYDGTPIGVFVPSEQYLPPHPGSRDTGLGSSSARRMQSGNKEEQWIHLSRVLDIQNEVAKMHLEMEGVGPSDGKGKGIGKGHGRGKGKGFGDAKTREKQDWPDSAREGKAKRRATGDSIGTDSHEVDDEGVDAAGDEEIEMKKAREEQFANLADQFEGRKESIQEIMDKLDHLSKALTEFHALQAPTFEFTKTSSRQNSMTPDQTPPQTQLSQYASVTLPTAGLTNLPNTHLLHPVLPSIQSPRGSPTAALASAAEQESGVIPASLSRSPESVKAKTPVSSLLVNVLEPGKQTHVMESPD…
MDBLdec1_00495	MASPSLLGLPPVSPALKLISPYLQRAHELRVQDPVIAYWCAYYAAQLGISLKAKDSASRDVLFALLGVLERLKKEIGPNDALDVESVSSAYVENFALKVFAMADNEDRTNSATRSTAKKFLAAANFLEVLKIFPKTEVSESTEEKIRYAKWKAADIAKAFREGRKPTPGPATFGGQEDLDATPPASPLPPTTQLDISSSSRGPKSEIDESKKRVSPPNHIDVPRATQAPFAPQPQTPPRYMGGHLDVNSYGHEKGGGWGGEGEATPGSWSTAATPGTAQESSIEWEEHPSPTATKGHKPRRGSGSSGSGGSGVALKAWASEELEPQTGHEHYALHQNEGTVSEFTGVTNSDDSSKRSVHFTPSVVGGMSSSSMATSSAPTSPSYDEHEYVDGGDSRWPL…			RecName: Full=Vacuolar protein sorting-associated protein VTA1 homolog [Bos taurus]
MDBLdec1_00496	MSVPTDTGAGHGLGLGFLSGTVDAGLFERPTSAARNKHGHLDGDSEDSDSAYIFTVTTPSKSSTFGMEGIPLHEPATIDQPTLSRHGTLLSFNTTPGRNAAELRTILGSSRSRLKPGAGLLPPEGNSCADNTSLEQAKSRARVEVDITLNSKTCVQGGYLQGHVTILVQKCTSSETPVLVSSGKIRVIGFESISNDVDCCPFYQCSSPLSIVTTTSEGLFELPYDAEGFARAVEGEHRLPFSMYLPMSANYGVPKGALHVHSGVTVRYIAMVSIKVKDPVLDSRSIAHFYRDCEIWPRLNPSVILAPAARPLQATIRKSIFMGGSGKVDLTLSVHRLHWIAGQQCFVKFSIVTARFISIDPFTKNHTQSGEQKQTSVASGYPCRGAYRYESGCNGSKKT…
MDBLdec1_00497	MKASAGMLEKTARTHSHVSNRAKICDGGERKVVFKGVLDNPFRIHWPSIPLDVLNAVLADTLTALDGIAEYRTSRKRRRNSAQEQTQKKKKMHSLPAGIGAEEPSEMQAIAVDGFLEAKSEKESSSEQPTISQHLVIGINEVTKRLETQIRYSRVTLVATTNTPVKDPPSCPLQLILVCRADINPPILVDHLPHLVAAYNSLEPQVLLKLVPLPTGAELLLSGALGLRRAAVLGIDSDWSLLSTFMTSMAPVPTVSATWLASSISLQKFVPTHIKQIRTSAPKDMKGEKQRRKEEKALTKEGAQGGWYPLPTRHLLSHSQLSKSASGFPYAKMLLAVVGPCCSGKKEIQKYYVSVHGFTPVRILNQEDDLRDSEDQFKIIEDESLSPIEDDGVAHLPSM…			RecName: Full=Deoxycytidylate deaminase; AltName: Full=dCMP deaminase [Schizosaccharomyces pombe 972h-]
MDBLdec1_00498	MAVPSRVVGAKNPQGKVVGILQPAVMASEEQLQEVFKRLKPVCVPLLGSSLLSPTSVPNVLKLLDELRNILLDVKTSGLVLAPNLISYAFFPLSSLLRRNIASDIPDQILEKVFVVLAILCEDWWWDCDLPVWEQIFMLCGAVIAGIEAKGKGRDRDEETKDAAGRCLLALLHPRTPEEDPSTSSTSSRAQARLEVLQGHARTTKFLPILGQTLDSLLVVVDTPHLPLQQVSLEILSLIIGTYAPDDIIPAVLPGVVSRMTRISLGTSTTRGWASGKTVAGALQVMQFVIICAVGDDICAKEGAIHYVVNLEDLAQSAPEKRQTSSRRFSTPRTPSWLRATSSQLLIALNSLTPLVSHPTPSALLALVNFSAAVIGATSMTLPDAQPLLLHFLLSLSNS…
MDBLdec1_00499	MTIPQPRLLLIDSYDSFTFNLASLCRLAVPNCIIYIIKNDDFTIEELLPYLGYFAAIIVGPGPGSPDNAQDIGVVRGIWKIKDEYILPIFGVCLGLQSLGVEYGARLQRLHVVKHGQVSTVEHHGVDIFQGVGRVCAVRYHSLHVTLFEGGELEELAWANDGEENGHVVMAVRHKIRPFWAVQYHPESVCTERGGADVLCNFWRLSQEWTRDNRRIICPWDAPAKRTFRNSWPSIERCSPSPTLSLRRPAITTNVVDVPGLTIIAAAELFGALDDSSPFALLDSAAKPGRFSIVASLLPTSLQITYFVQDTFVTLTRGESVVREELRSCDVWSWLATFMRAHKATGCPDIPFWGGLIGHLSYELGVHSLRVPLNADRKHSNRHPDVNFIFVERSVVLDA…			RecName: Full=Putative aminodeoxychorismate synthase; Short=ADC synthase; AltName: Full=P-aminobenzoic acid synthase; Short=PABA synthase; AltName: Full=Para-aminobenzoate synthase [Schizosaccharomyces pombe 972h-]
MDBLdec1_00500	MILPSPSEIQAKLDIPPAISPAPSLRTQPPPVHPALQYGVLSSTASPPGYQSTQKPLTSITYTFWPQTVPSNSMILAPPLDLENPGPSYYISVNMNCFTPSSYITTIKRSSWDGELVGDFDVPLVRIGLTTSKKLNSVCVRGNEYPINDILKSRHQPFRSSWTWKTPEHDKPVYLYWDDSAAAGVITCFSSKDRTTNNVLARFLPPAHLRKQGRPAEKNRLELSPQGHDVFDDILMSALILERLRTTPSI
MDBLdec1_00501	MTLQQELSMDIPVINLDLFLSKPRDSEEVVNECKKASPAADALINYGALVLHDSRVSERDNSTFLDLLEDYFSQPAEELKKDERPELSYQVGVTLENTEKPKCAVDEPCLRIIEKLDPTERPLDITAHSPDPKCRFFWKMSEKPPYETQFPGLNVPNIVPQAEGLRGRWTPIMEQWGKSMKNAVADLAAMTAMGLGLPVETFRDAGKYGPHILAPTASDLVKYGERNTILAGFHSDLNFLTIHGRSRYPGLHIWARNTGKRIPVKIPEGNYLLVQAGKQLEHLTGGLIKAGYHEVVVNEKTVSVIEARRVQFPDRPLIRISSTFFWHLSSDYDLAPIPELAARTRAIKEKQMRLGKDEEQTVYEPMKVGQQVQNELKHIALMA
MDBLdec1_00502	MIKIWSMKKNEDAAAKKKPKTSAAQIRVQKDLTELDLPSTMKTNFPDPADLLNFTLTITPDEGCMYKGGAFVFSFAINTNYPHDPPKVKCTQTIYHPNVDLEGNVCLNILREDWKPVLNLNSVMVGLQYLFLEPNADDPLNKDAAQEMSRNRDQFLSNVKQSMRGGYVKGTQFDNVLAR			RecName: Full=NEDD8-conjugating enzyme UBC12; AltName: Full=RUB1-conjugating enzyme; AltName: Full=Ubiquitin carrier protein 12 [Yarrowia lipolytica CLIB122]
MDBLdec1_00503	MPKSPITCHVLDSSTGKPASGVFVRLQQLERSNNGTPDIFHPLAKGYTDGDGRCLDLLPPAGSEEEKSEKTALQPGQTYKIVFKTKEYFESTDRTSFYPWVEITFTIVNPDEHYHVPLLISPYSFTTYRGS			RecName: Full=5-hydroxyisourate hydrolase; Short=HIU hydrolase; Short=HIUHase; AltName: Full=Transthyretin-related protein [Mus musculus]
MDBLdec1_00504	MSAPPLGKHLASTEKKTRDKAIKNLSVFLSDDSRDAISKPDMTKLWKGIFYGFWMSDKPLVQQALASELADIILTTATTLSSLTFLRGFWETIVREWNGIDRLRIDKYYMLVRKFVNASFRLLIRVEWDRDACNEYNNILTDAGGPLCPSDLKVPTSLAYHLSDIYIEELDRALGTLSTSTSSPLPAPLNTLLKPFLSLAAQTPTRVTYKRIRSSLLEPLLSALSAPLDEDEPSIPKRARPIVTRDESNLYPNLVSNSCYEDPKTEGKVEGPRLRKMLLKSVFEVASQPETRDSSRRKMYSLWKDVAEDEDDED			RecName: Full=Ribosomal RNA-processing protein 1 homolog [Schizosaccharomyces pombe 972h-]
MDBLdec1_00505	MSTYVNSARLPTNANAYYRSGYVPQQPPRPAADVRDDYERWYTESVPSNRMSLSLRSGILSEVGWALDRLCRLCHNEQFQLASIPGLIDGLFDWPEWYISEGHKSSTDTHSLFSPLPELARKRRYALESLFVMRNTALLEQNAVELANHSHTLPLILKALNVLRCDRDEDSEFVLHIIDLYHVVAAKIMVTSTTLAPWNPLQPLQQIVSQSNNRSMIIAALTALTVTLSNPVNAINITAESPALAASIRYLPLFIDKPLVDACLNYLYVHISHMSMAKAFLLHLEMPAVLKLLVSLLLDEQHLLEERVVLDISGTIHTVPSTTVSTRDHELTKEELDALLAKPEPQRCYDWFAIFYKKHSSKLTFVNRMKTMFVAKPDSELTQVDFWNLYKDVFSPHQE…
MDBLdec1_00506	MTTGGRQVQIASKFIVTYTKLLDGLTPGQIAPQESHDQFFSNLFNLEVKDEYLRGEINRITKDACLETLKPCLNQLFRACLVNARTAPYTDVRKAHALQTLSILVRCILTKNFTGWEVMEVLAGGVSQSDEIFMTFTALVNDLLADEQAPASIRHQALQAALIYMCAVGQLSPGAYFLRRDLFPSIATFIKSPETAQFTFEASLLLAVLANFHKSDAARLNPYLRCIKETRDDDLMRKICWATNFALTAGIKAYQTISDDSVKPAFTSTLGSIIASFRPDRALSITTTEPPQELFKNQPIEATVILLPIFEFLRANPSFSTILLEYICPENVASAHVTPPPFTILTLSSYILTHASSTASPRSLSYASLSLHILLALAENDDMLHGFCQPIEIIIPICR…
MDBLdec1_00507	MALGLRYISRVLPSSLRVLQRSRGLATIRPQTSLFSPLDVFPERHIGPDDNEASFMLSKLGYKSMDAFIEATVPPKVRIAANSVDDNSIPALSESELRARAKELGGQNKPFKSYIGMGYHTAVVPPVILRNVMENPAWYTPYTPYQPEIAQGRLESLVNFQTMVMSLTSMDIANASLLDEATAAAEAMVMAFLSTSQKKRTFLVDAAVLPQTLAVLRSRARGFGINLIVGDAAVALEDQGLRSDLCGVLVQYPDCNGSIKDYGSLAESVHAIGGLVACATDLLALALLKPPGEWGADIVLGNSARFGVPAGYGGPHAAFFAVTDKLKRKMPGRLIGRSRDALGQPAYRLSLQTREQHIRREKATSNICTSQALLANMAAMYAIYHGPAGIRRIAVKVHG…			RecName: Full=Putative glycine dehydrogenase (decarboxylating), mitochondrial; AltName: Full=Glycine cleavage system P protein; AltName: Full=Glycine decarboxylase; AltName: Full=Glycine dehydrogenase (aminomethyl-transferring); Flags: Precursor [Schizosaccharomyces pombe 972h-]
MDBLdec1_00508	MSFSSGLIRLAALRNLTRVAQYAPKTLPCRANSTIVHDVGVLSSTLVQRLQSKNPLSAIHTYYPALVAELQKTATTSLSKPPPSLTHPQLVTLLDVLATSGRPADLQRIEEILRHMPTVFGFDVTIDIHTVIIRGLIKHGNDHTIHRWLLSMPSRPVPFTPTLEQFHMFLEACLELSPFKFVRHAIRTMRQTGCKPTNETFQYLIRSRWDAATQEEKVPHVMVFSSILDDMKMQNMRYSSSIETVLYKNYAERGFEKWAEEIKTQYRARFLDEQSLQRTQEMVWNAELSRVAQSHGVKAAISLFFDELKPNGCTPSPEVFRAILRHSRTIDDIQTVQKESDMQLTVDHWSIVITNSVRAGNIEDALSIYQKSKTAGVVPDAALVHPLLKALCQSALKPP…
MDBLdec1_00509	MSDKFREFVEIPQQFVRDGNQFLTRCTKPSKTEFMQISKAVAIGFGVMGFIGYFVKLIHIPINNILVGGA			RecName: Full=Protein transport protein Sec61 subunit gamma [Gadus morhua]
MDBLdec1_00510	MSVSRLPVVDDSQGASMDPDELFEKHTISEVKFVQQRLRADADAKQEELRLMVGERYRDLLQASTSIIAIAKSSHRVQQALEETKDAILSQEEPPLPQRPSLNNGNDAHLHTLQLLSAHVKLLLDAPEHLWRLIERKKYFPAAWLFLLARVVHRALVRDDEQDEGTWSSQGVNVLEEFPLIQRQWETVSQFRSQIIHKATLSLREYNAPVEDTCATLLTLHLLDSRPLIETLSVFLAQRSRTLHTMLSWKYEADSATPQTKQMNGYAFDKAQLNAVSSEFRRRPVNQIRGATYSAFDAISHTVKTAQSIFQEKSNSTSSLIRRVLEYIQSDPSKPPETTQALPTGLYLTTQKLLSTLPSSTHFLLLPPNLRSYKPYVDLNSSSSSMHHSLFAQKMNDWF…			RecName: Full=Conserved oligomeric Golgi complex subunit 1; Short=COG complex subunit 1; AltName: Full=Component of oligomeric Golgi complex 1; AltName: Full=Low density lipoprotein receptor defect B-complementing protein [Mus musculus]
MDBLdec1_00511	MAVLSSPLILIQSIPPVTRGFTLATIVFSVLYGWLCWKGLGQEAAQYMTVVPASALFYPWTLVTSMFVETSLFEFVASMIFVPASLKYLERLWGSIETLKFIVVSVGVSNIIAFAFNWIEFVATRNADLFLYGMQYHGQMALQTAILVAFTQIIPEHQVQVFGFLKARVKTLPMAYLTVSTVLCIIGFQCPWIIIQFGWFVGWIYLRFYKKNSGESVGGLDTYGDRSETFSLVSWFPPFLHKPLSILGNFVFNFATRFHLIPASSGDVEIGSYSQVPGTARAEAERRRAMALKALDQRLANSSSPVGSHSPATPSHPPRAPPQAATGPANPSSLERQKSANEADISDKGKPTDNR			RecName: Full=Transmembrane protein 115; AltName: Full=Placental protein 6; AltName: Full=Protein PL6 [Homo sapiens]
MDBLdec1_00512	MSDYDIRPGGSLKLKGGVAEGGIVKKKKKMSKSKSDSEKKSEREKVKNLLFREEETSSSPSGSGSNSPVPNSSSSRKTEAEKRFEEVQKRRLAERVAKLATKTHKDRVNEFNAHLESLSEHHDIPKVGPG			RecName: Full=Protein FAM32A; AltName: Full=Ovarian tumor associated gene 12; Short=OTAG-12 [Bos taurus]_x005f_x0001_Q5R9E5.1 RecName: Full=Protein FAM32A; AltName: Full=Ovarian tumor associated gene 12; Short=OTAG-12 [Pongo abelii]_x0001_Q9Y421.2 RecName: Full=Protein FAM32A; AltName: Full=Ovarian tumor-associated gene 12; Short=OTAG-12 [Homo sapiens]
MDBLdec1_00513	MSNIQKGHVCPPSDANHPSGRWETLFVYSFICKFTNLRGKIDGLETPMECVGSRVPLDYASEGSILGCVVSSLEEALMSREPNEILSQLLQHFILNLKPQTRNLSTDQISTSMAAVLADYFKASERTIFWNEDLKMNVDPFVGLEGGFFTADWDFKLKILRQLVELQLSHNAEIKGVIDRAWGVSQNKHKKKDAATAPPEPSDPKSQESLQLIPIGQDSHRKRFWIADGPCTFIYLALFPLPYLLVFTGIYVLISETHFTDSPRVFVSTNPWKITATFQTVSSTKEEYIALIEELKASASPDPKKGQKRTRLEQAHISLIVALESRIEAIDAELARVAKVRKRIEQREQRKLLLAQTEDDADEYAYQEEDAQDEEFDEDDFLNFRDAPSGSRGRRVAAA…
MDBLdec1_00514	MSGLDRSLADASTASNPSSSLHLPTSSLILSCCPGRRLTLSRALATQVKFPTIPASVDDIALVSLFDHPSSGSKLAPFSTTGLFGHPSLTHPRALVSLADATLVRAQLLTDRILRARESRNELLKVVKNLDRLSDMLCGVIDLSELVRNAHPDRTWVDAANHAYEMLCEFMNVLNTHVGLYEVLKAVMTDPSIVSTLSPEAYKTALIFWLDFEKSAIDLPTDQRNKFVSLSSDILVLGREFLDQANAARPPASIKPSELSGLKDKGMGVRLQLQAQFTQRDLLVYPGSLQAQMIMRSAPSEGPRRRVYIAANSSTPEQVKILEMLLQKRGELARLVGRESYAAMTLDDKMAKSPGNVLYFLDALMDHTRPFAQRALHTLSTRKQAHHGTPTLPIIQAWD…			RecName: Full=Mitochondrial intermediate peptidase; Short=MIP; AltName: Full=Octapeptidyl aminopeptidase; Flags: Precursor [Laccaria bicolor S238N-H82]
MDBLdec1_00515	MNSDIDTQFLHRISLLERDLLDPITDRTSLDNFNRQWTPLVDDLKAAMETGSLSVSTIAIAHSLANKVCKVVQTFIDLEILANKLMASLLDETSTMPDTTTPPELPDPMVVLQYIKPSYAWLLQNLHNPYPSTRVRNDIARKSGAKRKDVDNWFIDVRKRIGWNALRKASFSNKRVEIVDAATRFFIEDDPKRPLDPSIEYELIAIKKCAKDLYVDKFRESDLAAKLDMAVKNLTPQTKAEAKAEQLRQWQLQKERESYPSPDRSPEPRCLSPVPYDGDDGTNPPRSVSVTSRKRRSSSPHPTIQEPDSSADRPTKRFRLDTPPPSPNGLPFSSGLPSPAASADEPLQAEITDSIPPLAPSTVPSAPKRKRRLSDSDGHGVPKRPRNLPVGLRLQTVSD…			RecName: Full=Mating-type protein beta1-1 [Coprinopsis cinerea]
MDBLdec1_00516	MHRPQGSFDKLLAFAQHTQFSFQSENPPSKVSSPRPRIRSATRITSQLEAIIKAAHDARDACAAKGYVGRQEESQVMNEAWTAAHAEQTRAWADDAFSRIRDAMAKADSAASGQPLRGKKPVFHHEYTPLLEKYFEYNAYPSALDRSILARKSMMTPRQIEVWFQNHRNRARKDGKPIRKLTEDPLPLEISLDSLERKMPFFTIPEHERKPLIKPESPNDDSDDEDISSPSRPLDPTSATALSPLRPPHAFPTLYPAGCDYDPFPNKTGAYRFPPPVWFRKPATSQRTSKIAINMEAFIADFDTKLHIRAPISKTRRSKVAQSWCASRATILPPAPHPALVRSSISSPLVHMPCLPVFPAPPLRSHPFQSPNLFVRPMTRLSAQHPNDSPIRRKVARLP…			RecName: Full=Mating-type protein A-alpha Y1 [Schizophyllum commune]
MDBLdec1_00517	MEPPLSDRVATEVPSIIPFHDQWFTLLHDIEDVTNIKDETLALANAVSTQTAILTEYFINFKAKANAIQSALEDDLEDVFAQCDIKDTPNLAQFDSPFAIRKSLPIPLNASTSSSRSSYPPYIEPAYGWLLKNLHNPYPSKETRVSIALESGTHSKSVDSWFIEMRKRIGWNTLRKQYFCNKRIDIVDAATRFFVQADEKRLLDPIVELEFAGLQKRAKDLYVDRFAESTLAAKLDVAVKDLTPVTKAQAQEEAEKRRQEARKREEALAVSSYPSPQRSPGRSPESVGLAPLEEDDDLATTHPEAIARRKRRSMSPDRDEESFVDRPSKRTRRVPLMTLLSNLLTFPDRLGTPSLSTGLPSPTPSHHNPLRRSASPSLAADSIPLPTISRKRRLSDADA…			RecName: Full=Mating-type protein beta1-1 [Coprinopsis cinerea]
MDBLdec1_00518	MDNLSMSNDWGTCSWAGRVLFLIQKLSFMGSSQVTQHMQLSSTPPLDNSQCEVPSSDVLKLPQTGPSTSMILQLEAIGLPSAIAHQTSDAYIRTARGLRDACELSFRNALQRASANGHVTDEEVQTLNKIWSAFHARQMHAWAERAFSRARDAVRKADTVASGHPKQEKKRVFNHEYTPLLEKYFEHNAYPSAADRAVLARKSMMSPRQIEVWFQNHRNRARKDGKSLRKLAEDPLPLEISLRSLECRMPFFTVPEQERRRANRPEPFKDDSSDEDDLPSISTPWPPARFDILNSIRPRHAFPTMYPPHCDHDPFPIRTGTSRFPPPVWLRKPATQHCTIKTLLDMDSFIADFNTKLHLRTPSKLRCSQTARRWSASRATVLPPAPHPAFVRPPVCLAS…			RecName: Full=Mating-type protein A-alpha Y3 [Schizophyllum commune]
MDBLdec1_00519	MDCQQLSYQDTFKRINAVAHSIQALCRSDNLPSLSMPSALSPDLAIHSPNLHLPVPAIPAHLLNVQCSPEIKMFMESAFIKAAHEIRDMCFAKHDKMVKFIQSNPSGSSQAEHSFVFFERQYQEQVHTLEELTIAKVIDLQEHQLDTTAKVKPTFNREFIPLLETYFNYNAYPSALDRATLARKSMMTPRQIEVWFQNHRNRAKKEGRKLKKLTTDPLPLELSLKPLEKEMPFFVIPEDHRKDPFPFFPPTPDADPEVDEVATSIQRNTDVRFNLYAPPHAFPTVYPPICDYDPFPRAYKFPAPVWNRKPSAPRRISKTPIDFDEFITDFDKKLHLKAPVSQKRCSNATGPWYASRITTPSPAPHPALVFSPVFSTSRPPTQLPTVRAPSSCLRPFRSP…			RecName: Full=Mating-type protein A-alpha Y3 [Schizophyllum commune]
MDBLdec1_00520	MDTFINLAKQGMDTYNEHSQSGVNKTGGHELNSPDNTAQNSAGATPHIDHEEAIRTAREHGSGESSLFDTALSFLGHNKEEHEKPLDEENVTRAHETAYGQGNLSALSASSLGSAAALQVLKQFTSGGKEAGSGSQTQLISLAMAEATKLFDKSGGAASGNKQDAVNGAAMTVMKLLVQSKFSGGTVGGSNSGGLGGLMSLASKFAK
MDBLdec1_00521	MSTTSTFDNSKLRGIERVQLETTAAEAQIEAPMGEIVREIEANAEQVHDAAHDAADVARLKGPSLTGTKSSPLDQLQREAKEKTNEAVAEGHKDVDAVKAAGAGYVEQAKELAASAISTARSYLSSGVGGQSSNLARPAASIASTVQNTAASVVDTTKRYLSSGQETAKPDIEPANYNGDRQSSRGTTGTRGVQTTPASSTGIPATNVSIGNPAATAVDTTKQYVALVREATKPRVEAAKEAIKETLGSAGTQDAQATSAPSTDIPATSAPLESGRHTVGTPYPSTTTTTGTNVGKPKTA
MDBLdec1_00522	MATPYAFVTLVSSDSYLPGALTLVAALKDVHPTPAVAPEVEFQSVCLVTPETVDVSTIKLLRKAFDLVIGVEVITQEDETGLALLGRLDLNTVLTKLHVFRLTQFSKIIFLDADILPIRPLSHLFTLPHEFSASPDVGWPDIFNSGMMVLSPGEDKFTQLTALLKSKGSWDGGDQGILNEWRGGNWNRLSFTYNTTPTAAYTYAPAYERFGSQISAIHFIGPHKPWSSLSYRSPFSSQFIPASDSRQQAYDYNSLVDLWYAAYDRHYRSQAVSRQPQFEMKRYESAWNEQSGGGKAVAASTPVDNTLSLEELRRLAVEGMNAASRDPYGDKPSDDKLPEGQYQSMPLEGRLDLMRPAKALQITNEAVATEEKSRYTKEAKEKKRPEISDVYNEEGPYTP…	GT8.hmm		RecName: Full=Glycogenin-1; Short=GN [Caenorhabditis elegans]
MDBLdec1_00523	MSPVPFAPGLAHAAVWARHPYPSSSQWSSHRRVFWLIPLAGGLTLYFAPRPKSLFPTIFSSPTLIPCPSPSPASSKSSINPTIFSPSESDRSVAAQIRAFLRDNIWEPILTAKRFIWLFALFIPVIICSPMLLVGKPEKRYRGDRWGAVWWYGLLVRKMEAAGPTFTKLAQWAASRVDLFPSLLCERLGALHSRGKPHPLQHTKNVIERVFQRPFDEVFEDFNENPIGTGAIAQVYRAILRRDLIPPSYLGPRRSRKTTAAAIGPAILKDPPPSVPTASVAIKILHPNVAKLISRDLAIMSFFAHLISLFPGMHWLSLPQEVEVFGIMMSQQLDLRHEAEDLLTFERNFSNRKLSVTFPRPLQEWSTRDILVEEYENALPLEAFLRNGGGPYDDQLATV…			RecName: Full=ABC1 family protein YPL109C, mitochondrial; Flags: Precursor [Saccharomyces cerevisiae S288C]
MDBLdec1_00524	MPRMQRLTPPPPPNVTASICIEHDVKMSELPLTFNQTVKGIAEFIEVAIHTILFVRQIYPAELFVRRKKYNTPVFQSRHPALNEYISGAVKAIGEELVMGNVDKVVVVIKDKEQVALERFIFSLENMVEVEAFNKDTSVEEAMSSRSLGQYFRSFLVKLAMAESQLRPINTNGDLSFAIVLELKDNAVPSAPRPTEPPPWIPANAQDTTPGASENAELQMIRAVNTGIINLSLAVQESGVKVQREKAAIKAKKAAKAAVAAAAAAATETKEAEESMKP			RecName: Full=Mitotic spindle assembly checkpoint protein MAD2B; AltName: Full=Mitotic arrest deficient 2-like protein 2; Short=MAD2-like protein 2 [Gallus gallus]
MDBLdec1_00525	MLGDDEDVFDSVTWESEATAPVYDTDDVQHSGPGFRQSTTDTNEGPHDPKWEGYLITAVKDPVKELAETKDAYVSYLVQARTNLPIFSTANPSSRRRFQDFVFLRDHLVRDFPACVVPPLPEKHRLEYITGDRFSPEFMERRRLDLHRFLQRVSRHPTLQRSTLVRAFFESTEWHVHMHQHIAHPPGPEPSPGIIDNISDTLLNAFARVRKPDERFLDMREGVDKFEEGLAVSERLYTRVRSRSSDGNPESGEDLTADYHDLAVAVQGLGFLESGITDQLNHFSNTLLEFSALLRHTTQTTTDPLLLHLHSLLSYSHANRAVLKLRDQKQLDFEELSDYLSGVTAERDRLAAVISGHAGSTGLGLGAYLKDRVDAIRGADDDRSRVEKMRKLDIKIKEL…			RecName: Full=Sorting nexin-4; AltName: Full=Autophagy-related protein 24 [Cryptococcus neoformans var. neoformans JEC21]_x005f_x0001_P0CR63.1 RecName: Full=Sorting nexin-4; AltName: Full=Autophagy-related protein 24 [Cryptococcus neoformans var. neoformans B-3501A]
MDBLdec1_00526	MVTATTAGRILKLVLPSFLFVLSSFAYEVPILDTGKKVALVGMWASKSTFINVSFDATSQGQVAMVIYEWADAKYLGKSTDSIDDYLPKTYVCTARAVTEGTCTREQLGRFILDLPNGRLVNETSFWSERLELPSKTSTNDASRNSFRNNPERNPHPPANNYTSRWWRRSASSYWSSVSPRQTNNSGPDRGYAYSEPIMYPVRKTGYYCVGKAVVPVTVNSPTVRAATDVPYHPSYTGRVLFRNTFDGRLPATDYPKVNFYLAMSLIYAIFAAGWAWLCYQHLHELLPIQNYLSTLVGLLVIEMVANWAYYRYLNSHGKSTASTVFLIVVAILDAARNAMSFFMLLVVSLGLSVVRESLGRTMLKCQVLAGAHFIFGILYAVGIVELELESTSALVLLM…			RecName: Full=Uncharacterized protein C26H5.07c; Flags: Precursor [Schizosaccharomyces pombe 972h-]
MDBLdec1_00527	MIREEISSFLLWQLNRIEPDVEFTGNPPQVRSSSGKTYFVKCGTPVEQERYIGEVESLKAIEAAAPGLAPRVLSFGADSEGRPFFLSEYKDLHRLGDAAGKALATRLAVELHAFQSDKGYGFHVPTYCGATRLRNGWFERWETCFTSMVGDLLDQLRKKGDHEELCRMGGHVIQSVIPKLLGPLKIDPVLLHGDLWSGNVGVERSGNPIIFDPSSFYGHNEADLAISRMFGGFPQVFYTTYHELQPKSDPVEQYAHRCDLYELFHYLNHTLLFGVTPDLILVSTSELGDGRNLLLRCVMSQDFHVPEDPYTYDDTNYGMDEDEEGYEEITQEDCWTVISSFFDQKGLVRQQLDSFDEFVQNTMQELVDENSDLILDQADQHTGHETDMTRRYEIKFGQI…			RecName: Full=DNA-directed RNA polymerase II subunit RPB2; Short=RNA polymerase II subunit 2; Short=RNA polymerase II subunit B2; AltName: Full=DNA-directed RNA polymerase II 138 kDa polypeptide [Schizosaccharomyces pombe 972h-]
MDBLdec1_00528	MQPTLTQEKEVPALFRPLVLRGVEFKNRIFVAPMCQYSSDNGHATDWHMVHIGGFASRGVGGICMEASAVVPEARISPEDAGIWMDTQIEPLRRIVNFCHVQGTKIGIQLAHAGRKASTHAPWVQRKAASGTPHTASEEENGWPDNVYGPSDLAFSDNYPSPKAMSEQKMEDLERAFVSAIGRCEKAGFDFIEIHAAHGYLLHSFLSPLSNIRDDKYGGQLLENRMRFPLRIANVCRKAWPRKPLFIRISASDWAEGPEQDEAGLWKQWGIEQSKIFCGELQAVGVDLVDCSSGGNWAKQKIPLKHGYQVHFAKAIKQAHPTLAVGAVGLITDPLEAESYLKSGKADVVSLARELIRTPHWALFAAQKLGVAVKPANQYERGWY			RecName: Full=Putative NADPH dehydrogenase C23G7.10c; AltName: Full=Old yellow enzyme homolog 3 [Schizosaccharomyces pombe 972h-]
MDBLdec1_00529	MTSRVQKGGAVFRPVVKSRARPEARQPSVTADTSSGARYANAPVLSSASMPPPEITLSNLPTTSQIQSQIQSMTTIHPPPPKVVLPNVSASVESSGPLPSPGVLPPTLVAASLNRGPISPTVIGRPTSAPIIPRPTPSPIVPSLSTAPMGPPNMQLSSAGVARHPSSAPSHVLHYSEVENVPASALNAPSIIKPQGATTAKKAVNQRFGVDLGLQQADVDSARPMKRSRSSCAEPTPRKPPGKRKQKAVSISDAEESNDETLEFAGSNRKRRASSGTPKPWRSRGPSLAPYDPDADPGEEIDPTVVTMASLCSDTGQGRVSRKAAEILSNHAAWKTQNREKRTRMRALMELKKYGREAEAEALEPNAAVEKTLGGASDAGPSNAAAATPAIVDDTGSGF…			RecName: Full=Citrate exporter 1 [Aspergillus niger]_x005f_x0001_G3Y4N5.2 RecName: Full=Citrate exporter 1 [Aspergillus niger ATCC 1015]
MDBLdec1_00530	MNRPTVTPVDLPVGLSPGWELDNDEDEGEKRSIAESCVLVHALRQSRERWLFSTFPRFSTKSRGAKAADQVPPPHTIQTRGKCDLEIGPHIFLDTVFYEVHYLPSQANPGTGYSYQPPAGSWQAKTPYGASVQPYSTSTDVSKSFELGKSSTPLISSLSEATTITPALINQVNSAASSNPILANLLQLAAAGMATPEQLKTLGLLIQSLATSESVQLLPPSLATSSTCFPLSTGPSAVPTSAPSPVPIKEFDLVIEFRDSPSERWIFPRGLVTCERIMDSSMGDTTSHILIKARLPFRKANAPEDPETDRIPLVNSANDVPQIAQFHLKRTPLAVWDTLARWAGDGQKMAQNRSKLSAMKSTEHVYLCYQLSQGPLLSQLQTASAPAYTMKALKTNAAI…
MDBLdec1_00531	MPSQESVGTSSGQLDSEPVTSKWSRIHFPVDNTSPLRPIHRPVDTPSRVLPVPFRTSPVRRNLPLSTQNASASSRRRVRSVGAPGDIFLDSPPSQRQYTSSLLTPPRGLNPIAGRVFEQEEDDISLSLLSDEYDLAHEDPRILQDVQRALKLKARRAARLSNRPTPPKSELAARAQTTGSSMSQPTSPMSPSPRKESMSSDLDFSPATGVSFLHPVPASLDNGMTLDWSGFDDKPDSRWRLTGTKRKGKEVLPPVAMVMEQQQTAYAGKYKIARLKTVASPQTLRKAKITQDQLGRRYDLVYGILPTGVPLNIAKVARWYGQQDALIRSALEKAEPFTWLKHLDRHGTNLPARQPWYLSALIIEEYIQAQTQNDSMTTIPEDSPLREISPDVPPSCANV…
MDBLdec1_00532	MSTSTFPTPPHTYPGLQYASSSVHPLPAAAHRARPKEVDNRRRRVHAKREYYKLVQCEFSPEYPSTRDDRSSISDEQNIRAEIERALHAQKRARARKAAQSAVSPAYGPQTQHQRYRTSEEYQPLIRRRHIYQHDNDASTVPSPGRRLPIDTRLKFSSDDTSLGDESIADLPCTPPSPSKKLAPLSRFNPFLRTRAESLSSIVDDNDSGPSDDGIIDEQPMQSWRRKLRHAATVADFFLRVNREAKKVPSAGSVHLGHLA
MDBLdec1_00533	MLLSPRVREGVHGVHVVTPLVRENGSTVLVDRGFVLNDFAFGSSYQKEEGEVEILAMLRTSQPRNAFTPDNKPEEGKWYWSDVNAMANFAGGEQAGVQPVFVEQIFEGHAGEAGTRLAKGLPVGRAPAIDLRNAHLSYVITWYALSGLTTFMFARVLMNKKRSIGRKLPRFN			RecName: Full=Surfeit locus protein 1 [Homo sapiens]
MDBLdec1_00534	MSSIVGLTQDSRRAFRITTPAAASFHHPRRIEIMFGGGRPRQGGFDVDEEVHYPTRPVDKDKAEHELLVNIKKATSVEETAPKQKHVRKCIVFTWDYHSSISFWSGLRVQPILADEVQTFKALITVHKVLQEGHPVTIKEAHGQTAWLETCARTVGADGQRGYGPLIRTYVQFILAKLRFHRLRPEFNGLFEYEEYVTLKGIDDPNEGYETISDLMGLQDQIESFQKLVFSHFRHSANNECRISSLVPLVKESWGIYRFITSMLRAMYRRTNDVDALEPLEQRYTSQHHNLRRFYYECSNLKYLTGLINVPKLAAEPPNLLDSGDAPDLPARPKTAAKSPSPPPAAPSPSAAEINDQARMLKQYEDQQAALRAQREEDERRRLELEQQQQREFEQRQMQ…			RecName: Full=Endocytosis protein end4; AltName: Full=SLA2 protein homolog [Schizosaccharomyces pombe 972h-]
MDBLdec1_00535	MSSTFPSDTPSSRTWWSLAPRQPHLAPQDLRRPHSSDKSSRSSGLNSIAAALGFKSKKHSALAIQKSQFPTSRSPAPTPTTIDTNFNNRPSSKSVSSTRSRGDSFGPRTPFDVQQDSHQSLLTLSDTDPFAVRALTSPHTPSDTNRLSAYSNSSIPDFMSKGAEPILDRASYASSSSHSNFHGSEPSPLNQSIQDVSANLSPRKLKIKKSTGSLHRKQSLIAVDHSLGSAWETLTLANKSNMAKSGSSTTLTDKNRLSQPEVTPASRPPMRARGMTDTGPVQRSGFLSSEAAPPSICAAHQSSTSSHTSPVSSPRVLIRQPSVSRIGLPPSAPPRHELPPPPLPPDYRAKVDDPEVMVSSTGSASPSSLSFASSVSSNREVLYSQTYSPWKKERTPLER…
MDBLdec1_00536	MSRSARANDDYGESDVLNVDSIRDLETGRTGRSMYALTRGEITRGLANRFVHSRVYICLYLGMAALSMTTVVLSLRDGCPGLAFFVLEFIVNTSMIIEVAIRFVAFGRQFWKSPSNVMDLILTVFCALTLLVITFAKCGTGSKEEAILDTLLLVTRNVLQFGRLAAVMRQSGQSIFSQPKPIDISTARRAGFMDLDIDSDEDDNDDLNRPVVRNPVLFDIDGVNQEREAFTDIPRAEENRDRDPEETWARLG
MDBLdec1_00537	MGGGDLNMKKSWHPLLLKNQERVWLEEKKALEEKKKLDQLRKEKEEERQLQELQRLQEEQTGKKRTEKLEWMYATPATGTSQNANDLEDYLLGKKRVDKILTADENAKVGASHKNFIAVQNANNARDIAAKIREDPLLAIKQQEQAALQALMSNPLRLREMQERNGIKPKKSKEEKRREGKERKRPKHERKHRGGDSHSPDNRRAEYRRSPSRDGGKPHRRTPSPHGRSRSLTPASRSRHDSSRGARHDEPPQMAGSYSRSPDYNRHDRGQSSAWGSRHRPGERPPVSDDNDRDRPSTFSRYAAAHSKRQRSQSPHFDQHQRSPPPKRSRCSPSPLRRSDHEHPKDVKTIADERAARLAAMTTNATAMSIERQERLAAMLEKEKAELVADEAARAKSKG…			RecName: Full=Pre-mRNA-splicing factor CWC25 [Ustilago maydis 521]
MDBLdec1_00538	MSVVAQLPPELGGASGKVAYIDTEGTFRPDRIRSIADRFGVDGNMALENILYARAFNSEHQMELINECSLRFAEDKDFRLLVRCLFFYGCHVMTVRLRKIIDSIMALFRVDFSGRGNLVKSFEAGAGRMLSKLVKLSEEYNIAILLTNQVQSDPGATMTFVAGGALKPIGGHILSHASATRMFLRKGRAEERVAKLVDSPDRPESEASYKLDEGGWADV			RecName: Full=Meiotic recombination protein dmc1 [Schizosaccharomyces pombe 972h-]
MDBLdec1_00539	MPRASHRPYVDLDQHLIEYAPTSQTLEHAQPQQAQQVHAAQEESFSQQQQDPMQQQWMPPIHYPDTDRDRTPCPLGHPLNPRLSQYANYDDTTVVARQHAALGTALPILLEAQEIQGMNPGVWGGDSDQHVAEGVEGQYEAATPTPGSSEQGRREGSGGGKERQEGDREREDKGKGRARDWTAELASFDADFAATMELEGVDGGLENPTSSYNDTDDLDELFRHLPPDGNA
MDBLdec1_00540	MAAFNRDFFLQQVNGQFPPQPTIYTPQPTIPVATGNFLAEHDWPNQTLIDHGFTLVQDPYPCAAIESVFTRTGVTSENYCPPSLQQGASLSHSYTMPPLPQQATDPLGPLPDIPVNLVHHRNVQDLQAQIEDRTRALLSLIYYMRSFLNTNSQQPFPTITDHVPTVTEDYIHHVASQLGNSNNGTLAIGISVQAALLYIRVWRMMARSLLVLTEQEFRRHMLVQEVLRTNGNEHLVLVAAWQGVPQMAILIPVDMALEVFQLVGLSQPVTPGIV
MDBLdec1_00541	MFTVASNPESPITRQLDVLKHTILAPDGSEQYIEVNVIGDADALVNIGIGCLSDMISYDLTGVEGTVLTLSSTNTDILDGLHTFHPQLSFLFSLTSEDLICFMCLVLPPFTNMDSNPFGSNFVQSDLNGSPQSPSPTSFPPTSVHRHLPASTTSPTLAPWSQPHQQPLQSSGLHPLIYPLHPNSDTYLHHHRPQSLASWCQTQPFQYHSSYSEPTFTPAPTFTDIPELIPLPSSAASSIPSTPAVSTTPSVYLNTPQISSQAPLLHPSPHSHPSLHLHPSPHSHHSPHHSTSQPHVVFNTSAVSPTPCPPSVIHSHHSQSSQSVHPLHPTPRYPPHLFSPLLHPQSPIFVDVPPSPTPFHHHFPTAPTPTPARTVPTPPARTVFTPVPPQGYAPPFSPV…
MDBLdec1_00542	MSTLEQKQERPAKVKLAWSSSTKDAPFAAPAGELMKSLKVEHVKLAADVEEVVAKEACAMVFEKVVFAVKEAWVVDDAESTVAAVQPNPLILCTARSFRGCA
MDBLdec1_00543	MNPIAPLDGLGVTFKCDNLPDLDLSPLLEVATQKEVEEMYAMAARACVPKPAPSTQPLDAPPLINTSNFSNCHGVAQRPTVSTLPLNVFPLTGTSNLSELCGAAHHKAACKMKCQHKQLIMDMGGHEAQLNLSNIGCTDNHGVPIDHGDSAHSKPGWIGLRVPTNDFGEIGKLLRRGYALVKYEGKSSGMLGLNAELCSAMAGVQAKLQFGKSSNAKDSHTKEPGNLVHSVDNQDALDRLLDSPAVKRTTAFQSKAKLIIEFPPGHSIIIPSACITHGNLLVLKSESHISMTQYTAGGLVHWLGYKRQSAADFEKADRRGKKVVDGKGHEHWKDGIGMYSTIVELKNFWSSKVEKTQ
MDBLdec1_00544	MRLDEGFPTILGFMALHIVVGSLGQKHEIIAQSPPPSLPTHETTLPPSFHGGFDPIHLYLNIFVAYFGHWGHYAPHPCVLSIQTPTAPVIDIPTPSTTFHRPPFRIYKASKAFRHSKPRSSHFWSTSPSDLTVRVHIVLEPSHTLRDVIDVAISHLRRREGSFGTPKSGVPRFRSTSPSELTT
MDBLdec1_00545	MKTAFLNALLSHEVYCKQILGFPEPDPNTVYLVTCALYGLKQSSHEWYNLLHKVIEDIGLMRCEVDHVVFYGHFSSPPDPSISMPENGDDLMIIMPVHIDDCLTSTNSLPLYYWVLAEMNKRFKVVDLGAASLYLGICIVHDRPNRKLWLSQKHFITELLTMYNLLDTHPLSLPLRHKLSTIPEAPPNSLPDIPDSEVTIHYQRLVGSILYLALCTCPDLAYTAMSLGQFNVKPTRAHLLAAKGVLRYLIGTAEYSLKYNFEQAQIGLLLRLLVLSNCGMMDADWASDESTRRSISGYTFYMFNSLISWSSIRQRTTALSSTEAEYMSMSHAMKEALWIRLFLHSLNLPTPHPFPLLCDNQSAIILANSESTSSRSKHIDIHYHFIHKHLKSGSFATSW…			RecName: Full=Copia protein; AltName: Full=Gag-int-pol protein; Contains: RecName: Full=Copia VLP protein; Contains: RecName: Full=Copia protease [Drosophila melanogaster]
MDBLdec1_00546	MHPENVALPPSEAMMEAVNQSLRQPRQDVETSSQARARHRAYEHVQNPPPVWENTTSASQTFETGNVGTMLYRRGPSCTNAIVNCWTAQTSEERRSNERPQASQSYRPHVGLGDEPSDSSSDGSRSYYKDRDRPVSDRDKSIDGDARNPRPVTPRQGRVPSVRGALQADEPTQRNLGTTSYRRGPWCTDKTVDRWTEQTSEECCSNEQPPHISQSYQRHVGWEDEPPGHLNKVADALSRYYEFDTWDDIANVNDFVNADVWLDPNHEDLPYDRVCELVDRTPEKTAERLRKVKVQAEFAVIWDVIQELVRHSAYRTIVK
MDBLdec1_00547	MERREPDNPRDQDYPMGSRETDSHYYHRPRSERNAQPSRGEGGAQAPSSASKGKERERDRSRSPGFERYRSEPKAEMEVVDPSKWSFNAQLNLIGHPGECEACAKYAEHFFMASFTRAPGIADALERQKHHLSELPVAEARRECDDMHRHIRRLERDTRDLSSDYNRLVDEKRDLLNEIRRIQHVVREAGPSSSRLSPVSQLVELSLPTVEAPAVINDNRMEGVDSDFPTPLEAYGLSEPIRSQDVKPAIRPTHPLPAARQPLVQYVLDKENTVHTLPMPKVVVKNSEKINPTSSEQLTRFIEEAQMVGNHHAVKRMQIYVSDSQRLERSARTSIQNEVLARWMVPDWYRIVTANVGGQTAPPKPKGPQGPATPNLMDDASKWAEWLLANRKKLCAPGV…
MDBLdec1_00548	MTEEESTLYGRKFNLKKGESSTRANPPSTARRSVTIEEEDDAKAYSPGLGLPTPFPVIMEDGITLSREDVEQMVDEVPTILNSGKSKYNTLKDLREIEEIVQEFTLPEEEDDPFENEYVMAAFRAVAADHEHKVADMGPLTEADIPRLKEQWLASCQEIMNGVPEELPPVRGVNHRINLIDDSKQYRYHLPRCPDSLKPQLMEKIMKYTRAGWWEAVQTEQAAPMLCILKKDGRLRTVIDCRKRNDNTIKDVTPFPDQDQIRLDVARAKIKSKIDFSDAYEQVRTHPPDVPKSAFATIYGTFVSHTMQIGDCNAPAMFQRVMTMIFREFIRIFLHVYLDDLFVYSNSIEEHEQHLKLVFQKIRENQFYLKAEKVELYADKVDCLGHVIDSKGLHAAEDK…			RecName: Full=Retrovirus-related Pol polyprotein from transposon 17.6; Includes: RecName: Full=Protease; Includes: RecName: Full=Reverse transcriptase; Includes: RecName: Full=Endonuclease [Drosophila melanogaster]
MDBLdec1_00549	MSESSLTELSSAARQSRRAQKKRDEGPSKPKAPRSYISAVEERDTLLDLMAQELSHLPQHEVQKALNAIHKKRETVIQAEGESGIRSRSSRRSMHPENVALPPSEATMEAVNQSLLQPRQDDETSSQARARHRAYERAQNPPPIRENTTSASRTFETGKWIAGLHSPARSVVRMNSLKHPSPTDDVSSYEDCDRPVSDQDESIDGDAYNPHPVTPIQGRAPSVRGTPLADLPAQPARPASVRAEDRTTGRDDRHATFDNRARDRSTTPHQVSAPVRDRRLSRTPGVTPGPDICQLSQGPNRVPRDYGDDGLIRDSKYIHNVHDNYYRIIDEKVGLAITLPPSIKTSSLRVPQPRGYKGDGGMESFDEWLQELLSWMRINQLGGDERNKDRVIIVGMYLE…
MDBLdec1_00550	MPTKQNKKKKVSRGSATGLPSAAPPDNPLGAAHAPGGSVEVSEETTTPAAAALLAAATATSQRGHDDEESLRRREDARDRGCPPGAQIKSEPISGVAPIQET
MDBLdec1_00551	MNTPPRLEAKVEIDTNIGATITQLNELKCEDKSEEQYARRRQAAKREQHYRAPQARKAGPFQEPQTNQVSIMDNWNDHVVAQQYWLQELVEKGWSSIDDQGVVSEEGRIRDVMRETFVASQPLEPVVASPRTAAQLRAATNRERMKIEPLDECTPFIIQAHYSPASPLLDTEYHVPYTRTTTLPPPSNGGRPSQAISKIDAFSTLPERVPSPAPMNMPSGTAHTRPHTVTMILPERHCESVAPLAN
MDBLdec1_00552	MNRVAIRDVPIASRRQAQPKSGDPPVVQKVYVHAGEWKRGAFLKASPGNPQNAYGDERKSLNKAFVRAARTAAPEEADEADDEREPNHPEPETETHIVRPESEAASEGSNDLIEVEVYDNEYYTRESDTERVLAMTEVVDSVGIHPAMGHYKLTLKKGTLTCPVYTAAEKECLVTYIDVDGHKAWTLWDAGSTTSDATLAFLQVAGIQAQILDVLRILQLGTVTGSKRGLLKVTIHKEEDREGRSVNRLPQGHASLLMSEEEFRRTLEGEEAVQQTTKKPVKRPHNAMKTVAKDKNESTTTKVAADTQNESNKAQPATDKVSNEGGTPLEASLHQSFWDRPDPPPQFDWMYDPQMPAEWNQVIGSMRAWEGRNVQLGATLYREAIPDEVSEPMTFDRQA…			RecName: Full=Retrovirus-related Pol polyprotein from transposon 17.6; Includes: RecName: Full=Protease; Includes: RecName: Full=Reverse transcriptase; Includes: RecName: Full=Endonuclease [Drosophila melanogaster]
MDBLdec1_00553	MSRFRFDITYVKGDYNKVADCLSRYFENNDVKDVHNVHDYINADIRIDPEGEDLPLPRYQEVKENVIEIQAMREARTRLQRKLQEQEEDRELEARLFNEAKQHGENASKESQSSSESVTMAGEPHITLGDILFGPIDVPVPADQSDQYFLHKVKAGYKADPLFALVLNNPETYQSFIVKNGLIWTNNLANSQVLCVPQDPELSTTIVEQCHQILGHFGEE
MDBLdec1_00554	MVGWPWVLVTIGKGCRIVGAVGSVSGIPLGHSRSFRVVQALLGPLVVPLWQAAVSWGIDVGVDAPVRAVPGCWGRQRCQGHPTGSFWVVHTLSSPSLWRAATSSGVNAPVHAVPGWSTVFGAVPAVPSRSGAIGGSEDTLCDTVWEIVENMDQPGIELGISAPKVPKDQRV
MDBLdec1_00555	MMRSTQDVGITYDPQQPVMGLQNPIRAQVYATAAWAATNPSDEMDTSADMAPATSTATQTEVSTKQQTERKKDKGKQRASEPAPSSSHSERDDAQGEFIASAH
MDBLdec1_00556	MNQTAEAAVRPEWPVVLPDGDSDDGRLSDDSQKKKKLSAKKKKGQEEHTENLATQKEVEDPGPLPAILDSIGAGGWRMRDNMFWDMWDSEIYYSQSGNRIYAHDKASRASLSEVVNNVPYSPMSTRLYTIVPHGAPMSVRHHESISCSR
MDBLdec1_00557	MLVTILSPSDSHYRAAFAQILVGIMLRPFVYTDSWRVANVVYADRPYVPIGHNQCQFAATRFRVTSGVMITEDDVLQHLFDNSIPPEWINHSYLFAIHWWNAMWPTTNSDPELEYWYRHMDDDRLSRLANQGVPPIITHWSGWRRASVHDVTRLHVLFDVEYKASRCESRSLPGWTLVGSDIYFTHLRNRPNSFTKLGPVSTSQASTSTIVGPPHLVASSSATVTLTAITMSVPTGIETLVESTPAPSGSSSLATATISPSPPDYNPGGSEVMMMSNMEEASHSTANDPMDGVTN
MDBLdec1_00558	MHEDIVAKATAALKSAHSGVRSVKSAEWAEEQGVLTFHGRIYVPNDPDLWHRIVELHHDSHIAGHPGHWKTLELVSWNYWWPQMSWYIGSYTSTCDLCQRMKVWRQAPIGKLHPLPIPKGHWNVASVDFIVKLLESHGYDVVMVVVDSVGKRAHFIPTHTTYTAMGAANLYRKNVWKLHGLPDAFVSDRGPQFVAEFTRELYRLVGIKLSTSTAYHPQSDGQTEHVNQELEQYLRVFCNERQDDWDNLLPEAEFQYNNHVHSVTKYTPFMLDTGWNPCMGFEPRPRNLNNELANEFFDCMKLAQEEAKAALVKAKDDMARYYDQCRTPAPEYKPGDRVYLDASDIHITRPSKKLSHRYLGPYTVECQIGPLAYRLRLPCAMSHLHPVFNAVKLRPAPPD…
MDBLdec1_00559	MASPVFFIKKKDGSLRLVQDYQTLNALMVKNCYPLPLISELINNLRGARYFTKLDVQWGYNNVRIKEGDEWKAAFQTNRGLFEPLVMFFGLTNSLATFQMMMNDIFRDLIAEGVVCIYLDDILIYTKTLEEHCRITCLILDRLCEYRLFLKPEKCEFEKTEIEYLGLVISHGMFIRDFSHHARPLFDLTAKDVTWVWGPAQQDAFDTLKHAITSQPVLIFPDDGRPFRVEADSSDFAMGAVLSQQSPEDDKWHPVAFYSNSLNAVERNYEIHDKEMLAIIHSLEEWRHFLKGVQHQIEIHTDHKNLQYFLTAKKLNRWQARWSLYLANFDSVLHYHPGQTMGKPNALSHHQDHGDGSSDNMDIVLLKLEFFAIHVLEGLAPVGEEE			RecName: Full=Transposon Tf2-1 polyprotein; AltName: Full=Retrotransposable element Tf2 155 kDa protein [Schizosaccharomyces pombe 972h-]_x005f_x0001_P0CT35.1 RecName: Full=Transposon Tf2-2 polyprotein; AltName: Full=Retrotransposable element Tf2 155 kDa protein [Schizosaccharomyces pombe 972h-]_x0001_P0CT37.1 RecName: Full=Transposon Tf2-4 polyprotein; AltName: Full=Retrotransposable element Tf2…
MDBLdec1_00560	MEIETTDTQEIHSLKALVDCGASGLFLHTRFVQQNNLTTCPLSQPIPMNNVDGTLNVAGSITDVVDLVLHYNGHAERAVFAITDLTGTVSMSRCPSHCQTCREEVKAERKAWTKLWAAIRVCHTGGVPLPEPDFDDVLDLCPDSDDEDDDEVYEGYIPDMSPESDSESDSGSNTGTDMEANPMEEGDRIFVMTLFSYPTAEEIQASQTTSQCLAEAFARNSVPKSFHDAVPNHLRDFEDIFSKASFDELPD
MDBLdec1_00561	MDIGTSRQRLRTPGVCFRCKKPGHLSQDCPDQFDIRVMTAEERQDWAMSLLVEQDTVHTPEPNEQASGASVEGQSGESVEDF
MDBLdec1_00562	MSENVVKCSDSLASTLTSISELPPPCPVVMDPELDVPTLAPAVEQPEQEAWQRLIAVEGQLQTQAGQIGQVLNSVAELRRIVEQLAIDTARCVPNPVATPNPMPATPAAAQHSPHSTDHLRPAPPDSFDGEREKGRAFINSCDLFMSPVPKAFPDEQTRINWALSYMKGGRAARFAACTLHYPKSYGGVPRFRSHAEFRAEFVSSFCPRDEKRTAATTLETEDYYQGAWSVDDYIDAFQDLMEESNFLDGAQLVFRFRCGLAKRIEDKVAGMVDGRPSDEHVDQWIEAACLVDYNNWANRDFHASAKPRVTPALILAN
MDBLdec1_00563	MLVDEVDRQYRQILRFSQGVIQKFSTNVSELKKMAAWDYEDLLQCAMPVLDGLFPAPHNEIVQDLLFLCAHWHALAKLRMHTDMTLKMLEDVTVSLGEAFRKFETTICAAYMTYELPKEFEARQRREAKRQAADRLSKDVPSSGPATSSEPPGTGTEPGELEHRTPKAHYCWTNKKDYIKQIAQIKRCQAYLRHIRACNFSVRMDEEEHTTQDSESHHKIGRSENAPQHIGLFVQRNDGNPAIKGFIPKLKKHLLPRIMKVLAFDICEKSMETNWEKVTLHRDRIYGHFTMWINFTQYNIRRGQDVIHSGGTSQSNIMALNPRFLPESPSGSNSETSHPFLYARVLGIFHTNVVYIGEGNSDYQPHHLEFLWVQWFDIRSAGPWTGRRLDELAFPTVSD…
MDBLdec1_00564	MRGELKPVLACNVKVNRGFHHERTGALLCPVDLKWSDEEVKEKLRSGELTTIGDQWPTFLFQGHVYNPEDPWSGLFRSSLLIMAYKHIFTSPSSVDKELKATRSGNVRIHGMTRVTLPSIAYIATQVRFALTSSPIFLRSDLATDSERFYNSILDLFEDINEQQEVNDLLSWWNK
MDBLdec1_00565	MPKVVVKNSEKINPTSSEQLTRFIEEAQMVGNHHAVKHMQIYVSDSQRLERSARTAIQNEVLARWTVLDWYCIATANVGRQTAPPKPKGPQGPATPNLMDDASKWAKWLLANRKKLFDDGQPFRLHWLAEARAKHPDDPELRVILMRVRAHNTPLPVPAVLPGAVDWFNLRSRQRVALPPVASTGSGLPYRSPPGFGINLPGPSTPAAGPSSSSTLGPVQVFRTSTSNIPVTAPAAPVAGPTVPTMVPMEVEGDVTSGHVSEYELQYAGQPMDPDEMSSSDPK
MDBLdec1_00566	MDTRATSRHLTGPSVPYGTLQGAPVHVSEQTALLPSMAAASQLPHHWNDIEMLFQDLAKFLQQHQAELMRFWLHLDYQWPRDIQERVEMATLEVVQVKLRALRLKDTINILALYFELIVPIIVDMDRRLSMSCNTKHLLRLAHDVPAEQSRSPARDDDLMSMSSRVSDTSRTTSRSSATSSLSNGRCVTVPFKSIIKRSEHCEHNRLAPVNVTYRGADNVANWWTPGNLPTGSQRSQSPTNHTRRSNMDVSALDDKSWSSRRDVVGEGYEKFVHPGQNSGEGKEWGRERTAQWAAHRIVGHWSDQHGANVAPETRTPTKVGEDRVLLAPSDLEGGRKLPDPSTLMEIATVWFKNHPDVNSRRAQRIQEVAIRALEDNMPSISGWANSSLGYVDIFKGML…
MDBLdec1_00567	MTVTLKLDQITDLHTKRALENVSLSVTKSKKIVVITGAGISCSSGIPDFRSSDGLYALVKQQYPNVVLKGRDLFDASLFRDATSTAVFYTFISKLKQSIDIASPTPTHRFIKTLDAKKKLLRSYTQNIDGLEERVGLLGSSSQNVKLHGKGKLGIKTRDVRNVQLHGDIHSVRCMSCSAEYPCTSQHLGIFLEGTPPSCPECASRLKARVARSARPIRIGGLRPAIVLYGEPHPLGDEIGVIQSADVSRKPDMLIIMGTSLKVHGLRRMVKDFAKAVHASAPSASSSTTKPSPGKVIFVNKTAPSSEWSGIIDCHIEGDTDTWVENVVEDWKTMRPADWEVQQTLVASDGDVSMNGAFKTVKEFATPKGKGEATKQPLTGEENIPPRLDDMVPSTPDVA…			RecName: Full=NAD-dependent histone deacetylase HST3; AltName: Full=Homologous to SIR2 protein 3; AltName: Full=Regulatory protein SIR2 homolog 3 [Candida albicans SC5314]
MDBLdec1_00568	MSDDGYNGGGGDDFDYDAPGFNEDALDESYDLLAHELPEGEAPSGEIGEEGIAIGEDGVQADGMNGVDHDQEMANGEEPATVGAGLAGERQPNKERVTTPYLTKYERARILGTRALQISMNAPVLVPLDGETDALQIAIKELSQRKIPLVIRRYLPDGSFEDWSVSELITD			RecName: Full=DNA-directed RNA polymerases I, II, and III subunit RPABC2; Short=RNA polymerases I, II, and III subunit ABC2; AltName: Full=DNA-directed RNA polymerases I, II, and III 15 kDa polypeptide; AltName: Full=RPC16 [Schizosaccharomyces pombe 972h-]
MDBLdec1_00569	MPQKPSLRMRTWGTRFDTLPTSPPVSPPVRAAADEATPVDAPEQTVTDSIIKRKEEKMPHDASVFVGSLPSNIDQQELTRLLSEHLSEHTEVKNIKVVRDSKGGVCAFVQCEDAASAATLIYTLHSNPPKQFLGRTLRYEPARAFRTLLISYRTPMQTISGNNMSGNPPTGSEPFGPRTVELKLPSAMRVWRPRNSKFYSLLYNGEAVDAENYVHDDLAISEKASLFLQPVAFDAVTIRTIAAYFGRLEHFDPFQLTHSVPNSEVGNASGQWKHHPAPHDAPRSPEMDTRCWEIKWEHRDDCVSALMTLRRVPHLTVTWAHQPPPFGFEQRSPYSPFPQNNVAQYPLHVQDHLSVMRSRDASFLDPFGFSGREGNAALLGPVHHENNSGGYSSAMHSEH…
MDBLdec1_00570	MDDIPYTTPEEDPFNVQPLMLQPRRRRSSLLDKWIQEQQKSPDDEPPTMRTHAYLVYPELGRDPSPSRHDVVTLDNYDLVNDDDIPPHEKEVVSTPTTTRTRRTPKLLHTPSSFRNLNLPFRSASPASSSLPDASSPRSSRFSFLPRTPRRSTDANYGSARSSSHQHNRSTSLSTLSEGKRPYATDIHNASTFTRWRPSVLGHFGASSTSQASGPSDTVYTPSRPSISSGDTYTSGTVTTTESDLPMTPSRMNFMDSIRFRSKSNGSVFNSGNGIMSSGSLNSQNLGISLGHTRNPASSVLGSGPTSASTSTLARRAHTTRIPLAAKPGSRLANSNIGHDDDHVDGDTCDGVVQPVKQHDPTRPHVAYSSGGTLPRVNLASLSSRHRKKKKLVVRGVGA…
MDBLdec1_00571	MASSKTATKAVEIPYELPWVEKYRPHVLDDVVGNAETIDRLKVIAKDGNCPHIIISGMPGIGKTTSIHCLAHQLLGDAYKEGVLELNASDERGIDVVRNKIKTFAQKKVTLPPSRHKIIILDEADSMTAGAQQALRRTMEIYSNTTRFCLACNMSNKIIEPIQSRCAILRYAKLRDQEILKRLLEICEMEKVEYNDDGLTALIFTSEGDMRQAINNLQSTHSGFGFVSGENVFKVCDQPHPIIVQSIIRCCMKGDVDAAMDKLNELWEQGYSAVDIVVTIFRVVKTFDEMPEYTKLDSWSGRQEIGFTHMRILEGVGTLLQLAGLVARLCKMNMKLELFKSDDAAGADRVSPVHVTSYVLSQLTNSDIYSMANLDTAVARRLQSVKNIIIVLAGKGGVG…			RecName: Full=Replication factor C subunit 4; Short=Replication factor C4 [Schizosaccharomyces pombe 972h-]
MDBLdec1_00572	MPFRCPATFPRSPVPSRFVKRYRRCDYSSNVNPPKFPSYARTTTTLPPPRIDYRAIAENVVRKTNNAINRKAPLPVGAIDHVARTYTEHKRLQNCLNAKRNQRSIVGESIRKTAGEGDVEAKNAALAEATQLKREVLELEAALSDVENELLALALTIPNDTHPGSPLGPESSAVILATHGPNPIPSNPERDHVAICRKLGLLDLESGSTVTGSSWYYLLNEAALLEIALTNYAMSIAIKHGFTPVLTPDVVRSDIASRCGFQPRDNSDPPMAQMYHINTPSTSPELALAGTSEIPLAGMFANKVFPSTTLPLKVVGMGHSFRAEAGARGTDTRGLYRVHQFTKVELFAVTTEDGSETMMKELLDVQRTILDGLGLPFRILDMPTEELGASAYQKHDVEV…			RecName: Full=Serine--tRNA ligase, chloroplastic/mitochondrial; AltName: Full=AtSRS; AltName: Full=Protein OVULE ABORTION 7; AltName: Full=Seryl-tRNA synthetase; Short=SerRS; AltName: Full=Seryl-tRNA(Ser/Sec) synthetase; Flags: Precursor [Arabidopsis thaliana]
MDBLdec1_00573	MVKLESRDTLLFISSIMSAFSFAKQAFGREKPHSSITDWVDILTSSGIDEEAYDGIPELVDAINLQAAGPAEASRALRKKLKHGNPHQQYRSLVLLKALVENCGPKFQTSFADGQLTDALKNLSGDSNANKRVRRKLTLVLASLREQFKDDPSMSLVAGLYQQCSGDARRRSHQEVAHLIGLPEDKNKQEREEARRRAKKEKEQAKARKEEEKQRRLRQDQSQLTPFVFEKDKPKVLASIADASQASSNLVNAITLVNLETDSLQTNGRVQECLTKARQARKPVVRYIQLVENEELIGTLIETNDRLMAALEMYESLSNQNSESAGDIPRVTDELAAAHISARGDVPNALKEPQDAAVDRVEQTGDAQSRDIFLERESHLHPDLQDLDFSPLEASSTNL…
MDBLdec1_00574	MSFQQYRLGDLSLHQPLPPHLAHHQGAPASSTSTFSASLGTVNPPFPANSTKPPAQSKQPYGSGDTDDGYTLVFPNLEAFHGWRAQEEERQTVEFGDTHGSKAVPPRFKDHTKLVCARHSRSGRKKYVKKHPERVRKVPSRKLDGQGCPASISYKTYFDTDEVRACYMSQHSHEIGLANLPFTRRGRKAANQRDKDRTQNNPSTQPVTPAPTVTNAMAGPSPASQQASNAFASSVSMLAPLPGQPSYQQPSLQPYVYAQVPQQFPPPATVHPSMSHERWENMATLFSSIRQHARGFEYPSVSVAALETVLIRLYLESPVGIGTQPSMSAIMQNHLSSTPPPAPALQSALNPPQVNGSVAGGNASDGTAEDSS
MDBLdec1_00575	MTSSLRNSIHRRNHKERSQLAHRSKLGILEKHADYVKRARDYHSKQDRLTRLKQKAAERNKDEFYFSMRNERTKGGVHVKDRGNAALPTDIVKVLKTQDENYVRTMRAAGLKKIDKLKNQLTAMADLTRPASSHEAEDDLGEEEIQILIDAGIISQGVGRSRSGRRKPKHIIFVENEQEARDYKLPQAALGASQADVNMEANAEQLDLGWKLTTTKTSKKPRRNVSNVEESITDPLTLGENRRRLLKELSARLARDKQLRYAEREFEMQRLMMGKGSRKKISAAERVEGDSDSEEDEDEIDARKGKPRKSSRTINEESYKPRVYKWRLERKR			RecName: Full=U3 small nucleolar RNA-associated protein 11; Short=U3 snoRNA-associated protein 11 [Chaetomium thermophilum var. thermophilum DSM 1495]
MDBLdec1_00576	MLLSPKTLTQAVTLSLLCVVSVVQALAPARRATVCNGHAELCDRSYGTVAYVGTHDSYAVGAGNLAVNQDHDITTQLNDGIRMLQVQAHVENSVLKLCHTSCSLYDGGSLEDYLKTVKKWLDTNPNEVLSLLIVNIDNAPASQYDTVFKAAGVDTLSFAPQSSSLQASSWPTLGSMIDSGKRLVTFLDNKADPTVAPYLIDEFSNIWETAFNVVDSALFNCSVDRTQGDTATQMYLINHFLDRLVFNQPVPDIAKANVTNAATGPGSLGAHVDTCVAINSRAPNFLLVDFYEYGGGSVFQVAADINKVTYAPTSPIATPLPTTSSSSPTGSSGAGSGNGSSSGALTISREYLAESFVVVVCIAFGVHAVI		yes	RecName: Full=PI-PLC X domain-containing protein 1; Flags: Precursor [Trichophyton benhamiae CBS 112371]
MDBLdec1_00577	MSRVVLVTGCSTGGIGFALCNEFARQGCKVYATSRKVEAIADFPYSSVEKLALDVTSDEAVERVVKHIAEVEGRIDVVVNNAGVAYSGPLIDQTMEDVKVNFDTNTFAILRMAKAVIPFMAQRRNGVIVNIGSVVGEIATPWSGLYCASKAAVQSISDVLRMECKPFNISVFHVAPGGIQSNFSTNGLSRFSLPDDSLYSAFLPNIMQRIHASQAPGSMPSDVFAKQVVTNALRENPPSYLSTGSNAIVFAIFKWLPKTWVLWLMWRVYSKKITT			RecName: Full=Short-chain dehydrogenase srdE; AltName: Full=Sordarial biosynthesis cluster protein srdE [Neurospora crassa OR74A]
MDBLdec1_00578	MSRYPDYLSPNITPTKLTKSQKSRARREPSGVFSLFQAPQIQQFKEAFQLIDHDKDGWVNESDLKEIFSSLGITPSKQRLDDLLSARPGENSRAGYSEKPGADRGINFTMFLTMMSERLFEFDTEAELLEAFESFDENDSGIVKAEEMRKWLSEVGERMDQREMDRFLKGPFTDRQGNFNYREWVKVLRVNAEDLVPLDILESSLLPPPHNWFFDMTAPASPVPSPKNQNSPPSPLQDSHPKSTSPDAPAVHKCLWVDCTLSYADPESLYNHLCNDHIGRKSTNNLCLTCKWKDCGTSCAKRDHITSHLRVHTPLKPHICKKSFKRPQDLKKHEKIHTEQHHQQHKHSKAITVVDPAYVSRVRGDSATRMQDTKSNSSKSPSSSSNLRDSAARSKSHSS…			RecName: Full=pH-response transcription factor pacC/RIM101 [Cryptococcus neoformans var. neoformans JEC21]_x005f_x0001_P0CS63.1 RecName: Full=pH-response transcription factor pacC/RIM101 [Cryptococcus neoformans var. neoformans B-3501A]
MDBLdec1_00579	MSTQDENNAISALTGFSLNHLLNGLSLPAGSGLENQLGITGITALNSGQIYNDKWDEDAVGPDQGEDWEDEIDREMREEEESDDALVKQEVQSPDGMRQKQKRVRVVKRLVERPKSVYERFPAFQKEKTLDFSELFKGYTVRKSRLLKRPFHVETVYPRKKELPRGFLDTVVGHTKRQVENKRVEDVVSLGSVELDLRRALEARDKTEVPVNLPLHDRTFDLVLLSNWEDQIVYDPDPVASQALSMEHNLTTPANKVLESGAWTQSIIWAPNAPFRDFTQLEFNHEDDVVPEERSVETVRPRKRIRTDAGPGRDRFNISNDQFYEVAKEGGRHRVRQTFGQLVVEHAYPAQKLQLPFYKTRLSKQEARSFHRPALQFPSNIELRFSKVRTAKKKKDKAG…			RecName: Full=Putative transcription initiation factor TFIID 111 kDa subunit; AltName: Full=TAFII-111; AltName: Full=TBP-associated factor 111 kDa [Schizosaccharomyces pombe 972h-]
MDBLdec1_00580	MNKDLAIKVEDFRTAVTKAGEDIVFDRFPTKILELHQLVQTTLTTDSAFHLSHAEIFTDTTVYPPPLHSSANGPVQKKRKRDNDMQEIDKTNDLQYTTIPSRILANQHMSQNVHNVVKGECAELATMIDQVKLWVTLTMPKIEDGDNFGGYPHFSIRTLEVLAELHRAQESAYNLRDAARQDYLARAKVCSKILKYPNIEDYTLALKEHDEKQLYIARQHLVDLRNMYAVLTDLIHKNISKASTVDQSPASS			RecName: Full=Proteasome activator complex subunit 3; AltName: Full=Activator of multicatalytic protease subunit 3; AltName: Full=Proteasome activator 28 subunit gamma; Short=PA28g; Short=PA28gamma [Pongo abelii]
MDBLdec1_00581	MGKRSATEVIDPTAKNARIAEGNSSKHGDTILDEMGEFEDAWEDEMESDEEVVDTESGNQGDGMDVDEVLPAIEESEEQPSAPEAFIPGTHVLGKDEILEADDSVYIMRHSMNVAWPCLSFDVLRDNLGDQRQRFPTTAYIVTGTQADSAKNEVIVFKLSSLHRTQKDGEDSDLEDDDDDDDHLDEDPIPEYRAIPHLGGVNRIRAQPLSYSTSLPPVSQPYYVSSWAETGKVHIFDVRPLIESLDVPGYSYDKSRVCNPVFTIASHGRAEGFAMDWASSGHSSLRLLTGDVHSKIYLTTSTPAGFNALSQPFLSHTSSVEDLQWSPSEPTVFASCSADCSVQIWDVRSKGRKSVAGIDSAHDSDVNVISWNKSTSYLLLSGGDEGGIKAWDLRNVKKR…			RecName: Full=Ribosome assembly protein rrb1 [Schizosaccharomyces pombe 972h-]
MDBLdec1_00582	MPHDSTPVNRLKLDASIRPHQVNFVLIFNSLIATRPAAACADICADVEVPYVPRLFKLLNMSTTITVPQGFQYVGASLLSTVFVLVGQNITVGRWRKRSGIKYPQLYAEKAEVAASKDALIFNCAQRAHQNTLENIPIVYMTTILTGFRYPILAALACGMWSVSRITYTRGYLTGDPNKRTNIVYLFGSISMIASSGWLMGRPDDSSGTISKFTSTTFPVNGSVELDSMPKASSRPSFPTSSTDFALPPTSSSPVATSSSVALDDSNILLQRFRRPSLLTPKAGYLSESRLHSPLASSFTLHSRRRSQSLMFAEELESDRERMLTDSSSASSENPTPPLKTLENKYDEPKGKRLPLTPPRRRLSASMDVQDSFSPLPGRRLTFPLKPPRILNLLAESRP…			RecName: Full=Microsomal glutathione S-transferase 3; Short=Microsomal GST-3; AltName: Full=Glutathione peroxidase MGST3; AltName: Full=Microsomal glutathione S-transferase III; Short=Microsomal GST-III [Mus musculus]
MDBLdec1_00583	MSVPAKLTKKQKKGIAFRERNTSKGRSKNGVIRSEDNDVPVLEEQVTLDVEGTPVEVEKVVEGKKSKPAAQVHGSSDPPKGEWKADEEIGRPTRRKRKADVEADVAEEGKQVAKRKKFMDEAAGTSENQVAPTPKPDIKQRFILFVGNLKYTTSVETITKHFSACDPPPAIRLLTPRSTAGKSTHKSKGCAFLEFTHRNALQQALKLHQSELEGRMINVELTAGGGGKSDTRLEKVKQRNKQLLEQRKERVGKAAATDSTSVPTLPDRPQRYSATSGIEQAPTIRQTWTVGDADNVETHRGGRKHTKRSKSRLNVKTWGTGVNAIPVG			RecName: Full=Uncharacterized RNA-binding protein C365.04c [Schizosaccharomyces pombe 972h-]
MDBLdec1_00584	MPIQDRTNEFRACVDSIRSRSSIPIRGSEAKQRLLQSNGKLGSGKSEFSQMASAIGKDISSTSVKLNKLAQLAKRKTLFDDRPVEISELTFIIKQDIASINKQIAALQSYRKQQNAQGASKTVEGKQIDEHNNNIVMMLQGKLATTSMTFKDVLENMKESKDRTEQFMYSTASAANQAPSNSLLFNSSRRDPMGDGSPSRFDSKGKGRAPQDGDLLALDLTSAEEGVGAQGAYQQMQMIEQQDSYIQSRSTAIESIESTIAELGQIFTQLANMVAEQRETVQRIDADTLDIQSNVIDAQRELVKFWGSMVNSRWLMLKVFGILIIFFLVFILVSK			RecName: Full=Integral membrane protein sed5 [Schizosaccharomyces pombe 972h-]
MDBLdec1_00585	MLRISFKNLAHSFLARPAPSPRLARRTPTFILSVKRFMSGFRDVPFQSSRVLVFGAGNFGSCLASHLGDSQHEVYMWARDESIVTHFNKYHRNPMYLRDHQFPSNITAVGPELPSKELMDTMDVLLFAIPTQFLRENLMILCPQLDTKKMPLMIFVNKGIEIGTHALTLEIIADTCGPEVAKAATFISGPSFAKEIVERQPTSVSVASFTELEANKASALFHQPHFRCYTGADPIGIELSGALKNVYAIASGMSDGLGFENNTRAMIITRGLAEMTCIGTAYGASPLTFLGLAGVGDLFLTCSSSNSRNYTVGRRLGKGESLDTIMKTLGSVAEGVSTTKGVKTIIDELGVNAPIANSIYEVLYNGKDARAAVRELMELPPSKELELPPTAGRPARQLM…			RecName: Full=Glycerol-3-phosphate dehydrogenase [NAD(P)+]; AltName: Full=NAD(P)H-dependent glycerol-3-phosphate dehydrogenase [Leptospira interrogans serovar Lai str. 56601]
MDBLdec1_00586	MVSALWKACSAGDLDTVHELLNDATNVDIEVKDHTGVTPLIEAVKNGHVEVVRALLDKGADPTNSSSQGPPEKYTTDSPILELLSYALNKTSSALPPDGPLYAQDANQYGSTPPATYTYYPSINSAPPPPETGVYYPQSPAQTAGENAAPGGVGNLPPPEVARFIPCRYFPACRYGTSCLFAHPQQYYPGSLPPPAHYAATYDPIQSYPPNYFPPPSFQPPNGVHPMTPLSPASGPHPLHGRSPSEVALPVQPPFSQNGIPPAPYGPMSPGAYSHAAQTSVPLMMSALPPLQHQPVLPTHTPSNMYSTPPTSAAPYVQHDGATPYPVTQPGKPSVAVQGLNGDGKPLISQDVPGPNNHHMIPREGAGHYRRGARRGSFNGRKPPCLFFPAGRCRNGDDC…
MDBLdec1_00587	MAVRILLLGSGGREHALAWKLSQSDLLDRLYVCPGNGGTSREPKTSNVDLSLSDFPSLVEFAIKNEINLVVPGPEQPLVDGIETTFRKVGIPVFGPSVLAARMEGSKAFSKDFMARHNIPTAKFRIFKSSQVDEAIEYVKTCGHEIVLKASGLAAGKGVLIPETTEQAIASLKDMMINHVFGDAANEVVIEELLTGPEVSVLAFSDGYSVVPLPAAQDHKRIGEGDVGLNTGGMGAYAPASVATQAVMEQIMKETLRPTIDGMRREGFPFVGILFTGFMLTPAGPKVLEYNVRFGDPETEALMLLLREDVDLVSVLMACAEHRLDSATIAVRPGFAVSVVLASRGYPGAYSKGMTIEFKPVPSNVVVFHAGTKNSADNIVTAGGRVLAVTAYAPTIRQA…			RecName: Full=Bifunctional purine biosynthetic protein ADE5,7; Includes: RecName: Full=Phosphoribosylamine--glycine ligase; AltName: Full=Glycinamide ribonucleotide synthetase; Short=GAR synthetase; Short=GARS; AltName: Full=Phosphoribosylglycinamide synthetase; Includes: RecName: Full=Phosphoribosylformylglycinamidine cyclo-ligase; AltName: Full=AIR synthase; Short=AIR synthetase; Short=AIRS; Al…
MDBLdec1_00588	MDDFRNPMYAAEPYEESQGRDDSSVASPDVLAAFYKDMERKEIVERKLSKRKSTSGTSIWSRKSVKRSATAHPAPPPAQKSHPSKPDSNQRDEQIMGEEESAKEWKEDSSDKPDWVPQMNSPRSIIPDSRELPAWYNKDAWASVPIPSYKLRYVIHNPVGPRWYKNHHLVPRSETTPAARPPSFFSPSFPPIASSTSQDRPEDATRLAGPSRTPSNSPLPTPNSSQTGVEKPRSRKTSQTAHDTVDLLDVTDPWGTNWHHQSPYDIGLGNGPISVDAQDALHTRSRRSSMTAQSRRRTAPSPLSQSTSAVHLQTPLDTGAHIPRKLSKRRTPVVSNIFGEQSSQDPGRNAVSLPPSPLETQPPASSLPKRMSVAPPAGQLLPMSQTRTSKKEKRGSVLD…
MDBLdec1_00589	MDYVGKRTDVVDGGGDMDYSNYQWFQDPPVRPAPLPPQPEYVPAPEVIQMNDAFEYALNTAPNVLYARYKQYGQLGVLAWCSEFGELIDGLKELGFNGNMFTTTRSQALRTCQQLLKLPMDIEMQIIVMYLSSQVSRLRRFLDGDTTWDDYPIPSFPQYPGDQPR
MDBLdec1_00590	MNIRVAVFHDYPNIFFITLSTILSFLALKPTPSSALIVLNLATLLVYSRILFPKENALKNTAWLTIAIAVAGALSRLSPSLNALSTAGVSIFVLSLLSMITSILTISVVYLDTRLCTRFTAAWSQLTLFPALWATLWLMVSFISPVGRLSAWSPTESGEFYGWMGPYLGPVGKDWVVAAWAVVCSQIVGAWYIGEAEELEEPLITHAAPATKQPSHLSHSSSILLLTALLALLAVPPLVSSNFPLAIVPPTTTPLSVGCVLPPHQRYKHHSLTLDDYVAESQRLTSSAKVLLWPEGAVTFNTEAEKAAGFAKVHRLITGSTVGVSFEEIFSHPSRNSSSRRTGIAIISQASAEPQLVYYKRHLVPIAESFSLSHSEVPPDIVTLELTHPKEVPKTQWAE…
MDBLdec1_00591	MATRRRIGVSAASTEAARRQLMQPVPCWEKVWTRPDNSTPASNIKIYKWVKTEKTQQFSDDEGEVDEPLAPLPDEPEVVEGDEEIDQDEAIPENPPETTQLTEISDLTATQDDLASKPPSPKPQLSISLQNTSELGVDQGGDALDASLKPLDESIDAGMDLTVETAASDDIELDISALGPDGLDLESSHDLSQMEGVDVLIGGQVMDASGDPFAPPVNE
MDBLdec1_00592	MDDEEAELRNPFPSPPSHYTKYTSHNLKLLALLRDRVPNPSAANQYEALNDQTDVPDWPLTQLEKPRVDWILEEPDAYYEVFGDQWFVKEKIPSLAELGGNQLYPTDPSTDRRPALIAILRSLLVTFSSLTASLLAPPPSTASTDPPEWHRHVEWITVLSQNIMAAANDLRPVQARGNLELMMRRQLELRRSETEALHSKCDALEIKLAEMRNSMDGLSKEAPMPTVPSQVLPTAPAKSGPEDLSESSMEPVLPTNGTLTQNDVLRWAEEVG			RecName: Full=Mediator of RNA polymerase II transcription subunit 7; AltName: Full=Mediator complex subunit 7 [Ustilago maydis 521]
MDBLdec1_00593	MTEFRSISGPLPPIPDHLTIPQFIFDTQNAVRPHRPSAIPWLIEDHSGHKIHQAELSQRTRALANAISTKWNIRPGDTVCIFSPNNVAYPVCIWAVHCLGGIVTPANPSYKTDELVHQLSTTKAALLIIHPAFFSTAQTAARDVGLPEDRIVFIETPLRRFTSPCSTIEELVELGSSVPVAYTELRFKSGEAKNTIAFLSFSSGTTGKPKAVAIPHYSVIANVIQMTTHYRLNDPLQEGKRMAPGDVAIAVLPFFHIYGLVVNLHFLLFAGLSIVVIPKFNFPAFLDSIVRHRITHLLIVPPQVVLLCKHPLVKNFDFSHVKYCISGAAPLSGELMQTLQSILPNSVIGQGYGLTETCTSIAMIPPTQQIATVGSAGQLIPGIVARVVKADGSLAAEGE…			RecName: Full=4-coumarate--CoA ligase-like 1 [Oryza sativa Japonica Group]
MDBLdec1_00594	MDVSTLKAEIKAWERSFRSSNERDPTIQDIKLQPDIANKYKLYKKLSKTGANALPCISTNTSSDFTSTPPRSRHRSHQPLPILLTQPRVMETTAPLSSFNPFSPQKNKGKGTVSPMESRSHPVASPFTSKAPSVDPFPILNLTRPRASVTPLHSPLTENVAIQRARKRLRGEPVSPSPNKGKRRRVGSQTTLPFAKLVSDSSSSGEEGGNAVNALFVSDSPVKLPAGGRSFKLLFDETSGPKRKAPFGGKSEGGRSADEMSDFEARVEQGKHTAASFKPHAALAGNNSTHTSQANTATNRRATRKTAKRSLSDAESEDTPREPLARPFLLPPSPPPADSSTHKPRLSASTRGKGNGIPTGRKKAKTVTDHDKSDDKIGVDADDSDTLKLNVKIIGGMQM…			RecName: Full=26S proteasome non-ATPase regulatory subunit 12; AltName: Full=26S proteasome regulatory subunit RPN5; AltName: Full=26S proteasome regulatory subunit p55 [Mus musculus]
MDBLdec1_00595	MHATRPRSSILHLFDPLASPAPSRDAPSPDSDKENSCPTLTEAFFGPILKQSSPVVLKRRLIDVGDVTVDDPSMLSMLTDEEQLDESMCDDDNDTLTLPRHSATTPARVLGTQIGCRTPTGSTPRTPLGELALDRDITPMARTKMYKRQPPAPYSSSASVIPTAPYNSNISSVVNTVNASGESFAFPGPIKPSLNYHDLIQDHHVLKRNSHDTETPRITISSVDAFSDSFPTLDLPTPTGSLLTDVSRPFASTPLYHASETSSLHLPAGLRPNPPRTSSDDPNRRSVDLYSSFQLQLQSEESSFDLLNDKISFFASSSGMESFLNAMEEDDSFDMSIEEKRLQQPVEIFQQKEIPMEGTKVSTEDAIPHIKKPEFSENINTPPTIATPSVEEAEPKTLQ…
MDBLdec1_00596	MTPAQVRSQHRQTTFTPTQQSLVSEVQNIVAQVPTRTPAHITLPELQAIMAYKLTFGQNRPALRAMIKRNSTAQVEEVSGRALAHLLDDGEWEEVRKAMDALCELKGVGPATASLILSLLYPITIPFFSDEATVDLLTPPGGRKGIKYTAKTYKALYEALDIISSRINQNAPQEDPIRRGELEREIWHAFRVNEPAQSDKGKRARDEEYVDEKPKRKRKKTYGSCLCNYSHLTGLPAGDSFVQHVS
MDBLdec1_00597	MVHGGFSNPLCPALREAEQVIQNYTDADSEDHDITLELPHSPKSLIFKVDMCLVIFCILTGFVAPKAIAVFNLDLSEKDEKADYVFRGRCEKILPAVFPELVN
MDBLdec1_00598	MYDHRRTASWSDTPVPFPDVTPSQRAKPGRSGRNVFSQFLSPSVPKQPMHILPKALTPTLYDDPAFSPDPHVHPFFAMPAAPWSSTDWTRPPPLTVQDTDEFQLLQPPNTPMFSDDHSSTTHETSSSSNHTSTTSTSLSSPPTSTDSHSSPWKPLPSENAAQSLPWPPETQKKKKNITMFWRRTPPEIVLQSVNLARNAPPEPHQTDSRPTPARNATVPEKIKASNRPILPPRPVTTAADSKPPPTASRRIIGGRAIRAHELDRIDELDESNPLGLPLHHGGPYEAVQKPASQESNEESVSNSIEPQYRLTGSFPITKPKQDRDKKRSQNQSMSVPIVPAGVSLNLSPGQIIPRNFYHQLNQNTTLVSGFSDVPGWPPRPQPQTYTDTQHNSYQANEGH…
MDBLdec1_00599	MDYQNRVGSKFGGGGVAGASETNVDRRERLRKLALETIDLAKDPYILRNHLGSLECRLCLTLHTNEGSYLAHTQGKKHQTNLARRAARDAKDSQLMIAPTQSNIQRKVFLKIGRPGYRVTKVRDPDTGKEGMMVQVHLPQIKADVLPRRRFMSAWEQKREPPNKAYQYLIVAAEPYETIAFRIPAREIEDEADDAGYWNWSHWDPDTKQYSFQFMFRLTY			RecName: Full=Splicing factor 3A subunit 2 [Rattus norvegicus]
MDBLdec1_00600	MVAHKRALEDSSTPHKPKKPKVTDAKQSQPLTSTLVPKEVDFPRGGGTSFTPLEVKTIRAEAVKEANEELFEDAQFQTKLVNKRKRKSETQKGIAGATAVDKNAKIRIEHLNYKRMNIGMKILGQIISIQPLALIVSLPDQLFAHIPLTNISSQLTEVLESVVESEGEAEVEESEERISKSRVPDLSDIFHEGQYVRGVVTAVHAHGSTDVSVIAKSRDGVARSSRRVELSLIPERVNAGTITAAVQSIEDHGYILDLGVPDVSGFLSFKDAEQGPFDVTKKLYKGQLVDATVTKSSSNRRTCNVAVASSTFSSSCLSEVTNASSILPGALVQAIITAINPNGLNLQILGFFAGTVDHVHTQDDAAKKLYKVGKKIKARVLYDFSSPPLFSLTLTDHVM…			RecName: Full=rRNA biogenesis protein rrp5; AltName: Full=Ribosomal RNA-processing protein 5; AltName: Full=U3 small nucleolar RNA-associated protein rrp5; Short=U3 snoRNA-associated protein rrp5 [Schizosaccharomyces pombe 972h-]
MDBLdec1_00601	MSFFSRKKQQPPQQAPPSVTVAQTPSQALAQISGNASKEGNIGQQPSSGSLRTDNPLDPANNSQPPQQQQRTRNNSPNAPGASVQPSNSVQASQRPAYPWSARRLNLPPPVVLNKPGIVPPTSPSPSPFPRYGHSLPATATTSGDLYLFGGLVREVARNDLYLFSTRDNSATLLQTGGEIPSARVGHASALVSNVLIVWGGDTKVDSRSNEKQDDGLYLLNLVSREWTRVSVHGPGPVGRYGHAVTMAGSKFILFGGQVDGEFLNEMWSFDLNSLRTKAVWEFVEPVGGDVPARRTGHVCVTYGDRIFIFGGTDGQYHYNDTWAFDLQTRQWSELQCIGFIPTPREGHAAAVIDDVMYVFGGRGVDGKDLSDLSAFKISNQRWYMFQNMGPSPSGRSGH…			RecName: Full=Tip elongation aberrant protein 1; AltName: Full=Altered polarity protein 8; AltName: Full=Cell polarity protein tea1 [Schizosaccharomyces pombe 972h-]
MDBLdec1_00602	MFDDDDGGRTGLANRLESLLVDMPRVSPKRPVLRWLAGLSTPSTPQSSSTPPSPSLASLNEAMHEPLPSPPLLARPPPALLPDLKHAPPFLDNLTRSTLPTASLSPPLSVSNHLSRSPSPSHAPILLLTHSTPALSSLDSLRSLSTSSSTSPTLALPTRNPSPSPTFSWWWFQSENKENFNTFLNQDDPTDSLQQQRRKLWKKYRSPKNPVVFCHGLLGFDSVTIGPAIAPMQVTHWRGIKEVLEANGTEVLITRVPATSSPVDRAKVLEQTISKVYPGRSVHLIGHSMGGLDCRYLTTHLTERKFSVLSITTIATPHRGSSFADHFLTTVGPTRMPSILSLIDLLPNGGGDGKAFQSLTLESMRKFNEETPDVQGVRYFSWGAVYEPGLIDTWKWPHS…			RecName: Full=Triacylglycerol lipase 2; AltName: Full=Lipase 2; AltName: Full=Neutral lipid hydrolase [Saccharomyces cerevisiae S288C]
MDBLdec1_00603	MGTLPTIEQIPGLQDRAIYVLDCCYYESTAFGRAQKNFRGRNVLQWRNHGCGSLLATINYYASNIRRFQKNALTWIGMPTDPGHIALLSTQLTRNLPLVFTDMRDEMVAAVSDAIPDGSATAWTAVSTIDATTEIFSRVCNRVLVGIHACRGSELIVLNKQFMGGKSRSTAILLAFLRPMYLFVALRGRVKRIRKILEPIVVQRREKPEIYGKEYPPDILSSLVAESSSPKTSRLVVDGILALNAYAVPQLSLTFTHALYHLATANRCDVVQPMREEAEAAVRRAGWTLSALEWMRRIDSFLKESMRLSGLHALTMLRKSHTHYTFSDGTHVPQGTVLAAACTATHLDPSKYPSPKTFDALRFVQGSGGAASRYQLSTTSPDFLAWGYGRTACPGRFVA…			RecName: Full=Cytochrome P450 monooxygenase 151 [Postia placenta Mad-698-R]
MDBLdec1_00604	MAEAALHRISSSKAFEGELIKYKFKSAALGGLDAAFNLYLPPNSAQGKVPILVYLAGLTCTEDNGAQKGSFLGVASAQGIALLFPDTSPRGAGIEGEDKDWDFGTGAGFYLDATNPKYAKHYNMFTYVTLELPQVIEAAGLPVDFKRQSIFGHSMGGHGALTLYLSSKTKQYRSASAFSPIANPTKCAWGEKAFSGYLQGGVEEAEAQYDATELISRSKDPVHILVDYGTGDDFYKQGQLLPENFLKAARESGYDEVQVRVRSQEGYDHSYYFISTFALDHIHFHANFLKA	CE1.hmm		RecName: Full=S-formylglutathione hydrolase; Short=FGH; AltName: Full=Esterase D [Sus scrofa]
MDBLdec1_00605	MLFRTTPYPAFIVNYMRKAPLPVPGNHAWVFTSVSSVRSPSGGVIISCQDLSRNGLYLNAQHIRKTSVILMDGDVLRFPNSLAFTCIHVWKEPHSKVTIFDPTQPAQPAHKKIGDYIVTPQCLGSGSFATVHLALDPAKRRQVACKSIRTKREQDIGQVMKEVRILMTIRHPNINEIYGTEENRNFMLHIFLQLCTGGDLFTYVTSHPSLSHHLCEAEAKYIMYQLLKALSYLHENMISHRDLKPENILLHSPGPYPRILIADFGLARPNAHQETFNVCGTVSYLPPEGVLALNVKHLGYVGMPADCWSAGVILFIMLSGSHPFDYGPTCSSSDWFSHIEESRGTDCTRPSEQYLNTEARLKTRIIDGRVEFSRLWDEIPDGQRTNMSGLISITDAISG…			RecName: Full=Meiosis-specific serine/threonine-protein kinase MEK1 [Saccharomyces cerevisiae S288C]
MDBLdec1_00606	MTPKQKNRNPSGLGRAIINKKVKDARKQQESGLYVSDLEASNRLKSVTQERDLDEFLNTAQLAGHEFTAERRNVKIIQQSANTSQNPYLLSEQEERNTLKKHSENKQRLRVPRRPPWTKSMTAAELDKQEKTAFLDWRRGLALLQEEENLLLTPFERNLEVWRQLWRVLERSHLVVQIVDARNPLRFRCEDLESYVRDVEGPEGEAGSGKGNRKSLLLINKADLLTAKQRCLWADYFDTQGIHYAFFSASNATALQQARKDAFAAAWAASTEDTKDTERTRDGADGDVLVEPPGDSESDSGDEITDSASQSVEDDAYFSAEEDTPDGQDPRAKVLSVLELEARLIHMAPDLSESSDLSGNPPSKLIVGLVGYPNVGKSSTINSLLGEKKVSVSSTPGKT…			RecName: Full=Large subunit GTPase 1 [Schizosaccharomyces pombe 972h-]
MDBLdec1_00607	MDFITDLPERNGSDSLMVVVDHGLTKGVILIPCTKTIDALGTADLLMQNVYKRFGLPDTIISDRGPQFAARVTRELGKLLGIKLALSTPYHPQTDGQTERLNQEIEVSIPTPYPKTDVPAVEQRIVALQRARDEALATHELARQKMMKYTTRSFKPFEKGDKVWLESTNLKIGYQTRKLAPKREGPFEITRVLGPLTYQLKLPEQWKIHPVFHASLLSPYEENDIHGPNFISPPPDLVDGEEQYEVEAIVAHKKIGKGRRQWEQRMFEQEQGGNRQSFHPMELTLRNPIPLPIQLVPPTPTEPTQARTRVRPLRSSLLPPRPSNIPRVYSPQSPNWGSVVIESSYDGTLPLATNVVSLMAEIRIPLDHIPPSHPLIENLEHFQDWYRTLDAYESLLPIL…
MDBLdec1_00608	MKSSPKEETTQTGTHPKATFEEVEEDEPQFVGQTLGLDEPIIMENQGQIQEQVSNIPPETPVNRTEQQDEPTQILSEEFEPDEGYLSNDDLIISYIQGEPVLGIFEEKEAPLTEEHRSPEYTVKRKGQTIGRFTKALHSIWHSYSQHIWIRQKISIAQELAHLHTAKEKDKPKPKTIEEMLPDYYQDYKEVFEKKASERMPARRTFDHAINLKPDAVPRDCKVYPLSPKEQEKLDEFLTENLKKGYIRYSNSPMASPFFFVAKKEEGSLRPCQDYRYLNDMTIPDTYPLPLISDLMETLKGATIFTKLDLRWGYNNVRIKKGDEWKAAFKTNRGLFEPTVMFFGLCNSPATFQRMMNEIFRDMINEGWIVIYMDDILIFSDNLDEHRKRTLRVLQRLKE…			RecName: Full=Retrovirus-related Pol polyprotein from transposon 297; Includes: RecName: Full=Protease; Includes: RecName: Full=Reverse transcriptase; Includes: RecName: Full=Endonuclease [Drosophila melanogaster]
MDBLdec1_00609	MADPSMNPDPQTTTPPTHRNGEIKINLPAVFDGTRSKFKTFILDSGLYLKLNEETYNTPNKRIAFLLSYMKGGTAGPWKENFLNENLTKDSWGTEEAFAEELKKAFEPIDDEGDARTRLRTLKQTGTADEYITDFKVQVGRSRIKEDAPLIEYFMEGLRSKLLEKIFDMEKMPKTLDDWYTAASRFDNQWRRSKALAERFRGVLHKTSHSNQQAPRHVPRDPNAMDIDRLTLEE
MDBLdec1_00610	MKIAIRMISCYPSFLKGRSRTLTDQIPQLLDVPIASPKTNVSLPEFLTTGCGPRDHTTGGVCNTRSSTKIRTSHRIARLGANERKRALAKPLLPRANRARHPPHILPDRSYIMLYRLLDALSSFISHLTWSDVLGKAETEGEVAEVVKRMVARWKELFLWIGVLLDGVHP
MDBLdec1_00611	MEFNHTTPSEAREWRDSISDSAHTASDRRKYIELQLHILKSIRAGMPPVVDSDEERAIVPDLEKHLRLLVCNEHHLRAQGHTPCTIEDLIRGYSTEYKVKRASLKPSTPQDEDNKLSNLHPSIDYGPWSLQEQELVRRRAASYKIALRAYLDRGESSDNPHPSSNRRAFVTPRMLRSKTRPKTYKCTCKSHCTTFNSSTGEYEGSGTIQSRNTRNNHRRDDRLLDARQAATSPGERSRFSVFRHSHSTQQTGALPANSQSLLSLFTRQPPTPPIDHPTISASHEPQTEWLTFIEHEVQWLSELPVTSSEVQLIFSNDAASNGEYTQPSPADIAQPNHGLHALVPGLRPNYAFLSTENRLCELLSALPTIEASERRDALSRRIYEQLDRLSQEKEYNWAQ…
MDBLdec1_00612	MSSAPQNKGKKRTREDVRRFLSLEAEVDSDGDDSDDSDDDLVDFLQDDEPVAADRSVSHRLLLREHARVQAEDKWDALLSRARERAQDDSWDEKSYVGHYAPFFGEPEVRLWRVRVKPGWEETAAFVLMEKIIRSGFRWTISSIIGRVSRPGWIVIEAPSAGEVQAACQGMLNIFSQQIQVVEPEDGPSCLRERISFTPRPSSWVRLTKHPYKGDLAYVRGPSIKISGTISVLVVPRLNLQRRRVGQPKKRQHTGRVRPPPALFDANSVREIFGGRAVVTCNQVFRFKGKEYMDGYLCLDTDEFYPQQALPTPEELDHFRHLPGLPDDFFQHTAEFMAARRLCVGDPVKVVGGDAQGIIGIIENITSDEAILRTPLDSLELTLPITALRKSMKLGDEVV…
MDBLdec1_00613	MNKGIVLSKKGNWVSECDDMLINAIRFSPDGYYMAVGDVHNTLIIYATEEWDVVRHYGATSMIRSLVWHPTQSRQLTIGCGNGDVNMVRVSQGTPDKDVLSVSHYSGVINFLEYSPSGRLLAVVYGSRVLLNNETGDHYHLPIKNDKGRISGVHFVSEDKILVVFLTGQMGIVTYTTKAPCKESEKFMLRAENIFMVSSAMSPTRKLLAVVTHDKGVDWHDVGTGEYSTTSQFDAGDPYHASIEFTGDETVVVSNTSVGGLILTHVRNVENPEYFSLAPETSKSRMGVVGVGRRNGKIIIAGAVRRTRQEPLKTKHGKRWSILRIAYAEDVGPKEEIKPASRDMSLLRRWSQKRTWVGLGMVTLFAYFHLIESPTLMPLPELQTLMPPSVSTATVTTSV…
MDBLdec1_00614	MPRLSQSHSSSNHESIAASVSSGLRRRTRADRLIRPGTRALVVPQVRIRPGSFAHFGACGYIYALHREKRILHCFPFANGTSRFSPEINLNVVEGFHLPTNPNGQDRVKIYKGEITLGTERFLCYGYADESSPSNKALLALNSVPFKGEVAVFSCGKVVPVLSRPRTKKETVDKVAILFASHLELARATVAPLKECI
MDBLdec1_00615	MSNLPPRLPLPSSGTQPFLNVGDFDFLHDDLRKHLRVSDEESTSSSSESEEGPPSPRTPHPPGKYTEEERPEQVSRIGSRMRPPPRATAEPAPADPQGQVRKEASLPEQVPSSTSAVAAPSQPPPIPLQQTPLAASASSQHVSFALPNSVPPLPAVQQFPPQSSAPPMPSQPQSAAGVPQQQAPLPPLHSAAWQWENVSAQQPVQGSTPSGPVQYAPHSNPPFPAPQTVQYHQVSPPQFQGLPSQAAPPQGPLASHYEAQLPQSQQYPQWGHPARVAQEMSSGYQMPVAAQAQFPPSASAGPQQSFNYNFRYKTAEPSTGYTANVQADASAPSHSKAAKGKGAKGKKGDGWDLFEGCKPSSSPVQTDNPTITTYKFVRNWSTHDGETVWYASKSDTALP…
MDBLdec1_00616	MQSPSREGNRSPGRGQALRSQESIIADQLSSVHFVNTANPETDEQEPQPQVHQARSRRRQAWFEDVRIQLPPLLTIGRSSETDLIPDGPISVALGPQHRRQPIQETDFLQGASPHPSRSSVDHMETDEESQADGPLSVEFEPQYRRRSPRTRDFLQGRSRTPSQTSSYVSNSSMPDGPISVEGPSQYRRRLAQPSDFIQERRRALVSNSEGSDFDDDANFGDAEDGEDHDETFNQQDFRLFMEQISRAQMDLNGAVRNVARSIETLATTLTQQSGFHDAGGAGNLGLGVTRTTRGPKLTTHPVRRSEEQKHFLNRVRLHLERLTGGRNRLLEPTVTLAEAARFENSINFRGEEQQPCCTPAAFRIHLLGTPHHPWNRSAARVFARHYIHYYQLEPHVDT…
MDBLdec1_00617	MTASRRAQKKRNKGPSILKAPCRYISAIEERDALLDLMAQELSHLPHNEVQEALKSIRKKQETVVQVEHKSGICSRSSRRSMHPENVALPPSEAMMEAVNQSLHQPRQDDETSLQARACHRAYEHAQNLPPVRENRTSASRTFETGNVGTTLYRWGPSCTDAIVNRWTAQTSEERHSNEWPQASQSYRQHVGLGDEPSDSSSDGSRSSYKDRDRPASDRDKSIDGDAHNPHPVTPRQGRVPSVRGALQADEPAQQNLGTTSYQWGPLCTDKTVDRWTEQTSEEHCSNEQPPHASQSYHVMQALQGDALLSGAIPTVLPNMVMPNNKSS
MDBLdec1_00618	MTKKNKRAVKITAKDATLEPSGVDATPADDESNAAQATEPKLEDNAVKAPVDHRKRFMWDRPDPVPHYEWLYDPRMPDEWNQVIGSVRAWQGRNIRPAVSMYHEAFNDEVSELMDFKRRSSKGAKPPLYRIPVVDDSEFNLVKLKARFKIPQSKNASASMRLVDTKDTPKVTHKGRLTKADYPRLRQQWYDEFEDMVCGTKPVLPPWRDVNHEINLIDEEKQYTYHMPRCPQSLRDKFYAKVNRYVEAKWWEPQPARQAAPLLCIPKKDGSLQTPLDARQRNDNTIKDVTPLPDQEVIREDVTRGKIRSKIDLTDAYEQVRVRTEDVHKTAFATISGTYVSNIMQIGDCNAPATFQRLMTSIFQDAIGRFMHVYLDDIFIYSDSIEEHEQHLQVIFERL…			RecName: Full=Retrovirus-related Pol polyprotein from transposon 17.6; Includes: RecName: Full=Protease; Includes: RecName: Full=Reverse transcriptase; Includes: RecName: Full=Endonuclease [Drosophila melanogaster]
MDBLdec1_00619	MRDQLFSDGLSPEVNTLDDFVAYAKAYEAATKTAEHYRAQLHARRASETPMRHQTSRKPEPQPTKRVYMRSGDLRRGITPQVYTSPYQCKDQHKRAGPQGDNTRTAKPFKPSPLQNEVGARPNNVGEAKPAYQHKQEANNGNCFNCGEKGHFSRDCKKPRKNRVFVRAAHMASPDDVDDADDEKEHLSAPENEDDVKSIERLELDAASEGSDKLVEVEVYDNEYYTRCSDSEYRRRLHSLAVATQITSLPYPHLYLEDLSSLSYLPGSPSRLLAIRLPSNVYLIVTKQYIRSRIVGQAPQLDLLEIYPPILITLRDLQRPRYSILEPTTVLIKPTLWDSGSTTTGVTPAFTQVAGIKAKTLDNPLILQLGTTGSRATVNFGTETRISLPGFEGVVYMDV…
MDBLdec1_00620	MPYSDAENTDNNYDEVAAPQALPLGPGAYVTPGRRSSRHELAAQPALSRVRPPRTSDLTTGNATVGTGNLPAQHTPRRNPLADEVKLEDEGVFETPGYYPETSDEDDQADAERAAQIALELAVDAWFARQPLVSHNRAQHLRTIAAETVSASYEQHKMLYGDSYDSASKYKLLIQQLTEEYLQRRLERKSQCGSITPTPQGSPVRVASPGLRFFSTMDSPVVVGQSGSPSREVPSHLRGASIMPAESMSTDAVLDAAVERLNEQRMPDETNEQYVARQAAAQREYHHRTTPSRPIDVRTKRHSNTDSSVEPSSAHQETVKPPSSSSGRIRIPDARGRTGLFERVGDRIAGQHIRDSQMREFGFSTADDQGIRFEGGHSRDIMREEFIASQPSEPVVHNR…
MDBLdec1_00621	MEIETTDTQEIHSLKALVDCGTSGLFLHTCFVQQNNLTTHPLSQPIPVNNMDGTPNAAGSITDVVDLVLRYNGHAERAVFAITDLGRQDMILGYTWLREHNPEIDWAARTVSMSCCPSRCQTCREEVKAECKAWTKLQATIHVCHTGRVPLPEPDFDDVPDLCPDSDDEDDDEVYEGYIPDMSPESDSESDSESNTAMDTEANPMEEGDHIFVTTLFGYPTAEEIRASQTTSQHLAEAFACNSVPKSFHNAVPDHLRDFEDIFSKASFDELPD
MDBLdec1_00622	MASPVFFIKKKDSSLWLVQDYQTLNALMVKNCYPLLLISELINNLWVEGVVCIYLDDILIYTKTLEEHCHITRLILDRLHEYHLFLKPEKCEFEKTEIEYLRLVISHGAVSMDPVKVAGVAEWPTPKNKKEVQSFLGFTTFYQQFIWDFSHHARPLFDLMAKDVTWVEADSSDFATGVVLSQQSPEDDKWHLVTFYLKSLNAVKQNYKIHDKEMLAIICSLKEWRHFLEDAQHQIEIHTDHKNLQYFLTAKKLNRRQARWSLYLTNFDFMLHHRPGQTMGKPNALSCCPDHGDGSSDNMDIVLLRPEFFAIHALEGLAPDIVAKATAALKSARSRVQSVKSAEWAEEQGVLTFHGRIYVPNDPDLRRQIVKLHHDSRVAGHPGRWKTLELVSQNYWWPQ…			RecName: Full=Transposon Tf2-1 polyprotein; AltName: Full=Retrotransposable element Tf2 155 kDa protein [Schizosaccharomyces pombe 972h-]_x005f_x0001_P0CT35.1 RecName: Full=Transposon Tf2-2 polyprotein; AltName: Full=Retrotransposable element Tf2 155 kDa protein [Schizosaccharomyces pombe 972h-]_x0001_P0CT37.1 RecName: Full=Transposon Tf2-4 polyprotein; AltName: Full=Retrotransposable element Tf2…
MDBLdec1_00623	MASPVFFIKKKDSSLWLVQDYQTLNALMVKNCYPLLLISELINNLWVEGVVCIYLDDILIYTKTLEEHCHITRLILDRLHEYHLFLKPEKCEFEKTEIEYLRLVISHGAVSMDPVKVAGVAEWPTPKNKKEVQSFLGFTTFYQQFIWDFSHHARPLFDLMAKDVTWVEADSSDFATGVVLSQQSPEDDKWHLVTFYLKSLNAVKQNYKIHDKEMLAIICSLKEWRHFLEDAQHQIEIHTDHKNLQYFLTAKKLNRRQARWSLYLTNFDFMLHHRPGQTMGKPNALSCCPDHGDGSSDNMDIVLLRPEFFAIHALEGLAPDIVAKATAALKSARSRVQSVKSAEWAEEQGVLTFHGRIYVPNDPDLRRQIVKLHHDSRVAGHPGRWKTLELVSQNYWWPQ…			RecName: Full=Transposon Tf2-1 polyprotein; AltName: Full=Retrotransposable element Tf2 155 kDa protein [Schizosaccharomyces pombe 972h-]_x005f_x0001_P0CT35.1 RecName: Full=Transposon Tf2-2 polyprotein; AltName: Full=Retrotransposable element Tf2 155 kDa protein [Schizosaccharomyces pombe 972h-]_x0001_P0CT37.1 RecName: Full=Transposon Tf2-4 polyprotein; AltName: Full=Retrotransposable element Tf2…
MDBLdec1_00624	MVWNLRTGSLDAYSLNSEPEYDTPSEGNPEPDPLTDSTFGLIKHRNPELYIPLYASTPKPLIPEPDMAEQSMNPDPQTMTTTPIHHNGELKINLPAVFDRTCSKFKMFILDSDLYLKLNEETYNMPNKRITFLLSYMKGGTAGPWKENFLNENLTKESWGSETAFAKELKKAFEPIDDEGNAQTKLQTLKQTGTADEYITDFKVQVGCSKIKEDAPLIEYFMEGLRSKLLEKIFNMEKMLKILDDWFTTTSRFDNQCHRSRAFVQHPRHHQLCQPFPATNSDVLFHQTPDFGPQNAMTHLAEGSLDLFSLDFPFARSGTSENVVKCSDSLTSTLTFISELPPPCPVVMDPKLDIPTLAPAVEQPEQEAWQRLIAIEGQLQTQAGQIGQVLNSVTELQHI…
MDBLdec1_00625	MDPELDVPTLAPAVEQPEQEAWQRLITVKGQLQTQASQIGQVLNSVAKLQCIVEQLAIDTAHCVPNPIAMLNPVAATPAAVQHSPHSTDHLCPAPSDSFDGEREKGHAFINSCDLFMSLIPKAFLNEQTCINWALSYMKGGHATCFAAYTLHYPKSYGRVPHFQSYVEFHVEFVSLFCPWDEGKTAATTLKTIVMVWYWVWSPDMPKGHGQQ
MDBLdec1_00626	MRPCYRPLFLVDPTSFTIRLSLDGPQTFPSLPSSTFTARTFFVAYFGHWGQQALRPQGSHMMPTSHEGSHTMPTSHEGSHTMPTSHEVQCAPDVLRPRRRPQTTYWLLECPNTPSTAYSDTGGLVYMDGTHAIHKISSFSCSFIRDPTQSLQQYPITLLSLISAAAKAVSSLRSFKVPVFGVPAPPTSPFEYTWYLNHQTPTVPIIDLPTPPRCSVMLLSYIYAAAKAVLSLRSSEVPVFGVQAPPTLSLKYTWYSNHHTLLRRPVTLPSLIYKAAKAHLLLRSFRALIFGVLATPKSSSSIHGPLVKPTSCEVGLLEWLAARSFDHTT
MDBLdec1_00627	MVTKPLYTHATSPDIIISYSGSREGCLIISALQSFGVPGFEVPATSKPPIEYTPYSTTLCAATYHYAAILQSCSREGLPPAPFSGNFVFGAIVAPTKSVAHTTSR
MDBLdec1_00628	MSKHVLAFLAIASVAAAQQPLYAQCGGIGWSGGTTCVSGATCTKLNDYYFQCLPGSGPTTSPSPTTTTSTPTPTGGLPFLGGVNMAGYDFTVWTNGSFTGTGVDPPVSQFAHFASQGVNIFRIPFAWQLMTPTVGGTISSTFFARYDNTVQAALNSATKPYVILDLHNYARWNGAIISQGGPPDAQFSSLWSQLAAKYKGNSKIIFGLMNEPHDLQSVSTWVNSVQAAVNAIRAAGATSQYILLPGSSWSSAQAFPTEAGPLLVKVTDPIGGTSKLIFDVHKYLDSDNSGTHADCTTSNVDVLTTLVTFLKANGNRQAILSETGGGNTSSCFTNLKAELAYVKANSGTLVGFTVWSAGAFDTTYILTMTPNADGSDQPLWVQAVKPNLP	GH5_5.hmm	yes	RecName: Full=Manganese dependent endoglucanase Eg5A; AltName: Full=Carboxymethyl-cellulase 5A; Short=CMCase 5A; Short=Cellulase 5A; AltName: Full=Endo-1,4-beta-glucanase Eg5A; Flags: Precursor [Phanerodontia chrysosporium]
MDBLdec1_00629	MQISRCGSVISLYRAYSRQIRRLPLPYLRQFFRIKASDDIRAILRSTNATLRRGKVKRVSKDLHKIETANNGSTKAFTHILDLAYGRKGKLKWDIMKPIFSDPDAQVPPRIIPSVEKSRPPVYSPEMKALLLSGYSRKTKPLSPRALVFPPTLPPRADPSSKYARFLGPLSKRREVNIRWQFFTREWKKVRPPLQVVVQDTSSGGTHNESSNYNLRHAGIRGMGMQGYGVFDDVEAVAGHPTVSNSLTRKERLRTATNLNAIAPSPTKPRHPSRWLRRRYQELLGRIPILTYSRYNKNGQLSGKYSVSWSAKAVAPSSRFDPSRVPEVEAAADQEWLSLAEKKDGMKKKGKTQSEVL
MDBLdec1_00630	MSRAPPFPTRRRSPSVNGASISSPTPFSPATSPGTRPLQISRPIPERSTTPGNGFFPQNSPWNAPPEPPPSGPSRPQRSELRTRVSDYDNLEQASFRDSISTTRSDVSLSQRPRASASSSPTTPAKTKQRPQRLQSPTDEGDLSTPTSLVSALSAFKSAGSRRRAMTNGSDEMQYQMERQDEIEAEKTRQQRIRDKAPGRRVNGKARAGDIDAVLDKVKDGWEFIIDADFNNVDLALQLLDDSSHGKDMESFRRTKEMLGKALKGSVDKHYQAFAASLPHQATLLGHLNETQSQIHAARASLLEAKDALGNKRADLVQLWSRGQTLEEMLRILDQIEHLKSVPDLLETLMSEKRLLQAAVLLVRSLKIINKPDMLEIGAVSDLRSYLVSQETALRDILI…			RecName: Full=Probable exocyst complex component sec8 [Neurospora crassa OR74A]
MDBLdec1_00631	FFSVPFVKKYQGLVDEFNRKKAVGELARFDPSAHYVHPLSRVKTTVRINHRRATVNISSARSIKSITELGIVPDSQEEDEMERDDDVNEDESEGEDEQDEYEEKGRPPPWRRSWRSSANSKTTLPYSPQKTRSRRIVVIDSDQESGDSEDSLTVLPTRRSTRARKVVTVNLDADIYTDDTGRSDEDSEAYTSTRTQVTRRTTSRHARRTASRPAYGHIRSIEELDYDAHSDDQAAPLRKHRDKCEKCHQPPAHKLLQELSKKTKSKRRRKTSEDEVEVSGDEKERLTALGGWVRCLKCPVVAHWRCMANTQREEILKAARERDRAERQHAHAQISEVAEIPGLTEPGKRPDLTASQTTEFICSACMKGGFCMGCMEIALEPDALLKVLQMTTPDEVRKG…			RecName: Full=Chromatin remodeling factor mit1; AltName: Full=Mi2-like interacting with clr3 protein 1; AltName: Full=Snf2/Hdac-containing repressor complex protein mit1; Short=SHREC protein mit1 [Schizosaccharomyces pombe 972h-]
MDBLdec1_00632	MDPSGSSSASKNLEADEKPEKRDVKPAVKTLNRVPRACNACRKQKMRCEGADNPPCKRCRNTNLECLFEKPSREATLTGEAGLERIRSLEAHVADIRHTQTAISNTLSELVAHLRAGAFSARSPASYSHSFHQPSPNLNSPSMSTPTSSHQHIIEMHPSPPGGPNAFPTSHQVVPPPRQTRASIPDSTYQGSSMAPPGQASSAGDFNPPPITPPYVNTQGTQAYKHGSTPAGPVLPPFSSISTMGPPSSQSNVSSLRYQASDNPHSRSISRNQVSGSKRQASSNVTSANSSDLDDEENGELPASGLVAPWEVLRGLADVAIERAAKENGDSSGPHSRARTPSPDRQGRPSKRRKIRHKLHRSLTFPDVVTKNIIPEAEARELFNIFYRGCSTFLPVFDS…			RecName: Full=Pheromone-regulated membrane protein 10 [Eremothecium gossypii ATCC 10895]
MDBLdec1_00633	MDPELDVPTLAPAVEQPEQEAWQRLITVKGQLQTQASQIGQVLNSVAKLRRIVEQLAIDTARRVPNPVATPNLMPATPAAAQHSPHSTDRLRPAPPDSFDGEREKGHAFINSCNLFMSLVPKAFLDEQTCINWALSYMKGGHAAHFAARTLHYPKSYGGVPCFRSYAEFCAEFVSSFCPWDEKQTAVTTLETEDYYQGARSVDDYINAFQDLMEESNFPDGAQLVFHFRRGLAKRIEDKIEAAHLVDYNNWANCDFHASAKPQVTPAPILANRTPRVVSFHPFSAPPVHAIPLGATPVTCSLPPGVPMDINTSRQRLRTPGVCFQCKKPGHLSRDCPDQFDIRVMTAEEHQDWAMSLLVKQDTIYTPEPNEQASRASVKSMPLLAGSNQFAGLSIESAE…			RecName: Full=Transposon Tf2-1 polyprotein; AltName: Full=Retrotransposable element Tf2 155 kDa protein [Schizosaccharomyces pombe 972h-]_x005f_x0001_P0CT35.1 RecName: Full=Transposon Tf2-2 polyprotein; AltName: Full=Retrotransposable element Tf2 155 kDa protein [Schizosaccharomyces pombe 972h-]_x0001_P0CT37.1 RecName: Full=Transposon Tf2-4 polyprotein; AltName: Full=Retrotransposable element Tf2…
MDBLdec1_00634	MDPKLDVPTLAPAVKQPEQDTWQRLIAIKGQLQTQAGQIGQVLNSVTELQHIIEQLAIDTAHHIPNLIAALNPVPATPAAVQHSPHSTDCLHPMPPDSFNGKKEKGCAFINFCDLFMSLVPKAFTDEQTCINWALLYMKGGCATCFAACTLCYPKSYGGVPCFQSYVEFHAEFVSLFCPWDEKL
MDBLdec1_00635	MERREPDNPRDQDYPMGSQETNSHYYHRPRGEWNTQPSQGEGGAQAPSSASKEKERERDRSRSPGFEQYRSEPKAEMEVVDPAKWSFNAQLNLIGHPGECEVCAKYAEHFFMASFTRAPGIADALECQKRHLSELPIAEACRECDDMHRHIRQLERDARDLSSDYNRLVDEKRDLLNEIRELEDQLGEKARKRPRHEAASNASYEAGPSSSRLSPVSQLVELLLPTVEAPAVINDNRMEGVDSDFPTPLEAYGLSEPIGSQDPLVQYVLDKENTVHTLPMPKVVVKNSEKINPTSSEQLTQFIEEAQMVGNHHAMKYWYRIATANVGGQTAPPKPKGPQGPATPNLMDDASKWAEWLLANRKKLCAPSVVKMYPGIQIGTQGISLREVRGWQIVNRLAL…
MDBLdec1_00636	MEYLSRFDFDIRYIKGQLNKVADALSRYYEFDMWDDIANVNDFVNADVRLDPNHEDLPYDQVRKLVDRMPEKTAERLWKAKVQAEFAVIRDVIQERDIQASEMAAAAAKSAEANRDVISQVVSSKDDPTVFESRAKGEDLCTHIENLAENDTFLADIKSGYEKDSLFKKVLANPKHHPSFKIENNLIWSENRGGENVLCVPSSKTGIYSLHGLIIDQAHAIVGHFGPQRTVDYIRRWYWWPRIQQEVEVFGSTCENCMRAKGEYQKPARLLHTLPIPTKPWELIGTDFIGPFPEVNGCNYLWVVICRMTSQVHLIPVNTKTTATQLSSIYMREVVQLHGLPSSIISDRDPKFTSKWWKELHRLMGSKLLMSMVFHPQTDGATERVNRLIAQIIRSAVKP…
MDBLdec1_00637	MVRLHAVQEVVDDQSDEDPPTSERPQDDGGEAVALTDAMDIEHSECDNNVVSSQYSSEGEDYALEQYEDYDGHNDDDCHMVRMSMVRDVIIIDDDEDEVVWLDPSSQEGAAPNNPQGDSDSDNSFPILVEVSDSGSDSDGEEYFDDDQFFAIGEEDSLPRRTGRLLVTLKKSSKVLKRPIRTPEERKCMTALININGVNAFTLFDSGCTAKIISIDFARVANIKVHQLEEVVPIQLGTRGSRSVINFGTNVPFKYHNIDTNIYVDVANLDQYDATVGVVAMRKLGIVLDFEHECIRVRGEIALSFTLLEEKAEIEVDIDAVPKGPSLSNEGPLLMTEEESTLYGWKFNLKKGESSTRANPPSTARRSVMIEEEDDAKARSPGSGLPTPFPVIMEDGITL…
MDBLdec1_00638	MSLTGAVAFLFVESEWIRRDFPQMPRTHKKGHEVDTPTKNRLIGFYLATGNATAAASKENIPPRMAQYIIQRYRQTGSASNRHRSGRPSTLTAYDKREIIRTARKNRRMPLGQLTNQISANVSVTTIRRILAGQGYHRRVARRAYQSWRGAHWRRVIFSDECYVHVGDKCGRIFVTRRKDERLLDECVVPTFKQSKLRVMVWGCIARGQKGPLVVLDYPGGKGGGMNSKRYQQQVLEDIFLDFYTQLKQSRGYVQFQQDNAPAHNSKSTLAWLTRHEIPLFFHPPNSPDLNPIEPLWLELKHILQCHSHSPTTIDELKQLVCAAWDEISMDTINKHIDHMPDRAASVSRVKGGHTCF
MDBLdec1_00639	MPTKQNKKKKTSRGSAMGLPGAAPPDNPPGAAHAPSGSVEVSEETTTPAAAALLAAATATSQRGHNDEESLRRREDAHDRRCPPWKVDTGAQIKSEPISGVAPIQETRKTDRDLRHDRREAWRVRNAPDPFPVPFDNILRTLARPGASGIPGEPQYCHDNSAARQSRRAQKKRDEGPSRPKAPHSYISAVEERDALLDLMAQELSHLPCNKVQKALKSIRKKWETVIQAERKSGIRSCSSRRSMHPENVALPPSEATMEAVNQSLRQPHQDDETSLQAQARHRAYEHAQNLPPVRENTTSALRTFETGKVGTTSYRRGPSCTDEIVDRWTAQPSEERHEPSNSSSDGSRSSYEDRDRPVSDRDESIDGDAYNPRPVTPIKGRAPSVRGTLLADLPTQPA…
MDBLdec1_00640	MEIETMDTQEIHSLKALVDCGASGLFLHTCFVQQNNLTTHPLSQSIPMNNVDGTLNAAGSIINVDMILGYMWLQEHNPEIDWAAGTVSMSHCPSHCQTCREEVKAEHKAWAKLWAAICVCQTGRVPFPEPDFNDILDLCPNSDDEDNNEVYKGYIPDMSPESDSELDLESNTATDTEADPMEEGDCIFVTTLFAQAFACNSMPKSFHDAIPDHLQDFEDIFSKTSFDKLPDQKQWDHVIELELGSTLSTCKVYSLALNEQSELDVFLEENLKSGCIWPSKSPMASPVFFIKKKDSPLWLVQDYWTLNALTVKNCYPLLLISELINNLQGAQYFTKLDVWWGYNNVCIEEGDKWKVAFWMNCGLFEPLVMFFRLTNSLATFQMMMNVIFHDLIVEGVVCI…			RecName: Full=Transposon Ty3-I Gag-Pol polyprotein; AltName: Full=Gag3-Pol3; AltName: Full=Transposon Ty3-2 TYA-TYB polyprotein; Contains: RecName: Full=Capsid protein; Short=CA; AltName: Full=p24; Contains: RecName: Full=Spacer peptide p3; Contains: RecName: Full=Nucleocapsid protein p11; Short=NC; Contains: RecName: Full=Ty3 protease; Short=PR; AltName: Full=p16; Contains: RecName: Full=Spacer …
MDBLdec1_00641	MGAVLSQQSPEDDKWHLVIFYLKSLNAVEWNYEIHDKEMLAIICSLEEWRHFLEGAQHQIEIHTDHKNLQYFLTAKKLNCWQAKCSLYLTNFDFVLHHHPGWTMGKPNALSHCPDHGDGSSDNMNIVLLKLEFFAIHALEGLAPVGEEEQILQDFHQGNRGNMHKDIVAKAAATLKSAHSRVWSVKSAKWVEEQGIVKLHHDSHITRHPSCWKMLELVSQNYWWPQMSQYIGSYTSTCDLCQQTKVWRQALMGKLHPLPILEGCWNVVSVNFIVELPESHGYNAVMVVVDSVGKRAHFIPTHTTCTTMGAANLYCKNVWKLHGLLDAFVSNGRPQFVTEFTHELYCLLGIKPSTSTAYHPNLMDDWDDLLPEVEFQYNNHVHLVTKYTPFMLDTSQNLC…			RecName: Full=Transposon Ty3-I Gag-Pol polyprotein; AltName: Full=Gag3-Pol3; AltName: Full=Transposon Ty3-2 TYA-TYB polyprotein; Contains: RecName: Full=Capsid protein; Short=CA; AltName: Full=p24; Contains: RecName: Full=Spacer peptide p3; Contains: RecName: Full=Nucleocapsid protein p11; Short=NC; Contains: RecName: Full=Ty3 protease; Short=PR; AltName: Full=p16; Contains: RecName: Full=Spacer …
MDBLdec1_00642	MVGVTKSQTFKRQIFRKEVDDLKAYAVRLYKEEQDQPLAPGEKHKSLCQICTDVSDAHFAETGQRIPLAHNTLAQHAAGGITLTQSNQKKAWLTLKEEENIVNFAIEVAQWGFPLSPQWLKEHCKAILRHHLGKNFLEGGLRLNWATWFLTKHRSWLSTYWSSALDSSRGCAVNPIMKEEYFRILKEVREKYNIPNELVYGADETGIQSGIGVTE
MDBLdec1_00643	MAGHTISDCVKAQKKHREVNAHYQVAVEEYNWQQFKPEEMHLGLRPITFKHKVNYKTLGNLMKGNHSLSAFNTSKKKLTDQEEHIMVDGILESADQGLPWTRAVISATANGIPKAQEGDAYEPVGHDWVTRFLSRYYDEIQTHWSKPLDTQCACALNKKVVEHWYELVKARTKDVRPEDMYGMDESGFPPSDQGTQHVVGRQGTKTQHKQGTTN
MDBLdec1_00644	MPKRTISKKWEEECARLTIAGMMKKDLPKRPIRPLKPKPTPIATSSTVHIEDLEEEPQEGSQEDDDKFKE
MDBLdec1_00645	MGVYAKAHACTFTESNICMAFTKTGIVPYNPDVVTMEMMAPSLETSTASLLPLGLASPVCEVINLILHHNAQKRKRQELKDSEEGFLVSDSPIPLSTKLLPLFTSVITPLTQWDATILDIEPKTKYEAQLQGALQASNNIINLQKQVMAGMQAQTVLQSMYLEGVQGQLQAQEEKKMKKRKMGKINMDGWAKILMQDDIIKGVKEWQDSQNKAVEEAASKKKAKEQYTMAMDIWKVQEMD
MDBLdec1_00646	MISPPNPRKLRLHFTRFSVTPSALMADQRQKIIASVFSRRNATGNLEELYVSHVKIWEDAGPEGGGRKPRYILLSQASNGSGFIHKSKLNTNGTFSVGKTWRLPELRAIHVVNPLSFNITLSRTYRWQTENQADQSSFLAALTQLFHTVAPGSSLHLEGFQETQEVTDSTGNKRSSNNLHPRTPPQNEHGSERLPSPTAPQSRLPAGSSSRAASPRNLDRTYPLPAVNSREPPVSRPSSITAPPQQSSNPPRPLNVEATNRAVPTINSQATSGSQFLGDPSRGTYQSSETPVSPDDSTMPSPYSTSPLRSRPPSPVTVRTRKQASQSANRITSEVPTTRREQNARISFYDPANQAAVDRLLSGGADIDVNVEGEDENALATMSDVEEMIEGYEWASDDV…			RecName: Full=Exocyst complex component 1; AltName: Full=Exocyst complex component Sec3 [Homo sapiens]
MDBLdec1_00647	MSAVKNVDIALLCLSIAGIIWYLALWSLSLLGCWAARRRYRLRPRSPLATATSAPGVSILRPLKGLDTNLYENLESTFQQEYPNFEIIFSVAEENDQALPIVRDLISQYVNVNTTVIIGEEIVGVNPKVNNLIRSYRQAANDILWVLDSNVAVHPGTLARSVDALEGPPPPGSPPSLRRVALVHHVPFAFANESKIGSRIEEAFLNTNHAKMYIAINAVAVDSCVVGKSNLYRRSDLERVTGLLKPVHPERTNHIPPDHYGLPAFGRFLAEDNMIASALWHELGLRHDLSCDVARNAVGNMSLADYIWRRVRWIRVRKHMVLVATLLEPFTEAVMLCAIATLSLRYLLAVPTWVTLILHFSLWLSVDLDVYTSLAGHPLPSAIRWEFLLAWAAREALAL…	GT21.hmm		RecName: Full=Ceramide glucosyltransferase; AltName: Full=GLCT-1; AltName: Full=Glucosylceramide synthase; Short=GCS; AltName: Full=UDP-glucose ceramide glucosyltransferase; AltName: Full=UDP-glucose:N-acylsphingosine D-glucosyltransferase [Cryptococcus neoformans var. grubii H99]
MDBLdec1_00648	MERVKQLAAHLGDPFKGLAALERKGPDDVVITMGIRSPLCKAKKGGFKDTRTDELMLEIFKANPSLVDDICVGTVLTPDAMYAARSAALAAGYPDTVPVQAINRFCSSGLMAVTTIANQIRSGQIDIGLAIGVESMSENPDKGGPAQSELISVNSAANDCKKRMGWTSENVATDFNITRDEQDDFAATSFQRAEHAQKSGYFAKEIVPFTVFQTDPSTGGRKRVMVTEDDGIRPGTTKERLGEIKSAFPQWGNGTTTGGNASQITDGAAALLLMTRRKAEELRLKVLAKHHTTTIAGVPPRIMGIGPIYAIPMALKKSGINVNDVDLFEINEAFASQCVYIIKKLGLPREKVS			RecName: Full=3-ketoacyl-CoA thiolase B, peroxisomal; AltName: Full=Acetyl-CoA acyltransferase B; AltName: Full=Beta-ketothiolase B; AltName: Full=Peroxisomal 3-oxoacyl-CoA thiolase B; Flags: Precursor [Rattus norvegicus]
MDBLdec1_00649	MAEIRIPLDHIPPSHPLIENLEHFQDWYRTLDAYESLLPILRPHRSLFVFHQFFRLAQDGWETALQNLETLERLRRDMENSLESANIIQDTVLRQLICHDILTHVRGRYDPPPPPPYPVSPRTAPPSPNTPDPPLSRAQRRHLRREAAF
MDBLdec1_00650	MSSLLDPRTDDCANKATDHRPPTYPGKGHPPINKTTSRTRRSGTYGLGSLDTYSSNSEPEYDTPSEGTPDPDPLANSTFGLIEQRNPEPYIPLYAPTPEPEMADPSMNPDPQTTTPPTHRNGEIKINLPAVFDGTRSKFKTFILDSGLYLKLNEETYNTPNKRIAFLLSYMKGGTAGPWKENFLNENLTKDSWGTEEAFAEELKKAFEPIDDEGDARTRLRTLKQTGTADEYIADFKVQVGRSRIKEDAPLIEYFMEGLRSKLLEKIFDMEKMPKTLDDWYTAASRFDNQWRRSKALAERFRGVLHKTSHSNQQAPRHVPHDPNAMDIDHLTLEERDVHMKKGLCFECHQPGHRASDHRKGKFPNEPRKPNFQRNDPKKGKDAYLKMKALIAELPDNEK…			RecName: Full=Retrovirus-related Pol polyprotein from transposon 297; Includes: RecName: Full=Protease; Includes: RecName: Full=Reverse transcriptase; Includes: RecName: Full=Endonuclease [Drosophila melanogaster]
MDBLdec1_00651	MAHNPTMLVRGHLTALVFSSNGPELLWFFEELEFLFVDCNILDEQLRKQYMVCYIDVPTNDLWSMIPEFAPPHTYANWKAAIITLYPGMSQDRQYTMSDLNLLIRDQNCLGIYSLDDLAKYHHTFLTITTFLISRQCLTEQEQDMQYKQGFCDDFLNRIYYCLEILYPNHDLNTLYSMAQIKASAEYLLQGGAMVHSPPQPVPVAPQPTSAAFIPTPGYIPLSMPNLTTMPRVTVKTEDFFHLINKLAQTIEHLNNPNPRLGPQNL
MDBLdec1_00652	MKSALSSNQPDVASVPEYLKSTGKGKGKHVEFADPPHSPTPIPSTLSTSDCTPPPPSISTPPKSTNQPPPVHPFSSIPDNCYIPPSSCNFGAVDKNRSNDRPAYQTYAPIVDSTKSRLIFDWCLDSKVMVSVGKLCSVAPEL
MDBLdec1_00653	MASVIEEVNNTATINELEALPFIPSPDPPPGAFIVADPYETYLKSLKPREHAECLIVTKESHALHSINMLIDEQEDIECIVDSGCQIVTMSKEICHDLGVQYDPTIILNMQSVNGTVDASLGLARNVPCSLRTVTLYLQIHVIRNPAYDILLGHPFNIVTCSNVKTYIDDHTIITITNPNTNSIVSIPTFLHGQHHHVCTAAAEKFWITLRK
MDBLdec1_00654	MPDSTPTILSSSVSAFQTSANSDVDINQVKIKGVQMKKKYKPIAQKVHSIVTGMPENFYIKCEICGDPLVDMPVLNPNPPLFTPTGFLSPEECHLLHDFMCKQNTSFAWNDSEHGHFREDFFPPVNIPIVPHTPWIEHNIPIPPGIYDKVCSIIHGKLTARVYKPSNSSYHSRWFCVLKKSSKLQIIHSLEPLNCITIRHSGVTPFLDYIAEQFTGRVCGVMLDLYIGYDEHLIATTSRNLTTFQTPFGALRLVTLPMGWTNSIPVFHDDVTYILQPKIPHHTIPYIDNVAVKGPATWYPTPNGKPETIPENPRICCAVWEFFGVVNHIIQHMKYCGGTFSGHKLSLCVKCFKVLGHICTPQGCIPDKSCLVLLKNWGPCGTISELCAFLGTMGVLHMF…
MDBLdec1_00655	MATTSIHIPFNVFCALHNLRDNAELLKSDEFPPIGSEDFSSWVDMFGNNLEVWVAEMIQEKVKYAELLAVLAPAIKDTLQITGPVDTDMRVLEVTLTAGSTTTEPRDGMEKSVGIVEIEEQRVDNGEVVGDTADIVIEEAGTKSSVIEMQEVPETSTMVTDLVPSILVVEDIVMVHPSVVAGPLNDKPGPGSFHLYSITTASSFDASKVPYVLPKPKQKRVVSESPAELDVQVRDGARNNLDIIEVGPLPKQRKTVEVKGQIFLLNDLPCEQCLNACGTVHCIKWLTKGKLGICQPCTTKKLKCSLSTGEAESKEVKVERWVTAAEKGKGKEKALAARRRV
MDBLdec1_00656	MDTQCHPPASQSANEFFDHMKLAQEEAKAALLKAKDNMARYYNQCHTPALEYKPRDLFNAVKLHPALLNPIPSRCTHPPPPPTLVDDKEEYEILDSHIFCCKLQYKVKWWGYGYEKASWEPMTTSRTRRSGTYGLGSLDTYSSNSEPEYDTPSEGTPEPDPLADSTFGLIEQRNPEPYIPLYAPTPEPEMADPAMNPDPQTTMPPTHRNGEIKINLPAIFDGTRSKFKTFILDSGLYLKLNEETYNTPNKRIAFLLSYMKGGTAGPWKENFLNENLTKDSWGTEEAFAEELKKAFEPIDDEGDARTRLRTLKQTGTADEYIADFKVQVG
MDBLdec1_00657	MEGLRGKLLEKIFDMEKMPKTLDDWYTAASRFDNQWRRSKALAERFRGVLHKTSHSNQQAPRHVPRDPNAMDIDRLTLEERDVHMKKGLCFECHQPGHRASDHRKGKFPNEPRKSNFQRSDPKKGKDAYLKMKALIAELPDNEKEECMKHLEDEAKNSKSFRIPVSASISERNVDTQSLIDSGAEGLFLDKTFAKENDVPMKELRKPIRTRNVDGTYNKAGPITHYTWLTNKIGKLMTRDLFLIQDLGDENMILGLSWLRKYNPNINWETGQLEIDPKRARRTFSSILKEKNEIRRLITQGIATTTTPPKRTFGSALRQAEEIRQLRVKAKVILDRKAREQNLLEMKSFPKEETTQTGTHPKATFEEVEEDEPQFVSQTLGLDEPIIMENQGQIQEQPS…			RecName: Full=Transposon Ty3-I Gag-Pol polyprotein; AltName: Full=Gag3-Pol3; AltName: Full=Transposon Ty3-2 TYA-TYB polyprotein; Contains: RecName: Full=Capsid protein; Short=CA; AltName: Full=p24; Contains: RecName: Full=Spacer peptide p3; Contains: RecName: Full=Nucleocapsid protein p11; Short=NC; Contains: RecName: Full=Ty3 protease; Short=PR; AltName: Full=p16; Contains: RecName: Full=Spacer …
MDBLdec1_00658	MLTDTTSNAFILAALIVMVVWMIGLTIFFFHRRRQWERRMFEREEGGNRLSYHPMELTLRDPIPLPVQLVPPTPPEPTQARTRTHPPRSHSLPPRPSNIPRVYSPQSPNWETVVIESSYDGTLPLATSTPLDAVPLMAEIRSFPDSFAPNHPLVENFEHFRDWYRTLDAYESLLPILQPHRSLYVFHQFFRLAQDGRETALQNLATLERLRQDVETSLESADLIQDTVLRQLIYHDILTHVRGAL
MDBLdec1_00659	MSVVAPAPSGSRGEVVLQPSYFTSSVFVSAVREDISTLIHTYYKQYTTSHSTQPFSLFKSLWSSQGWKWMHLIVFDDRTREAFLNIVLRLFLERIVKTEALYSRVVALFGLYTFFYTQPKQTAPPLYSITHIPIPSDLFMSLKALPNALIDSDLQPLLPSISYIKSVLLKDDVFFIAPFSDFGPLNPRNIPREISVDEESIPPLHPNAPKKKGRPTRRDNAKKARTALDNLDKWLKDTPGPLPTLSGASSSPSLVGIPILHHPLASSLRRYRTEKSQILNSFDAQSESSALSLHASMTVEKANQFVLERLKAAKGLLASDARLANDDEPAGVTRVERAVKEFSDAKSPGRKGGALSLLEGAGKSQT
MDBLdec1_00660	MPVLFRRHSSINCFFCLSAYDENGDIVSEEPAMHVDSLNANSFAMRASTSRDQLPTMYGNGPFCHTCQSNQSLIINLLSNYLPPLNDPEHAARLDMLHEYKESLHMRYPPVCDECLPAVEEEIRRKDQMARTKALGGWLNDSKGKERQRRVSEGHKELEKVTADIIVWRARGVLWATSFAIAIFCNLAGALGVRSFFPFPVVQPIVPAFVLLSLLWTVWDPTYASFQRAQRQGRDVRVRENADDSLVFEAEVTTIIVSCMILRLHQPPAVRLLNINSHKSSPSRSTTPHISTREGTPAPGPDRLSAAADADLLAALSFSSKPILTPTNPVFGLPSLLSAVSSSSAPQEIDADAMDWTPTNSFASYKSKTRLEPDDASWLRPQRFFPPERPTGLEGLFER…
MDBLdec1_00661	MAANYNAVGGNHASPYGSGDPYYNESSGFITPHPVKKRMSGWLKIGVPVLILVIIGAIVGGVLGSRASKNDTKDRGGTSSSSGEAAASSAASIKLQVGRFATATNSAFMMPVYPSTTNTAAFTTPTFNPSVNNALTWPKDPFQPSKPDVRTTRPDRPRLIAPLYKWEALPALIKSDPYLKGWNDTIFGNATDYYALQPVKYFLDGDSGILDNAREVKMRIKAFAYAYLMTNDTKWVDRTWAEVQNAAGNGTMGFGPDDDKWNAKHFLDPAEFTAAFAIAYDWLYAKWSDVQKSQMRTTMIKYGLQPGLAALSDPNIGWWTRATTGNWNCVCNSGLTLGSLAILGDDDTGIAQQILGLTVDNAKANCALATADDGTWAETANYWYFGTTGHAEMASALLT…	PL35.hmm
MDBLdec1_00662	MADPSMNPDPQTTTPPTHRNGEIKINLPAVFDGTRSKFKMFILDSGLYLKLNEETYNTPNKRIAFLLSYMKGGTAGPWKENFLNENLTKDSWGTEEAFAEELKKAFEPIDDEGDARTRLRTLKQTGTADEYIADFKVQVGRSRIKEDAPLIEYFMEGLRSKLLEKIFDMEKMPKTLDDWYTAASRFDNQWRRSKALAERFRGVLHKTSHSNQQAPRHVPHDPNAMDIDHLTLEERDVHMKKGLCFECHQPGHRASDHRKGKFPNEPRKPNFQRNDPKKGKDAYLKMKALIAELPDNEKEECMKHLEDEAKNSKSFRIPVSASISERNVDTQSLVDSGAEGLFLDKTFAKENDVPMKELRKPIRTRNVDGTYNKAGPITHYTWLTNKIGKLMTRDLFLIQ…			RecName: Full=Retrovirus-related Pol polyprotein from transposon 297; Includes: RecName: Full=Protease; Includes: RecName: Full=Reverse transcriptase; Includes: RecName: Full=Endonuclease [Drosophila melanogaster]
MDBLdec1_00663	MAEIRIPLDHIPPSHPLIENLEHFQDWYRTLDAYESLLPILRPHRSLFVFHQFFRLAQDGWETALQNLETLERLRRDVENSLESANIIQDTVLRQLICHDILTHVRGRYDPPPPPPYPVSPRTAPPSPNTPDPPLSRAQRRRLRREAAF
MDBLdec1_00664	MDPELDGPTLAPAVEQPEQEAWQRLIAIEGQLQTQAGQIGQVLNSVAELWRIVEQLAIDTARRVPNPVAAPNPVPATPAAAQHSPHSTDCLHPMPPDSFDGEREKGRAFINSCDLFMSLVPKAFPDEQTRINWALSYMKGGCATHFAARTLRYPKSYGGVPRFRSYAEFRAEFVSSFCPRDEKRMAATTLETEDYYQGARSVDDYIDAFQDLMEESNFPDGAQLVFCF
MDBLdec1_00665	MDPELDGPTLAPAVEQPEQEAWQRLIAVEGQLQTQASQIGQVLNSVAELRRIVEQLAIDTARRVPNPVAAPNPVPATPAAAQHSPHSTDRLRPAPPDSFDGERETLLAGTNFSSEKPIG
MDBLdec1_00666	MSLVPKAFPDEQTRINWALSYMKGGRAARFAARTLRYPKSYGGVPRFRSYAEFRAEFVSSFCPRDEKRTAATTLETEDYYQGARSVDDYIDTFQDLMEESNFPDGAQLVFCFRRGLAKRIEDKVAGMVDGRPSDEHVDQWIKAACLVDYNNWANRDFHASTKPRVTPAPILANRTPGVVSFRPFSAPPVHAIPPGAAPVTRSLPPGVPMDIDTSRQRLRTPGFDIRVMTAEERQDWAMSLLVEQDTVHTPEPNEQASGASVKKSAESHSIAALSPCELDSNQDVPPSSPGLPDIGVHNSGLPGKPPSRRGLPRWEKRLPRRYVLAAIPSPNSLSLNMEIETTDTQEIHSLKALVDCGTSGLFLHTRFVQQNNLTTRPLSQPIPVNNVDGTPNAAGSITD…			RecName: Full=Transposon Tf2-1 polyprotein; AltName: Full=Retrotransposable element Tf2 155 kDa protein [Schizosaccharomyces pombe 972h-]_x005f_x0001_P0CT35.1 RecName: Full=Transposon Tf2-2 polyprotein; AltName: Full=Retrotransposable element Tf2 155 kDa protein [Schizosaccharomyces pombe 972h-]_x0001_P0CT37.1 RecName: Full=Transposon Tf2-4 polyprotein; AltName: Full=Retrotransposable element Tf2…
MDBLdec1_00667	MEASEARNVLLNHLYEQLGRLTQEKEYGWAQQWAHLMPEKIVVNTEIHYHKRGPHGVISKAVVLVSLVMQHLFFTPCHALCTHLAGQKDILQASDASPNTLNSIPKDPESISS
MDBLdec1_00668	MHMAMHASNLQVLLSEDADLQGTVIQMVQEIETTEQEDARGYQLMSLLNLTASDYVIDSNKHPVQLPDEILQQLHVIATKSAGSNCQVLLSCQALSINQISLHSVTYGTSTSLKFKNSNILFWHSTDDAGKEPIAATIQGIFQHAHEVIGKDTHIMEFYLMVQEFLPVDAASDPYWEFGFAGGFLCGSMSAANLVIKLSQIISHFTLTPMGDLTYVLPVDQLMLLFSMDASPEVEEANTDEL
MDBLdec1_00669	MSENIIKCSDSLASTLTSISKTPPPCLVVIDPKLDVPALAPAVKQPEQEAWQRLITIEGQLQTQAGQIGQVLNSIAKLWHIIKQLAIDTTHCVPNPIATLHPVLATLAAVQHSPHSTDHLHPAPPDSFDGEREKEHAFINSCDLFMSLVPKTFLDEQTCINWALLYMKGGCATHFIACILCYPKSYSRVSHFQSYAEFCAEFVSLFCPWDEKQTAVTTLETTDYYQGTWSVNDYINTFQDLMEESNFPNGAQLVFHFQHDLEKSIEDKVAGMVNECPSDEHINQWIEAAHLVDYNYQANHDFHATSAKPQVTPALILANWTSGVVSFHP
MDBLdec1_00670	MYLCSDSDSDDSDEVYKGYISDMSPESDSESDLESNTATDMEADPMEEVEAFAHNSMPKSFCDAVPDYLQDFEDIFSKALFNKLPDRKQWDHVIKLKPGSTLSTCKGYPLALNEQSELDVFLEENLKSGHIQPSKSPMASLVFFIKKKDGSLWVVQDYQTLNALTVKNYYPLPLISKLINNLQGAQYFTKLDVWWGYNNVCIKEGDKWKAVFWMNHGLFEPLVMFFRLTNSLATFQTMMNDIFHDLIAEGVVCIYLDDILIYTKTLKEHCCITHLILDHLCEYCLFLKPEKCKFEKTEIEYLRLVISHRMFIWDFSHHVQPLFDLMAKDVTWVWGSAQQNAFDTLKHAITSEPILIFLDDG			RecName: Full=Putative enzymatic polyprotein; Includes: RecName: Full=Protease; Short=PR; Includes: RecName: Full=Reverse transcriptase; Short=RT; Includes: RecName: Full=Ribonuclease H [Cassava vein mosaic virus]
MDBLdec1_00671	MGKPNALSHHPDHGDGSSDNMDIVLLKLEFFAIHVLEGLASVGEEEQILWDIHWGNRGNMHEDIVAKAAAALKSACSGVQLVKSAEWVKEQGVLTFCGRIYVPNDPDLQHWIVKLHHDSHVTGHPGH
MDBLdec1_00672	MNCLYPVFNAVKLCPAPLDPIPGCCACLPPPLTLVDNKKEYEVEEILDSSIFHHKLQYKVKWWGYGYEEASWEPMVNLSHSCDLIHNFHRHHPDAPHQIWGIYFVDPAVHWGAAL
MDBLdec1_00673	MMGAANLYHKNVWKLHGLPDAFISNPRPQFVAEFTCELYCLLGIKLSTSTAYHPQSDGQMEHVNQELDQYLWVFCNEQQDDWNDLLLEAEFQYNNHVHSATKYTPFMLDTRWNPCMGFEPHP
MDBLdec1_00674	MEMKAEVVVEAETEMVEIEVMEMVTEVAEAEAVAAVEATNKEQDEDIWGMIHPVFFIPPFQPCIPAPPLLPHYLYTILVDPPPREVWTVINPTFIIPPFRPCIPVPPPPPSHPHYPNPLAQYHHQPITYTLRPLDIQPSNPQPTTPNINCQCHHSPQIPPHCKHPPPPNIPHLCNTQPTRELLSRNPCQLHHPP
MDBLdec1_00675	MSDLNLLIRDQNHLGIYSLDDLAKYHHTFLTITTFLISRQCLTEQEQDMQYKQGFRDDFLNRIYHCLEILYSNHDLNTLYSMAQIKASTEYLLQGGAMVHSPPQPVPVAPQPTPAAFIPTLGYIPLNMPNPAAMPRVTVKTEDFSHLINKLAQTIEHLNNPNPGLGPQNL
MDBLdec1_00676	MPTPSSLSTSDCTPPPPSISAPLKSANQQLPIHPFSGIPDNHYIPPSSHNFGALNKNRSNDSPAHQTYAPIINSTKSGLIFDWCLDSKVMVSVGKLCSIAPELQGKFREAVTMKQSTAMASVIEEVNDTATINKLEALPFIPSLDSPPGAFIVTDPYETYLKSLKPGEHAEHLAVAKESHALHSINMLINEQEDIECIVDSGCQIVTMSKEICHDLRVQYDPTIILNMQSANGTVDASLRLAQNVPCSLRTVTLYLQIHVIQNPAYDILLGCPFDIVTCSNVKTYADNHTIMAITDPNMNSIIFIPTFLHGHVTMSALLLQKIFRSH
MDBLdec1_00677	MPDSTLTILSSSVSALQTSANSDLNINQVKIKGVQMKKKYKPIAQKVHSIITGTLENFYIKHEICGDPLADMPVLDPNPPPFTPTGRYTQERMEQLNKKHPGFLSPEEHRLLHDFMCKQNAGFAWNDSECGHFCKDFFPPVDIPVVPHTPWIKHNIPIPPGIYDKVCGIIHVF
MDBLdec1_00678	MQPLFDLMAKDVTWVEADSLDFAMGAVLSQQSLEDDKWHPVTFYLKSLNVVERNYKIHNKEMLRIICLLEEWRHFLEGVQHQIEIHTNHKNLQYFLTAKKLNCWQARWSLYLTNFDFVLYHHPGWTMGKPDALSHCPDHRDGSSDNTDIVLLKPEFFAICPLEGLAPVGEEEQMLWDIHWGN
MDBLdec1_00679	MPLPGHYVLAAILSPNSLSLNMEIEMTDTEKIHSLKALVDCGASGLFLHTCFVQQNNLTTHLLSQPIPMNNVDGTLNTAGSITNIVDLILCYNRHAECVVFAITDLKIDWAAGTVSMSHCLSHYQTCREEVKAKCKAQTKLWAAICVCHTGGVPLPEPDFDDIPDLCLDSDNEDNDEVYKGYIPDMSPESDSESDSESSTATDMEADPMEEGDHIFVMTLFSYLTAEEIQV
MDBLdec1_00680	MVILHLIENGIPVEWIHHSYAFVIHWWNYSWPMDAELEAIYRQVDDQCIVRLGEHGVLPVILQWSGWRYATTDDCTHLQILEGIEAEENSGDRQLRRNWLYIGEPLLFINLPNWREMPSDDPMVGPSSMQASNGVDSQPPVAPSTTTSTTVTASSSTETQVDTMAAQSGPPSSAAASTSTPMLLLEGADGTTQVSNMGEAHHPPADDPMDA
MDBLdec1_00681	MAARAQPSAPVAFSKSQKVNPTNRDGGHREVTTYKVSPAAPGPPEWVLKPQPGPMPTTSVAGPSKAPTARTPYNVILESDNGASTDNDKPRTAKQIKGKETFLANQARKLEKEETGPIAQEMEAHNFTGLDMKTGCTPWGKLIKLPFVK
MDBLdec1_00682	MGSYTSMVLTAPQGSSQPTYVGSPYNLQQGFFSDPTNPNTPWGLFATIPIQPAYVARPQEPAMMEIDEGTQHPWAPTPPPVPQGSPSNQEQESEHRKGKHPERNPEASMSHRRNEEWTSVIDDVRQ
MDBLdec1_00683	MNNSPVTTWPYGVDPQSSQGMIAPPPTPTGQMAKSIAQQAVSPLPIGVGHLPVDACAFTMPLLQRHLPVAEGVQLAAEYHQQCMHERLKALIFECLGVQLSIPNGVKPRRTDAKATGLYSGSAKFGDLEEWLTNLVVMVAVNQFRGTDRDRKRVLILSEFLDGEAKQWFNRHVIHVHRNYKQWTFEQVITSLYDWFIHTSTMQDTRSTFFVTCYTSELGVQGFVDALKDHSQNMSRVLDEITVLDTCLYGLPHTMRDQLFSDGLSPEVNTLDDFVAYAKAYEATMKMAEHYHAQLHVRQASETPTHHQTSHKPDPQLTKRIYMRSGDLRQGITPQVYVSPYQHKDQYKRVGPRGNNTQTAKPFKPSPLQNEVGVRPKIIGEAKPAYQHKQEANDGNCFN…			RecName: Full=Retrovirus-related Pol polyprotein from transposon 17.6; Includes: RecName: Full=Protease; Includes: RecName: Full=Reverse transcriptase; Includes: RecName: Full=Endonuclease [Drosophila melanogaster]
MDBLdec1_00684	MTESDCGQGQNRNKGVFETPGYYPETLDEDDQVDAERAAQIALELAVDAWFARQPLVSHNCAQHLWTIAAETVSASYEQHKMLYGDSYDSASEYKLLIQQLTEEYLQRRLERKSQRGSITPTPQVVVGQFGSPSREIPSHLHEASIMPAESMSTDAVLDAAVKRLNEQPQREYHHWMTPSRLIDETVKPPSSSSVRIRIPDARGRTSLFERVGDRIAGQRIRDSQMREFGFSTADDQGIRFEGGHSRDIMREEFIASQPSEPMIHNRKTFARLKATAMQQ
MDBLdec1_00685	MAAPTIWINKDALYLPIANPGPTPWYIRKGDIVSYLKNTESYADQLHPQKNGISTLPQLKHLLDVFSNCMLALKQWEETPARWPSTPPPLLVLMEEDFPEPTWSPPLPGPTVPGPMAGSLAPMALSPTAASPADAMQAGPSQPAFTSSPVTPLLCGESPATIPPPATALDHISTAPTPPEPAVPPTLPTPGQIVLPSVDPPTHPQHQNHPTDTTDQSGKFPAHPPDAAQGKCWQLWSHSTTPVPVDPAAVSWSTRLGSHSLTPVIPNGCLNT
MDBLdec1_00686	MLVECKNSSSTYSETEKTPEPDHTAYVYLADAFPSAFYGDNHNYQRRVMFAARKEAKKAIWTTESSNKPVMGIDPPPPCVEIVTTRKACSLPEGYGSLRSKALHIKTHIGSIDKEPIQGWLDSEADITLISEDFWRKLCLPPPKEGLRIKLYHLTGNAKVLGYISTILYAETIDHRMVSFDLEAYVIRDMKDPLLLGKDFQTTYKLGLTHHITGHCEVSVGDSNLIIPASSTRMWT
MDBLdec1_00687	MEIETMDTQEIHSLKALVDCGASGLFLHTCFVQQNNLTTHLLSQPIPMNNVDGTPNTAGSITNIVDLILCYNRHAEHVAAICVCHTGGVPLPEPDFDDVPDLCLDSDEAHEGYIPDMSPGSGSELDLESNTATDMEADPMEEGSTLSACKVYPLAPNEQSELDVFLEENLKSSHIQPSKLPMASLVFFIKKKDGSLWLVQDYQTLNALTVKNHYPLPLISELINNLQGVQYFTKLDVWWGYNNVCIKEGDEWKAAFQTNSKDVTWVWGSTQQDAFDNLKHAITSKPILIFPDNGRSFRVEVDSSDFATGVVLSQQFLQDDKWHLVAFYLKSLNAVEWNYKIHDKEMLAIICSLEEWRHFLEGAQHQIEIHTNHKNLQWSLYLANFDFVLYHHPGWTMGK…			RecName: Full=Retrovirus-related Pol polyprotein from transposon opus; Includes: RecName: Full=Protease; Includes: RecName: Full=Reverse transcriptase; Includes: RecName: Full=Endonuclease [Drosophila melanogaster]
MDBLdec1_00688	MSSFCPWDEKWMAVTTLKTMDYYQGTRSVDEYIDAFQDLMEESNFPDGAQLVFHFRHSLEKRIKDKVMGMVDGRPSDEHVDQWIKAACFVDYNNQANHDFHTVVSFRPFSVPPVHAIPLGAAPVTRSLPPGVPMDIDTSYQFDICVMTAKECQDWAMSLLVKQDTIHTPKPNKQASTASMEGQSRELEEDF
MDBLdec1_00689	MDPELDVPTLAPVVKEPEQEAWQRLITIEGQLQTQAGQIGQVLNSVTKLWRIIKQLAIDTACHVPNPVAALNPVPATLAAAQHSPHSTDRLRPAPPDSFDGEREKGCAFINSCNLFMSLVPKAFPDVQTCINWALSYMKGGRAARFAAHTLCYPKSYGGVPRF
MDBLdec1_00690	MGPRRSSALRIQLRPARSPWTPDVARWHHTRPDPCLSTIPGSIEQVVSNRFATPSPLASRSSRSTRNPGSTTPASSKPPVLPTPNPAPSGSQLPREDSFIPAPSTHAPQCRPAPSTRQNSPIINDASSSHGEDAELPSFGVGFVQFFKEFRQFQQEFNNAQGGAHGMGDMPSTGSTYPWKK
MDBLdec1_00691	MGTVLAAVRDILKISTDNDIIDVVDNVLANPDDVEAYMEGRADAPTLDPPRLYFEILEHLWNGELSWLFADAVLAKHPEFEHEAICRQFIAQIKAIRKVLYRYIAKPSEDEDQAMERFKEDHIATLQSARCRGRQCELYDSQIDICQDRECKDHPAWQNLHNMVYKLGRNGQSSNESNGPVVCHVKVPFWRNPQVTHLLRWIDSKQSMTNALGNHHPGALPRVCCILQDRSTREVGDIVAHLPGNLYDETWYNSLERNLQARLQTEDNIELPVLQATQEQLRNATL
MDBLdec1_00692	MEKQQDEAMESVAKLKAEIATKVRGANNEQENIWRDLVESRAACASLESTVAEMTGQQNENTTSIEELEVQLQTRTDELTETAQQRNDAIQTITELQGDLAQASAESAGLKSEITAMEKWWDDALKAVEALKAEIATKVPAAEEERNRVQMELNQARATSAALQDRHDQAINFIKNFKSQLQEAKVTSQKEKEALRTNLQHVCAQLANTLETEKASQEKLDQAEQVAKDATQACEEVLKHEQHKVEVFKTQVANLSKDLDKLRTWIAKLENGTSPGDEGDDEMDINHNGPSSCSWGKQPEGRFEHDAPSQQAQDKQPASRAVQ
MDBLdec1_00693	MAPTDVLPDATGCDPVQLVTIWGMHPSGRPSPIMDLVDHMEEKCVFIMNTQQKLTPSMVPVVNHIYDDSSDYLSDDDVTGNNLAYDFESEDQIVSESRSPSPSVVGGYDYSETRSASMNIEHLACMRQLALHQATDNNALVDNSSSKGVVDAPENLTYDVRTYQCEEECGDFRYYTEDLERVSINLDELQYEPMLGSDYGYDQSSRSDQEEGGSSVDYYDTENQKRVYEDTDNLDEPDNGSNYHNSEPDEGSEGSDSYFDGY
MDBLdec1_00694	MRLDEGFPMISRFTALRVVVGSLGQKHEIIAPIPPTSLPTHETMLPPYFHDHPLIAVVKIYGSNFLVAYFGHWGHYAPHPCVLSIQTPTAPVIDIPTHSTTFPRPPFCIYKATKAFRHSEVRSPHFRSPSPSDLTIRVHVVLEPLYTLCDVVDVAISHLRCREGSFSTPKSGVPQFRSTSLSELTTRVYMVTKPLYTHATSTDVIILYSGSREGCLIVSALQSLRVPGFEVPATSKPPIEYTLYSTMLCPATYHYAAILQSCSREGLPPALFSGIFIFRAIVAPTKSVARTTSR
MDBLdec1_00695	MPCLDFSTLSATQDDDGTLSGFLSTTATSGTQWGPDAVHPMLLPGHSTVIGCSTSLRGQLLLVLAMQPIATSVVFDSNGKDGDNGVSDVALHLNSGVDHSGNNSALTTTTGDVENIAFTLGDSNLAGLNCINATSSSTNSLDCDDSVVTAFDVFNIAFELGSSTSC
MDBLdec1_00696	MPTKQNKKKKILRGLAMGLPSTAPPDNPPGAAHAPGGLVEVSEETTTPATAALLAAATATSQRGHYDEESLRRREDAHDRGCPPWKVDTGAQIKSEPILGARRVRNAPDPFPAPFDNISRTLARPGASGIPGEPQYRRDNGAACQSRRAQKKRDEGPSRPKAPRSYISAVEERDALLDLMAQELSHLPQNEVQKALKSIRKKWETVIQAEHESGIRSRSSRRSMHPENVALPPSEATIEAVNQSLCQPRQDDETSSQARARHRAYECAQNPPPVRENTTSASRTFETEKWIAGLHSPVRSVVRMNSLKHPNPTDDESLYEDRDRPVSDRDESIDGDAHNPHPVTPIQGRAPSVRGTLQVDLPAQPARPAVRDRSTTPHQVSAPVRDRRSSRTPGVTPGP…
MDBLdec1_00697	MTEEESTLYGWKFNLKKGESSTRANPPSTARRSVTIEEENDAKAHSPGSGLPTPFPVIMEDGITLSREDVERMVDKVPTILNSGKSKYNTLKDLCEIEEIMQEFTRKRFPSAEHCEELRRTFTIVPEEEDDPFENEYVMAAFRAVAADHERKVADMGLLTEADIPRLKEQWLASCQEIMNGVPEELPPVCGVNHQINLFNDSKQYYYHLPRCPDSLKPQLMEKIMKYTRAGWWEVVQTEQAAPMLCILKKDGRLRTDQIQLDVARAKIKSKIDFSDAYEQVRTHPPDVPKSAFATIYGTFVSHTMQIGDCNAPAMFQRVMTMIFQEFIRIFLHVYLDDLFVYSNSIEEHKQHLKLVFQKIRENQFYLKAEKVELYADKVDCLGHVIDSKGLHAAEDKMG…			RecName: Full=Retrovirus-related Pol polyprotein from transposon 17.6; Includes: RecName: Full=Protease; Includes: RecName: Full=Reverse transcriptase; Includes: RecName: Full=Endonuclease [Drosophila melanogaster]
MDBLdec1_00698	MAIAHDAIIAEGDMVYLSADKLSMPKGRAGKLLPKYVGPYQVLKAQPSTSTYVLDLPEELKKRRIHPHFHASRLHPHHANDDMLFPNRSKPNMYNFGALDEVKWFVKEITGHQWKGKSISFLVCWSLGDSTWESLQMCNDLEALDCYLEVMGVQDWPDLPRWNIAADKRPSTSGKGI
MDBLdec1_00699	MERREPNNPRDQDYPMGSRETDSHYYHRPRGEQNTQPSWGEGGAQAPSSASKGKECERDHSRSPGFERYCSEPKAEMEVVDPSKWSFNAQLNLIGHPGECEQKLAENVKICIVIFTDWNETRKTSRVTITALSMRRGIFSTKFEAASNASYEAGLLSSRLSPVSQFVELSLPMVEAPAVINDNRMEGVDSDFPTPLEAYGLSEPIRSQDVKPAIRPTRPLPAARPPLVQYVLDKENTVHTLPMPKVVVKNSEKINPTSSEQLTRFIEEAQMVGNHHAVKCMQIYISDSQQLERSARTAIQNEVLARWTVPDWYCIATANCPTETQRAAGTCDPQPHGRCVQVGQVAISQLEEIIASFYTARGVTVTRFDNSQPFGLHWLAEAHAKHPDDPELGVILMRA…
MDBLdec1_00700	MKVVLPSCDPAKGQCDPMPGLCGPGQDARTHRKHAQEDTRKAQIDAYAASAEAEARAKAKHEAELVEALNRLTISNPAAPSFSGVVKPPMRPLRTNTERAKDMLRDADMVQDALVALEHQITVIGVAPSVAVWPSINRALEGLDSISDSIAELSTKLRTISSVKTTAVMELHHEVSQFLQHVKVERRGAIETWREALEKLDDAHMAHGTPIYDTMPGPHEPPLDAINPYLTPIIDAFLELWTGVEFTETCKWLKHLIFCAIIVIICDLPGGRKTGGSQHTYSDYDYQSWMPRTDETCRRQAESYHDAPSAAEAEKLFGETGLRYSVLLKLPYYNPSSFLIVDIMHNLFLGLIKTYFQAILGHQEKKPAEETITGFFKKVQPEADNPVPTTKHQLSSLRS…
MDBLdec1_00701	MLMAICQRPPVVEPAHTTVTRTELKISKQGFMNILFIVLLVFVSYLNWTPLVKKSITAKKTPIDSSIPIMHKTDTVTPHTPKFLQKQIREEQGHDTLDNLAAKRETMPVAMAVKLERFSVIETRPNPRNLEDKDVLNDLNIVKTFQALHELVQEHCSALLVELAHNSKLQDVLQELCALKETLKTQEMEMACLLKELQDLRGLPEKLKESEIANGSLCQEADGKMTEIARLLMELCGSETTIEALHKEANKQLLEIARLSRELSDLRLLPEKLKDSERQNTAILQQVKKVEEGYVFLEQELKMLQSQHQDQCQRWQLDKENLAEATQQAETLCAIACAVSSLFQCSVCFNIMRRLTRLDCGHMFCVQCITKWFNASATCPSCHEEFDELPNPLIIYGYP…
MDBLdec1_00702	MSTPVEFGPLDPHASPNKTSHQNTSRYEFHMALKDAKGPINVLTLSKDATLLLSGGDDGKVWVYNTTTSACEQVLQSESWGQVTTLAWLTVEPLVDEKAISVCVGTGRGVITICPMSKTSTWLVWKDSQTFTPFVFNDAVEGQAYDALNCRLAVASHSGVFKVYSVDNEPDRIVEHFGGSIGLETGEMICRDAQTSNVQWRKWLLRGVGNATLSPDETALIVDNITTGKFDVHKFPSSTPMSSLPFFSIHHYTKQCAFSKVGKVAVCGSDHGKVYIADVATGKLLQTLQSTAGRVLQSFHNNAKLKAV
MDBLdec1_00703	MPDYIQQLEPLLTSCVEFKLIPRAPLSSIASRIEFTKAHLINPGGDDRQNIDVANLPPPPEPPRRNLWNTNKIMKPPGEPGRPNSGEFNVEAVLKASGWARDDVEALTEAVRDAVREKLDIKKSYRFQDKTALKNICEDMMKDSKWPRLKEYESCWPVQSILKLTLKYGAEAARRNACKGASRCLIAALRGQSPIPEE
MDBLdec1_00704	MNVPDIPKLKDKQKLVLIDKCFGRITVIDSDIYYSPNCSRTVEVPSLTHPDVKGLQFTIFKHSDAHAENYHWPQWWTQTFGWVSFVPLNPSYTGALFHQLARIPKHLDADDKSESDHCYALPKSTRESWGRLDSNLRYITSLITKQYSFAAVRPFSPWALGYTEARESYKHTMRLASKSQDWFSIWIGLALYLIAEAESLPPNPLELMWQQLLLACGFQQTFIDALKCSMVCNFSTATRRARAFVYLQKPPVPQPLVEWFIEYNIPMWYRWGQAERNNLSCLRYALTPFQLQNLLMSQGIEIPQQLLIASQLPCIYSPAQDEPCGPSAYSPAADEQVISSDQSHALPEGDRGAVRERAATDPEKWVRVPVPKSAREETLGEFGTAQCRYNAFSNEWDCC…
MDBLdec1_00705	MTAGSAKWALPQEDTSKPTTGSERKRLIVEHPNMRTLRKNFETATEKRDELEADLAIARQAINTFDARMMKVQGEHQDILTQLQSEHQAVVDENSLLSTESKKAQQALQQVKEVLGMAMEEQDAALKECKAIITQRGEYVDKATTSQLILSEATSQTEHVNAFTKLQAKYNELVTTSTTEQKESGKEIRRLHIELTEKAETMGALQRLYDEAGDRYANRVGDLTGTFQRQCIVICRADHAIRALSVMLQVTEAMHDQQTALATLTNVNLKTSLDEIQMRLDTALAEGSKVQGQRDKLLQHIQTLQMQLLAAETNATGLAGEQNQALQTVMQLEGDIALAHARSTEFEFQAMAMAKQRDDALNSTKELGLQVQAEMNGAEDELAKIWGDLVKARPQEL
MDBLdec1_00706	MGTMVGTVGPATGAAGAVTGMLLVLVLKTCTGPGVDDDNGPAAGVEGPGRFIPKPGGDTYGSPLLVDATGGGATRCLDWMLNQSTAPGSTAGTGSGVVRPHAHKDDPKFWVIRMFGVGFS
MDBLdec1_00707	MERREPNNPRDQDYPMGSRETDSHYYHRLRGEQNAQPSWGEGGAQAPSSASKGKECERDRSHSPGFERYRSEPKAEMEVVDPSKWSFNAQLNLIGHPGECKVCAKYAEHFFMASFTRAPGIADALKRQKRHLSELPVAEACQECDDMHRHIRRLERDARDLSSDYNCLVDEKRDLLNEIRPSSSRLSPVSQLVELSLPTVEAPVVINDNRMEGVDSDFPTPLEAYGLSEPIGSQDVKPAIRPTRPLPAAHQPLVQYVLDKENTVHTLPMPKVVVKNSEKINPTSSEQLTQFIEEAQMVGNHHAVKRMQIYVSDSQQLERSARTAIQNEVLARWTGPATPNLMDNASKWAKWLLANWKKLCAPGVVKMYPGIQIGMQGISLHEVRGWQIINQLAPRRVQD…
MDBLdec1_00708	MPKGRAGKLLPKYVGPYQVLKAQPSTSTYVLDLPEELKKWRIHPHFHASRLRPHHANDDMLFPNRSKPDAYDFGAPDEVEWFVKEITGHQWKGKSISFLVRWSLGDSTWESLRTCNDLEALDRYLEVMGVQDWPDLLRRNIAADKHPSTSGKGI
MDBLdec1_00709	MPFQPTLSTIFEESEGTVINSASVPSPGPMRPATAKTEDVNDRAFVLPFLHNGDILQVHRVFGAVIHVIYYGMYNTTSNTTSSNTISRANHVPE
MDBLdec1_00710	MAQPLSYPVHPQEKPHPAFHWQQFQVVDRLSQPLSSSLWPAYYYQPDSWPADPPQHQLYHACNSTAEPPSSCKCTSPRLPSSCHAIAAFPSTSYAHDPYQSSPHSSPSPFDGVEQNRAQTPAAPSPTPSVKEEPDDADGRFIIEISAPQAQTFLLSKSMAPPTKVTLRATQALSEMRSMMTIFHLNPFAMHNGAGRSTVPLDIDNMDISVNVDPGDPSLGLGLKDIMDGEPLRSFSPDFELHEAQMISEADGGRPRKPGRLDFHRFSALSSLTDMPHYHASQRR
MDBLdec1_00711	MFRFLNTLQRRAAAASILSPDNGAPNKLPLVSNLLPSCDESADVTALDEIDRMVRDLMRDELEQTEMQHDERHVQMEVARLQAELSREQAKSAQLLEIVRAMYEFAYCTICGRISLIPTRLECSHLFCRRCIRHWMLSDDACPICRWPIEELPGNLRVYGLWDVLLALRMNEARLREEL			RecName: Full=RING finger protein 151 [Mus musculus]
MDBLdec1_00712	MRASKDADDATIQGLRDRLQTEVDALTQSEQKVKETLDLNIILQNNFDQSVEQVVHNQNILNNLGVEMQKAKKASEQEKAELEQHLRGMHERLTETSEKEQALREKLAQAEEALKRNQYKADTDSTKQRKKLEESLNTVKGELEETKTTSEREKLGLECTLHDVRQQLAQASEKEKEICERLTQAEGAITDVNKARDEVQQRERHNAQLHENQLRDLNGDLEKLHTRVAELEAGTHAGNDGDNEMEVDDGGLSSRAHGKRPENHREQEVSPFHLSGGCSVQIHNYMLRRSVEPITPLKNWVIRQHARRSVTPGPESVVQPRRHEPITLPPSTSRSLLDHSTFRDTRLPTISESAEQAPVPNAPSSPSPVGMNSSRRVETTLNNSECNISSFSAIPAPIT…
MDBLdec1_00713	MSENVVKCSDSLASTLTSISELPPPCPVVMDPELDGPTLAPAVEQPEQEAWQRLIAVEGQLQTQAGQIGQVLNSVAELRRIVEQLAIDTARRVPNPVAAPNPVPATPAAAQHSPHSTDRLRPAPPDSFDGEREKGRAFINSCDLFMSLVPKAFPDEQTRINWALSYMKGGRAARFAARTLRYPKSYGGVPRFRSYAEFRAEFVSSFCPRDEKRTAATTLETEDYYQGARSVEAQLVFRFRRGLAKRIEDKVAGMVDGRPSDEHVDQWIEAARLVDYNNRANRDFHASAKPRVTPAPILANRTPGVVSFRPFSAPPVHAIPPGAAPVTRSLPPGVPMDIDTSRQRLRTPGVCFRCKKPGHLSRDCPDQFDIRVMTAEERQDWAMSLLVEQDTVHTPEPNE…			RecName: Full=Transposon Tf2-1 polyprotein; AltName: Full=Retrotransposable element Tf2 155 kDa protein [Schizosaccharomyces pombe 972h-]_x005f_x0001_P0CT35.1 RecName: Full=Transposon Tf2-2 polyprotein; AltName: Full=Retrotransposable element Tf2 155 kDa protein [Schizosaccharomyces pombe 972h-]_x0001_P0CT37.1 RecName: Full=Transposon Tf2-4 polyprotein; AltName: Full=Retrotransposable element Tf2…
MDBLdec1_00714	MRATKGARRPSPTVKGRDTLLTLTPRNLTQDGITSQTLLTDLAEQQDKTKKLKARYYGANVPRPAMKTVYTLTNANGRRPLLELLMEAPKLQPHIHDTVVIVHHHGRRTRYHIFVKNHKYLPQNEIVEGWGLGVEWRGDIVLMRKGRSWKEDLVNLPYNKQFIADFAVAR
MDBLdec1_00715	MHNEPQTETRLDVEMTESPNDHPNAPNETGPVDSALKGPAESPQHQASDHSRAARRGIPGTFPSYGESMIMDPPQSDSPVPSTGAVAAQNPKADLSGENNVRGRQTTRVHHTRIGSKSSSRPRIAAETSRPRMRVNWGRANPDPPSSKINWRASGSSGAGAAIASGVPTANKRSSRCARSLAAIPASGPSTGVSTKRPRPQDDVLKSTSGSERKKLIVETPEVKKLKNEVRDIATERDKVAEDLKTSRENMNKAKDYVKRLEEDNKAHKEELGKAREDLRQAREARDALEKQLTSAVPSIRPHDHHVATQTEQDDTVFDLKAKYDELRHEYIESTNSYENRVRGLEHKAQHQQHVIRRADVALQAVSVAFQHADAAHDRQAALAAITQAELQAQQNLLV…
MDBLdec1_00716	MNAQDAGMKTTASRQIQIDKHFGKITVLNSEVYYSPNSSQPVELPAPREDVQGKQFTIFSLRDPRLQRYHQPQWWTQTFSWVSFVPRRPSYIGTLFRRLAHVPTVLDSYPKGDSKTERLYAIPEPTRDSWRRLDTNLCLLTSLIAKQYTLAAARPFSPWAVGYDTPRQSYKGVVRRAFMSRDWFSMWMGLASYLIAEAESLPPNPYNPTWPQLLLEHGFHQTFIDALKSSAVCDFSYVMQRVGTFVYLGRSPVPQPPVEWYDISGHRQLRRPFPATNSDVLFRRTPDFGPRNAMTHLAEGSLDLFSLDFPFARSGMSENVVKCSDSLASTLTSISELPPPCPVVMDPELDGPTLAPAVEQPEQEAWQRLIAVEGQLQTQAGQIGQVLNSVAELRRIVEQ…			RecName: Full=Transposon Tf2-1 polyprotein; AltName: Full=Retrotransposable element Tf2 155 kDa protein [Schizosaccharomyces pombe 972h-]_x005f_x0001_P0CT35.1 RecName: Full=Transposon Tf2-2 polyprotein; AltName: Full=Retrotransposable element Tf2 155 kDa protein [Schizosaccharomyces pombe 972h-]_x0001_P0CT37.1 RecName: Full=Transposon Tf2-4 polyprotein; AltName: Full=Retrotransposable element Tf2…
MDBLdec1_00717	MHRYIETPRPLLTSWVEFALLPAPAPAALASRTEFTDARLAYPNSAERPVNDRESPSPALQPARRNLRSGGKIAKPPGEPGRPKSGGFTLETALKGIGWMRDDVEALMEAVREAAREKLDISKCYRKQDRVAVTKVCDDDSMWPRLKDYDNCWPVRSILKLTLKYGAEAAKREAAKRANRRLQAALRGTSPVSPE
MDBLdec1_00718	MSSTREELRLPQSMYYFERVSVPSSPIPPNTPDRVARFPNQAIYSLTLFTLSAHSDMSLVVECVPLKCLTAAHTSSRQPTYNLATELKHAKGPINTIAFSKDAKLLLVGGDDGYARVYNTTTFECKQTLSSSSWGQVTTVSWLLVEPPVNEKATSACVGTGRGVVTLCPMARTNTWLVWKDSLTVEPFRMNDAVECQAYDALNCRLALASHSGVMKVYTVEKCVNVTLIWSATMDGAIPRGVKFFGGANQSLLVLGLETGDMVCRDAQTSNVQWTKHLVGGIGHAALSPDESTLVVDNLTNGKFDVYRFPSSTPATTLSFSSARRFLKQSTFAEEGKFAVCGSDHGKVYVTDVTTGESRESLQTTEVFDLVQAVAAATDDDGRCMIAAGTSTSAGRVFI…
MDBLdec1_00719	MSSRFRGLMPGQNLIYERFKKRAIGSPDHMEIDRGVKEKSLVTLLNDRHEKNEKAIDDLQNALLQAEADSAEFRDWSQKAFDAQNAELLQARTKLAQEQCSVLLAQQKSESIYKSLEIMEQEISDLKETSKKNAVLSKELESLQAYPGKLEESEIACQRLQDEAENKELEITCLTKELRELRLLPAKLQESEREHGQILQHVKNVEKGYEFLEGELETLRAQRREHLDLHKSVEERLGRVTQRKDLLHKIIFEVSDGLPGYMVDSKTLRKHVQADKKQAQVAVYTAAAAAEAWAKANHQAEIIEALGRLTILDPDAFPVAVESPSRSPLNNAERARNMIHDAGKVEEALTALQGQIVVIGAAPNDAAIPAIDEALQKLGMIGDNVAQNAMKLSNSAHVK…
MDBLdec1_00720	MPFQPTLTTISEESEGAISDSISVPAPGPVRPATAIIAETEDVNDRAFVLPFLHNSDILVACPCLFLFLLQPWLSRHR
MDBLdec1_00721	MFMSESLLTELSSAAHQSRRAQKKRDEGPSRPKAPRSYISAVEERDVLLDLMAQELSHLPQNKVQNALKSIRKKRETVVQVERKSGIRSRSSRRSMHPENVALPPSEATMEAVNQSLCQPCQDDKTSSQARARHRAYERAQNLPPIRENTTSALRMFETGKVGTTSYQQGPSCTDEIVDRWTAQPSEEHRLNEWPQASQPYQQCVGPGDEPSDSSSDGSRSSYEDRDRPVSDRDKSIDGDAHNPRPVTPIQGRAPSVRGTLQVDLPAQPARPASTPGVTPGPDIRQPSQGPNRVPRDYGDDGLIRDSKYIHNVHDNYYRIIDEKVGLAITLPPSIKTSSLRVPQPRGYKGDGGMESFDEWLQELLSWMRINQLGGDERDKDCIIIVGMYLEGTTRKWFI…			RecName: Full=Retrovirus-related Pol polyprotein from transposon 17.6; Includes: RecName: Full=Protease; Includes: RecName: Full=Reverse transcriptase; Includes: RecName: Full=Endonuclease [Drosophila melanogaster]
MDBLdec1_00722	MPVRDPTRSPAKFYQQDIVQRIAPNNSFGIVLRCWHDAEDVPFQNIFSDPLMRPLQPGEVGVSFVADGEREILPESELRLVDRAIQPGDLCKRTIEDVQSGVVTNVHVKGRIEHVISGEPVQGWKTLDELETQVDAEVSDYVVCDDWIGQVIEVYDESLVEVSTGHLVRLPELSSRLNVGEKGTDILPPPAGGMYNLFGFLLGANRHDSVDTVIAVKHTVYAVAWLAVNQLLDPADAEKKTRPPKFWYGDDVGRLTIIRGRQDLEMRVGDRVRLKNSTGAPVTKHGLEDGEVVHVQVYIVMETQTTLDILWQDGTRETVRSTEVIPYVNPDEYDCWPGNHVVWKGEENQQPAIVQSVNAIDRTAKVLLPDTGAVELASLLELDPHGTVDLAAGIPQSAS…			RecName: Full=Probable ubiquitin-conjugating enzyme E2 23; AltName: Full=E2 ubiquitin-conjugating enzyme 23; AltName: Full=Ubiquitin carrier protein 23 [Arabidopsis thaliana]
MDBLdec1_00723	MIPHAAGPRAVFSASIKAKRTQTFRAFYATIRGLRQPSSESDDTPISEHDFFLSILRAKPSLRDTRSYLASFRPRPQTLPVTVPTDISIPSSSTTVQMPQQTIPASEPPTPSPILASILNPVVRRTALVKVQGPFTNIQLDSITRGLVYLEKLGLVSVIVVENDELPRGEQDERASIIEETMRVVTSLEKHGSRARPVVGAVVRLGPKPGDDEKLLDDGIALPEAHTVSSDLVPIRSALRAGEIPVISPFAMDSFCRSIRIDANDIIAGLARGMVEAAAEDNTKRDDERDDASEDVDLTPLRLMIINRDGGVPSYARSGYPHLLINLVSEYSHIHDTFHQPWRDSNPTALPNLSLARTCLAYMPPTSSAIMVSHRSSSSLIANLITNKPAVSSSLPHAL…			RecName: Full=Amino-acid acetyltransferase, mitochondrial; AltName: Full=Arginine-requiring protein 2; AltName: Full=Glutamate N-acetyltransferase; AltName: Full=N-acetylglutamate synthase; Short=AGS; Short=NAGS; Flags: Precursor [Coprinopsis cinerea okayama7#130]
MDBLdec1_00724	MRLPRLLWALLTALFVSSVHSSSQLPLTASLSTTLIDVLSTDPNYTSLLRLLQRARLVPTLNRLNGSTLFAPTNDAIKDYIRDNQIWRNIIQDDYFALHDNVQEQLRQQLFYHLLNHTLSALPTDQDPHTYKTLHYPRKVPLDPPSRNPPPSPPWMPVPGGTLGGEPQRLRVSGSNRTAWVGVDAFGKGDNRVLNNTEAGNGIVFGISKVLEPPPDLALLVSHQSSVSYFHKILTSEITQLLNSTSELTLFLPVDHAWEALDPYERLFLESEYAKDDLIRILNMHAVVEKGVRYFDSFGTATNLTTIDGTTLEIVVSPEQTTISSAGLVQPDIYASNGVLHLVDSLLVPPGAFQLTPEKYLLALNCTTFVSLLHSVNLTSLINDTESKYTILAPPDDVL…			RecName: Full=Mitochondrial carnitine/acylcarnitine carrier protein; AltName: Full=Carnitine/acylcarnitine translocase; Short=CAC; AltName: Full=Solute carrier family 25 member 20 [Homo sapiens]
MDBLdec1_00725	MLHLHHAYAAYPAHILQHLQLPQRTLILYPSVNVIVLLNAPALSLVRVLALSEAFPSAVNTEEMITCLSVDSGMKIIFAATNTRIAAWTLSGVHHDTWRIHSTLVLPESHAVTALDSLLVVGSQLGLSVYTLILENDLPTWSQKWTVSVTSPTCARFAPSLMYIATTSTHDNAIRLYSTTSSRQTQVIPHPRPITNFSWRQPQATSRDDLILFTVTNDATIRIFFPVLDSPQHLQLHASLDLFSSLPFSVASDYLDHIPSTAFWLDRDVVGNALNEILTNRHDQDDAQSRRFQEMKDECWDLFLRVLGDGSVTVTAVANIDRRPPTLLKQFTLQQLPPSTLPSPPSHLSVFPNPDPSMLTLAVSPPLAMLDLSPIAFFDAQADGLHLRSRLLDRVPGEE…			RecName: Full=Regulator of V-ATPase in vacuolar membrane protein 1; AltName: Full=RAVE complex subunit rav1 [Schizosaccharomyces pombe 972h-]
MDBLdec1_00726	MPHVPIPAAPQNQPFNQSGWSNVNQMHPQQFSNGLSAMGGFNMPFFPQQMLQEAAFAMTAPVEPADEKILLQALVESRSRRGTYKDALNGLHGRNGHPASLWKDYYLDHKDRLDETISVYLNPPKVALQAIKKPSPSAYKTEISPVIPPRAPPKRQTPSDRSSHRTPQPAGKRNTINSLTAPAPVFGDRLPAPNAEIQIPDPPSRSPTPPNIVVPHRGRGNKYTPEDREFFLKFIAWRLKGDPTLTRNDLCALLAEKAPHHTSQSWASYWSNRHDLPDKILAAAKGDDYDSNESDSEEEESITVRRRPKYRDSSSEDEDEEEGEEGDKANAAAGSDDNDDEPIKVWSESEMGPKGGPFTDADLYVTASYLASFPNFDEASGKERWQPYGERFPQRSAKS…			RecName: Full=Probable secretory pathway GDP dissociation inhibitor 1 [Schizosaccharomyces pombe 972h-]
MDBLdec1_00727	MYLSRLPALRGRAFATSAPLGALSAAALPKAERISAEWKGTSATGGTTKNFIGGEFVESKASEWMDVVDPSTQTLLSRVPQTTTHEFEQAVDTASRAFATWSKTSVLSRQRFVLNLQHLIRENADAIANSIVLEQGKTIADAHGDILRGLQVVETSIGITSTLMGDKLEVSKDMDTVVRKLPLGVCASIAPFNFPAMIPLWTIPMATVTGNTLILKPSERDPGAAMMIAELCQRAGLPPGVLNVVHGSVSTVNALCDHPQIKAISFVGGDRAGKHIYERGTQNGKRVQANLGAKNHAVIMPDANKNLALNSIVGAAFGAAGQRCMALSVAIIVGEAQSWLPELVERTQKLKVNGGFEEGADFGPLISPAAKDRVVGLITSAEKEGGSIHLDGRGLKVPS…			RecName: Full=Methylmalonate-semialdehyde dehydrogenase [acylating], mitochondrial; Short=MMSDH; Short=Malonate-semialdehyde dehydrogenase [acylating]; AltName: Full=Aldehyde dehydrogenase family 6 member A1; Flags: Precursor [Bos taurus]
MDBLdec1_00728	MSAPTAKIKVLVVCLGNICRSPMGEAVLKDIAKKRGLDIEMDSCGTGGYHVGEDPDERTVAICKKVRAVSYVIRRFTSSAYVQHKVPISSQARQIATSDFIKFTHILAADESNLRDLMRRKPPNATADIRLWGSYLDDKSIPDPYYDNHNGFERVFQQCTLLSNAFLDTIVGKEVEE			RecName: Full=Low molecular weight phosphotyrosine protein phosphatase; AltName: Full=Low molecular weight cytosolic acid phosphatase; AltName: Full=PTPase; AltName: Full=Small tyrosine phosphatase [Schizosaccharomyces pombe 972h-]
MDBLdec1_00729	MPSPPISVFLTTIASQPALRQRQEYLLRILQVKKIPFTSYDLASDESAKRLWKRKAPLDKQQLPGILVGSRFPGSFSEFEDAVEYGELDIFLRLNETWNADEDQTAIPAKPIGVPGAVTPLQMTPDHLKKKILAQPTESPLKGKSIPVNRREGEFDVSTELEGYGLQGVKVTEDELRSLVEELGLDGDEAGDLVKGLSGGSLSITESKGTTTEQEPSRTKNKTDAAKTESPLHDDLNAQTAAPAGSATSQ
MDBLdec1_00730	MDNTHTSTAQENDLIADNRDSLSQVLSNLLSYTLRFLLAVASSALSFLRPFAPRIIPVLICVFVIPLVVLLSLSAGFLVWKNVAVAWESPIHLQFGDGAPPYALTSLPPLVTQQRYNVFVHLTIPAIESNFALGNFMTTLTLSTTSNKTLTSVRRPAIAYPPRASFLRRNPTTISLTVPMLASFLPGTSKIVAFVEVGRRDGWKSLGSGEGKEISVIAASIRGSVVHHGIRGLVARFPLTFAVVSATAFFVILSVILTACILPTTFRRTPRSVLESPLRGETSKQTQVQVFRLNIVLRCQRVKVEAPMTTIPPANVKPDPLRRRASKTSGGLSDSDS
MDBLdec1_00731	MSQVRNLLGLRPSSEKLSDYLVSLANHASTTPNTTTPEVKSYPDAIYMNYYALGLSLLFSPLPGYKSKTGLTFSELDKDQLVLDSVDIYNIPKRASTDPEPKRTSSRAAELAFSSFPLFPIVLDVRKEVKDKDSNILDCPPRLEVVPQTSGKDFVQCLGEPDRKGGGAGPSSGSIGIWCEWSKDGVMIEFGGDEAKGPQAWERASPSCDYPLVLYQYSNWTSFPLSAQFTMAAPDTLTILDITGNYAMNKDLSDKSTDDILRLQGVPWWKRKAIGLGSVTLSVKHSKDDAGVEHIDIDQTLTGGIPGTTERRTLTWTERENDDHLFGPVIGKSRRTKVDVLEDDFLKKGWTEDTLEHCVIQSYVESDTPKSGTTWIANQTWGLENINEERRYVRHVKFT…
MDBLdec1_00732	MAAASPSTSSGSSLRVDSFPLLNNGKAKDERTFQLVDFAADSQLEAATLTAPRRSRGGSLISICSSKYKRLATGLTRIVTYMRGPRPKVDLEEPTPLFNIDWNISARHIKLPVESILVRLTQPLTNPWLFLIFGAAYIIGLAFFSRAQSFLTPPSSFIGCTSAYWASNNNCGLDGALCAPFSNSTFDFRCPAQCDSVILQNPRTIGNQQMVFKPLIVGGGDALQTYRGDSFICAAANQVGLISNSKGGCASLELVGNFTDFLPTFGNGLTSIGFPTVFPLSFRFRDTTSFAHCEDNRNAALALNIIMTWILFVVLRPKSIVLYWCLVCIGYWHVSLFSQPRSSPPALSVAFGDFLPTLFIAYAFWRLAFRFVMPAFSEAPLEASIWYLAPYWVGILTNL…			RecName: Full=Uncharacterized protein YIL067C [Saccharomyces cerevisiae S288C]
MDBLdec1_00733	MSLSSGSSARARFAKPEHFTQSGSLDEWFCNICTPVNNKHVDYMTLDSAQHHEHHSAEHARNATEAERRIWANSPDPAAWTIPLKHDPPLTAEEVKMRESRVHVDLVQDMVPFWIRGVEAAEKGEVLRLEHFLETLQDASDSWVGSSPRTHDFTQGWENAWTARDDNAADDGWGAAHAGEWGISDESMRRWETPKRKRKHGAFEAKKQRGGGGTSSGGGHRRTKDRQHIQSNAYAFVEDVARQQAADEERKRRMHHFFDPFTYANPRINLDADSELETGFLGKIKDKTKEEQVEKRRVAMYRQQRIAQTSRAQFAGRQHHHGQSQYGYGQPQAVRMGGLVLPPVGGLAGGLLMNDMLDGGFKDNNGSDNGGGFDGGGDFGGDGLEEGF
MDBLdec1_00734	MPPPLPFSLSPHICILPSQDLKELLASSSLPSLPHILQSFSPLPQVTTRTTSLVSVPHTSFALRFSDLAEIETACREDEEQRAVRTIDWIGARINKRCAKWMEDLEKLSDRDTLRTPWWDELRRCIEGDHVPSKTEAWNHPVAIIFAVSTTAPNPLQAITALHSRALEFPPWVDPNILHYTLIVHPENSQLSDEEAGALYNAVKKQFGLHSYLLPLTLPTPLPPPVPVPALIPRLPAPPSSESFNPRHPVPTPISPGFPVEPNGLHTLRMAEKDIQQTARFAREFLVMSLLPWMEKCVVDWNEIFSSTRRLPSRLFSSTRRLFGSPSPSPAPIHNPSSSVSSLPPKAATNSSHQGPSSPSASPPTQQRRLAEFSTILGDLKLAVTVWEALRKDGKGGSD…
MDBLdec1_00735	MAIQKEPGQKGVSWSNIAVGAIMNMVRFIAFSCVLIGSQTFSIVVYNLLVRGKFPSSTALKHNITLCSGHESWSTIGGPEDPNGSQPIANYVASLQNGLVSWWLGWLLPGTNSMGNSTLPLLQTLMLNEKQAWIEASTKGAVLIFTASEVETAALAAGVNPAFSGLLGGMTGGIAQAYATMGFTTCMKTVEITRHKTAATGVKPPSTWAVFADIYRREGLAGINKGVNAVAVRQCTNWGSRMGFARLAETSIRKIKGKNETESLGALDKIMASTIGGALATWNQPIEVVRVEMQSMAKNAASANRPEKLTIFNTLSYIYKENGVKGLYRGVTPRIGLGIWQTICMVSFADYVKIWVKGRQIPTACCLLAITLETVQYAMSTMPATKRSHPFLQKYLAEL…			RecName: Full=Citrate/oxoglutarate carrier protein; Short=Coc1p; AltName: Full=Mitochondrial DNA replication protein YHM2 [Saccharomyces cerevisiae S288C]
MDBLdec1_00736	MSRPMPRLFVIRHGETEWSLNGRHTGRTDIPLTARGEEQVTKKAQALVGDGLVIDLKNLCTVFVSPRQRAHKTFHLLFGHLPKVPHHILSEEVREWDYGDYEGLLSSEIKEKNPSWSIWKDGLAPFSVHLAYRLNIYPFRCPGGESPEEMEARVDGVISKVREYHRQYKEGGLNTRDVMIVAHGHFNRVLISRWIKFPLALGTHFNVEAGSVAILGYNHDSLTEPALNALNFPQFRAKLHRPSTSQHRPFLLTMSEVEPQITAPTLDEAADHDVAMESAEESADTSRSVASRGEHEAGDAEDATQSVDVMWNADSEPGDNAGPATADGTLSSVDEQAEETAGIVRTTGAPVQPEVDVNPNASKPTSAKAKPSMSVKPTTGKSNGGPPTPLVKKIINSGT…			RecName: Full=Sedoheptulose 1,7-bisphosphatase [Saccharomyces cerevisiae S288C]
MDBLdec1_00737	MFDDYVEHSNSPAAAATVGGPALPQLQYEGFEPALYLPGDPRAELEAQSVGNSDLGAVNAPIFDLGRVQYVFPAPLVSFVVCSDMLAMGLASNMIVLIELSHSDQVIKIKIPRKPTEMSIYRLFMDPSGRHILITSVQGENWYLYRTWKEPRRLKGFKMVIESVAWNKAALLSASHSTSTREFLIGARNGTIYEAVLDAEEDFFKSQERYLQAVFSLPERQPITGVKFDFFPPSDPKKALVIVTTASRIYQFVGAPDRRSEDGGRAFAGLFSSYRETAPKILELPGNLQHSELCFFTPNSDQALSLPKSMAWMTGPGIYHGSLSFESNSEDFVDAAQLLPYPSISTTVDAPETPQSIVLTEFHFILLYKDRIAGVCNLDDQLKYEEPIPLKSGEEVRGL…			RecName: Full=Vacuolar protein sorting-associated protein 18 homolog [Danio rerio]
MDBLdec1_00738	MLSPPSILELASSSNGRVSGKPWKAHKTATVRSHLPDGVKTRSWEDRMRRTQKALAIKKLQTELHQEKQAEIQRRREITQERKKAAEERRRLEEDKEKMGARKAARLHRKAGRSKKING
MDBLdec1_00739	MLRSIHPPADADDDHLRQLLDQPIARADSQGRFSALSHFDDTPSIYTPPFFSQRPAGPYPTSPEPPFKSPTVSTFSVRTHQERRNDPSASMLDLDDDPRLSTASDVYHDEQLPDDDDNEPQRMSYLGPKMRFHSRAPWEMDQDALNEEDEPDRGTLLPASRKGFGFSSPRSSNASRPSGESTRSQPKSKQSFETSASQISYPRGALYALAQESLSTSSLGTSSAGQKNLRGKFSLSRVRSESPNNSVPPSPASGARSPNHIPLTNLSLQHHAPDSRTPPSSHQRPTFVADDFHPYANPDLVFSLADDRPHLIPQQTVSRSGSIMTVTESIVHSSLSRSGTKSTLAPVTSVSSVNPRNRASTVQGKEISSPIPVLSNTHRLDPNVHVNEDSPLMLPPSGL…
MDBLdec1_00740	MALNPYTYWTALADNELTVDHVTQALGSIQDDLWVAAAAVERVVNDVEVQRALLELGISRTRSAFERTKQASIVPSFPNNASVIDASHSLPSEGANRMGKISDTLHAYIETAPHEARLCYLRATLLQRLDRLNTFLEIGADAPADLKDDVEDEIEEWEDDPWADSAITSSSTNAREPKPFVQLPSPLSTFLSDDLLDISCQLASIQCFGALQILLKRHGTVLWPFRLLILESISEHVHPSDFRDILPAFDTFNNVEFTPAWNPWRSKEDWSEAFQARTGPNGVQPFTSATCIPSEPLGHPPRPTPLTADELSTWYKMRVENIIDTTGLIDIALATIQHGASQGIPGLDEVGEELSLLSRLVYDAPQAPDIADDWTFSRWSSMQPSAIVRAYLAHSTPQT…			RecName: Full=NBAS subunit of NRZ tethering complex; AltName: Full=Neuroblastoma-amplified gene protein homolog; AltName: Full=Neuroblastoma-amplified sequence [Danio rerio]
MDBLdec1_00741	MRPLTEDESKAVFTKLANYIGKNLIHLIDRQDEPYCFRLHKDRVYYVSESSMRLGISVARPNLVSLGTCFGKFSKSGKFKLHITALDYVAQYAKYKVWIKSNGEMPFLYGNHIVKAHLGRITEDTPEHQGVVVFSMKDVPLGFGVTARSTIDTRKLDPTAIIVFHQADVGEYLRDEDTLF			RecName: Full=60S ribosome subunit biogenesis protein nip7 [Schizosaccharomyces pombe 972h-]
MDBLdec1_00742	MSAPSSSAFPPSFSSFPDLESSPGTRPSDWSTTDGSRGEHRHGVVSKKRSRHKPRDKKIKRSYGKDDAFKDDAPAYDYPMDDEQLKAKTDSTYVTQETSRTYYSDRKGDPYNIQYGGLHSGDVPKYHIVGRGRNILGLSYAWTAMYRSGKGIEIGPSGRRKMPSLTDSSARALLAAPPTRRVIQSGDSYKHQEIDGYLRLPSSRRQNKQSYRSITVSEDDSESSDASHHIADDESSADEAGTATLTSHQERLKLLEQQLTEDPTSVDLWLQLLSHTLSTIPITSKNATKARSEVSISILTRALSAHPRNGVSKLLRLRYMKSGEEIWHESKVRAEWEEALRLGGVEIWMEWLEWRIRRGNTGVDGIVKDAVRILGLLGQSEQDELAKVRVFWRVAVAFQ…
MDBLdec1_00743	MATIPAPTFVLSREEWPDADFDLPEGEPIHTPSDKDIDDEDWDIEMNVGFNKPNPCAGVTGLIAKFESSSCKSPSSSTQIFTIRPPVPLPDIADGDDDDEGVSTIKVTALPHPITQKPQSPIDEDFEEAFALPSDLTQLSLAPLSLNHRSSKHSLEWGDKDQTSSSQSSDAYSSLGFADASPSSNSASSVSLPDTETEEDDDNDNDELDGLVLPSALFESGQGARQLTKILEMKKKAQFTSTQVKVATPDPEDDFEAGLVIDDDVDLSPSRLLIKTQQPSRHFSRSNSMPAQRPSALRPPSRANRAKSPLNPPVSSTRQLQKIRLSPSPPLRPPTRSQTFQALSSTSPAPPSSMSFLSPKPGSLRGQKSYSGLKPPTPPSTLRTLARKASLSSLIEASH…
MDBLdec1_00744	MQLHHSPIPKIRSGVGRISLTLHGTSAVFSELASTYPLKLLSPRITGHGLAIVYLLTYGGGLVGGDQLELSVNVDSKTVLLLLSQGSTKVFKIRPGQRLASILASQPPPTPPELTISPLDTSPPTMQNMTFTIAAEGALFLLPDPVTCYRSASYNQTQTFHLSTNASLVVLDWLTSGRMSMGEEWVFSRYYSANEVWFEGKRIAKDIMLLNDQRADSTVEVPSRNLGDRLAPYSCYAMVMLYGPLVQNTIRDIAAQYDSIAIFKTKGPAEMVWSLSPMTSGNGAIVRVAGKETESVKAWLSQALAGLQETVGIDVYRKAFP			RecName: Full=Urease accessory protein UreD [Sorangium cellulosum So ce56]
MDBLdec1_00745	MEKPNYEEKASEGSVAPDQLYRPEVDTSNINEKRLLRKIDLRIIPWLAFMYLLNFLDRGSIGNAKLYDLTTDINITDRQYLIALTVFFFPYALFEASLLAFNVFLRKLRPSVWLSVMIFCWGIVMTLHGVIRNYGGLITVRVLLGFFEAGMYPGIVFYISSWYKRSEMGTRIAMFFSSATVAGAFSGLLAAAIAHMDGVGRRPGWAWIFIIEGLATIISALFSYWVIQDFPDTAKFLTEGERVFVIRRLQEDMQYSAAGERFNKKYIYKSLTDWKTWVAMGIYMGFDGPLYAFSLFLPSIINQATSGLFGVALSYFAVYLAVSAIYSIIPNSVAWVASNVEGSYKRSVTLGMAIGFGNINGAVTANIYRATDRPWYRLGHGIVLAYIAIGFACSVLFGV…			RecName: Full=MFS transporter prlL; AltName: Full=Pyrrolocin biosynthesis protein L [fungal sp. NRRL 50135]
MDBLdec1_00746	MLSRSLRAASLVNNRRITLTVARSYAVQPRPPRKSSKPSAPLGTDGPSRTVEDREGVKGKEKEVDDSRVKAQETEEQKPTTDNQEQDSSPKPPPQKPDIPKALEGFFQQYQQQSSQHKQDSSRKSESGPDKGKSNNEPPPPNNGFSNTQLAWMAASAAAYLAYSNASGSGSREITWQEFRTAFLDKGLVERLTVVNGHKVRVKLHSNAAGAVYPAAPLGSGEIYFSIGSVDAFERKLDEAQAELGIPSHERIPVAYQDEISAFSAALNFAPTVLLVGFLYWMSRRSSGGAGGGIFSIGKSRAKLFNKDTEVKTKFKDVAGMDEAKEEIMEFVKFLKEPSKYERLGAKIPRGAILSGPPGTGKTLIAKATAGEASVPFLSVSGSEFVEMFVGVGSSRVRD…			RecName: Full=Mitochondrial respiratory chain complexes assembly protein rca1 [Schizosaccharomyces pombe 972h-]
MDBLdec1_00747	MHAELYKTLTTTRGLEYRYYHLPAQDLSLPALLFLHGFPTTSSIWEEQVAFFSRHGFRLLVPDMLGFGETSKPTDPEVYKPTLVCDDILDILNAEGVDKAVAIGHDIGSKIVSRLANLHETRFLGYAFLAVPYSPPRPRHTMEFTVYATKKMCGYELVGHTLFFGEDDSVDIIEGHLGSFYSAMFPTDPKMWVTEVAPIGALKAWLEANKTTPLPPYLSAKHKETWCELFILNGFAAPLCWFKAVVSGINATDDRAVPLDNYIIRQPVFFAAARHDYISRSVLGIATTNHNCQDASIREFSAGHWLMVSHAAEVNAALFNWIMDLV			RecName: Full=Protein ABHD8; AltName: Full=Alpha/beta hydrolase domain-containing protein 8; Short=Abhydrolase domain-containing protein 8 [Xenopus laevis]
MDBLdec1_00748	MDFTEIYKQSSSLAAFSPGAHFILTAVQDRIIVRRTDTLQITRSWLLDASRSPTNASLTTSFKSKRSTSTINAAQEAWVSHVGWSCDSEYILAACAKRGVVHLQKLRDEQWNGRIDCGAEGLVKAEWAPDGRTILCFSEWGLRVTLWSLVTGTATYIQFPVHPDRGYAFRSDGRYFILAERHKSKETLGLYDVFDSYKLVRHFPLPTVSLSSLSLSPTGNYLAAWEGPLEYKLYVLNLAGSTIATFSPDYDPGLGIRCVSWHPSGMFLAVGGWDDKVHLLDNLSWSPVATLDLSSRVPNGATVWREPSKWLETTEGRGFLSYERLQGPHTIPLVRGDPTKANPRIGVAQLDWNTNGSLLCTESTPTAVHIFDFPTTLKAFAPRLRSVLLHAQPVQQVHW…
MDBLdec1_00749	MASHDNSSDFTITRERTPTPQPHIKDGPTVDPYLVKFDHADPLNPKAQLVKLTTMVSHHGGRNPCFERNVCECCPSAAGILQPLITDLGMSHIAGVLTISLFVAGYCVGPLLWGPLSENYGRRPVFIYTFIIYIAFQIAAAVAQNTASILIFRFFGGVFAAAPLTNSGALISDIWDAKTRGKALAIFTVAPFAGPSLGPTAAGFLGEHTTWRWLFWLLAIFAGLCWIMIVFTMPETYTPVLLVRKAQQKRIETGDDRYYAPLEKDVVTPLQRAERVLARPFVIFFQEPMLIALTIYISFAYGCIYLLFQAYPVVFTQGHQFTAGISSLMFLPIPIGGTAAVIIYVLVYNPKYEREVERFAPHPVPPEFRLGMAIIAGPIFAASFFWFAWSSPSNISFWI…			RecName: Full=Efflux pump FUB11; AltName: Full=Fusaric acid biosynthesis protein 11 [Fusarium fujikuroi IMI 58289]
MDBLdec1_00750	MPDALQVRLQRASIEFQKLQSDLSNAVEARQRLDAQLSENELVKKEFALLTTENRVFKLTGPVLVKQDQADARSNVETRLEFIRGEIKRVEAQLKEIEGKQEQKKHELVEIQTALQQVQSQQMPATKLPGTLAV			RecName: Full=Prefoldin subunit 6; AltName: Full=Protein Ke2 [Mus musculus]
MDBLdec1_00751	MYVVRCQTDSNGTHAQLSRIHSIMPLQNSLYGSVRVGCCLRPQSEWLLDCYNLIPGGVIRVPLASPKVIGVANSRGNRSHQEDFYAFATLALDPEELRSSVKKFHGIDWDPKKVGDVFSGQVVFVGIYDGHGGSAVSQYLRQELHGIFESANKAAIPELFAWIKELGGYFKRFKGGALAPWTHSTENTPPLDLEARATEAFFEVDRNLSTDEVSQSCGATASVALLHSLDAPATPFFSAQQLALTVAHCGDTRVLLCSTDGGEVVPMTENHHADAHVETIRLRRMMGSSLITDSFGESRWMGALSNTRCLGDLRYKKYGVTPEPQVRTKLLEGRKWAYLVFVSDGVSSILSDEEVVDLARDAQDPRSAAERILAFAQELGGDDNATALVVPLAGWGKTK…			RecName: Full=Protein phosphatase 2C homolog 4; Short=PP2C-4 [Schizosaccharomyces pombe 972h-]
MDBLdec1_00752	MGGNQSLPKITPQDRAILDLKLQRDKLRQYQKKIQVVLDREHAIAKVHLATGQKERAVVALRRRKYQQSLLLKTDDQLEHLEQLVSTIEFSLVEVSVLHGLKRGNEVLKEIHKEMNIESVEKLLDETSEAREYQREIGEMLSNRLTLDEEDAVQAELRELQAQNVCWIKPLQLTLVAQRLFPLQDWQPLQDMPNAPTTEPITNEPATKSENAERARIVVSA			RecName: Full=Charged multivesicular body protein 6-A; AltName: Full=Chromatin-modifying protein 6-A [Xenopus laevis]
MDBLdec1_00753	MGHGNSDKLYITHAEHAGLFGSHSASSGFKFKAQAPHPGSRTPFDCCALTFQPFTHPVCARNTDGTGHVFDLVNIIPWLKQHNNTHPITREPLTPVDLITLHYSRKEASGEIHDPISFKPFSEHSHIVAIATTGNVFLAESIKGGRDLVSDVSFKKQDVITLQNPHGFPQASIPTATASSSGVTSKDEPAKDIITKYAVSGDVAAVKAKATAPWNVSPYSTGMPGASLTSTSVDPQTASSKLLWDEEELMFEDISNPLKGKGKEKDIGKRQGGIFSSTTTAYKLTRPKAPKTCYNFLMLAKAGKYDHCLFHRLVPGFMIQSGDPTGTGTGGESYWGIPFRDEHDLKGAARHDSRGVLAMASKGAGTNGSQFYITFKPTPNLDKKHTVFGKLVGGEDVLD…			RecName: Full=Peptidyl-prolyl cis-trans isomerase-like 2; Short=PPIase; AltName: Full=Cyclophilin-60; AltName: Full=Cyclophilin-like protein Cyp-60; AltName: Full=RING-type E3 ubiquitin transferase isomerase-like 2; AltName: Full=Rotamase [Cryptococcus neoformans var. neoformans JEC21]_x005f_x0001_P0CP91.1 RecName: Full=Peptidyl-prolyl cis-trans isomerase-like 2; Short=PPIase; AltName: Full=Cyclo…
MDBLdec1_00754	MLLRAATRRKVVLLDFLAPSLLSRAVKTRASPISFQNNDPSPSELVIKVKKGLPLFDSTHAMSDSQVNLFNKALVQLRHAVANEDTPAVLNFWQHLEKNRLLQFLQQSQVEAVSNLLANSFASGDLRSSDEALFENVALQAAATRSTHALNDLMVLRLKQNNPGAVIELYRRFMELLGGKEVWDESHDEVEEYLRGPGLVSDDNSRNRRIIHIPGRVALLLAVTAAHAQRDAFQDALQTCLQTVIRFHHQSTKSFLDRFNHDPGFQKKVYIYVKRLDIARMVSRPPSLSKQIANLSSAPSAKLLEELYQAVINGLSGPDAYLAPEPSKITAARTVALTEAGWTSFLVAFLKCGRRDLASKLWTDMSEVGIRPGVPLWTALLDSYDSMRAVEEAIAAWNM…
MDBLdec1_00755	MSDPQTPPPRGRLVGRPLLYSISVFASLGVFLFGYDQGVMSGIITGPYFKKYFQYPGPIHLGTMVAILEIGALLTSLAAGRVGDLIGRRGTLFVGAVVFTIGGAIQTLTAGFWTMIIGRLISGFGVGLLSTIVPIYQSEISPPNHRGALACMEFTVNIIGYSSSVWTDYFCSFIESDLAWRIPLFIQCIIGAILAAGSIAIPESPRWLIDTDKDAVGMRVLADLRGGDLNDPIAVAEFKEIKDKVYEDRESAEGRSYRMMWKKYKRRVLLAMSSQAFAQLNGINVISYYAPRVFEEAGWLGRDAILMTGFNSLIYVLSTLPTWYLVDVWGRRTILLSGAVVMSGALVATGWWMAIDVSHTPKAVVVCVIVFNAAFGYSWGPVPWLYPPEIMPLSVRAKG…			RecName: Full=Sugar transporter STL1 [Saccharomyces cerevisiae S288C]
MDBLdec1_00756	MRFPILLPAFALFTLVAAQSSTSERPPSPTLSLSLTTATITTTITTRRQNQNTVIVGVLPTTFNITLTLTPTSSPTSSSSSSSSTESESAAPTPPPITLDTKLDPGFGVLGAILIITGLPSAFWGHKNRWTSFFLIGFYTLSLICFVLILKFGILAAVNPPSKTLRGMFVLSSAIAGIAGGAIAIFFWKVARYGIGAWGGFAFGLWIQAFHNGGLIKPIGFRWILYIGCAVVGFMLCTIPKAHYHILLVSTAFVGSSAFMLGVDCFTTAGLKEFYIWNLGFRDLFPKFTSHNMEFPVSQTMQIELGLIGAVALMGAAVQLRILAVLHRKLDEISEEQKKRDEEAELHAAGRFSDVIREQAEWEKDHPTITRHGRHESGLSTLPLMAKDQDGTSSPISAE…
MDBLdec1_00757	MALQRSKSAPQGIPALLFIPRSLPRASSFQTIQKAVKTVETIPLEERTDIEREDPFSLSGFFPSSLGGEKWGWLRGEEKVEKMIWTAEDGDIGNVLFGESDKLTQEAIKGEDKLGVLSLGGIFTDLEGTLWSSYDGAVEGSGDVEVDEDREAVDEDSLWLGLRVRRGKTLRTMPETADADAEDWKTPIDSAIDEYFPIWDINSGNSRETKLPQDPFFLDPHLHMAQGENHTPSTDSKPSPSPETPAQSSLNLLVSGKQPTPISASLNTPRTPSPTQPNIAATDPNASIQSILTASKKEPSASGQPWTPAPSLLHPHESDVLVVPQSAAGKRKLDESSPEDPHTKIRRIVRDHVTHDPNRVMPMTTVICLHAAVAQKSYGTEKRFLCPPPVVHIEGPVWH…			RecName: Full=Transcription factor cbf11; AltName: Full=C-promoter element-binding factor-like protein 11 [Schizosaccharomyces pombe 972h-]
MDBLdec1_00758	MYPNDEGIRSQLEWTSTLSTAYAPVLTEQTKFHRKTSIIATIGPKTNSVEKLAELRNAGVNVVRMNFSHGSYEYHQSVIDNTRKVVAANPNDRPVAIALDTKGPEIRTGVTRDNADINVPAGHEFLISTDPKYQEICDDKVLYVDYHNLPKVTAPGKLIYVDDGILSLLILSIDGTNVRVRTLNNGVISSRKGVNLPKTDVDLPALSEKDKKDLQFGVQNGVDMIFASFIRRGQDIKDIRTVLGPDGANIKIISKIENEQGVMNFDEILKETDGVMVARGDLGIEIPASQVFLAQKMMIAKCNIVGKPVIVATQMLESMTYNPRPTRAEVSDVANAVLDGADCVMLSGETAKGQYPVQSVLMMAETCLLAESAICYPPLYEEIRSIQTRPTETVETVAI…			RecName: Full=Pyruvate kinase; Short=PK [Agaricus bisporus]
MDBLdec1_00759	MASSGYFPHTCLPNYSNSSAVQEKLDLLHPSPWFIPISVPMPGVRTRRLRFFLPNLRRLYSSSVLRFGRRLGSTILLFGLLVFVFVAFAFAKRFGTRAKKWPRPFIGDPSTLIFEREDLQRIWHWEISSGHYPSRRSIPEELGFRIPPRNTGVPPSRNPTRGPLGFANSTRGIGPKRTYLDTKPQSRDAAYPPRPVPGSVADLDVVMEHCDFSEKKYVRDCLEVLRVGAGLDNGNRFRRGTLNEWKYIYIEEADTGNLIANSDLTTHDKAKVDPNNVQAQMGAGNLEKPPISLPPPLQHRPYASLPTPCDPQKPRVFHMFWTGPFTDKPYTALLSFLYTQNTGLHLQEPPDDTICRPQFWMWINPGPAAAVPNPFAVRNMYNELKKNPWASPFLHPRFK…
MDBLdec1_00760	MPPAIISPSVLASDFGNLTAECKRMMKHGAEWLHMGAPILSCVSKGVPGIFMDCHMMVSEPEKWVNDIADAGGALYCFHLEATSDPVSLIRAIHSRNMKAGVAISPDTPSTAITDEIAEAAEMLLVEEDRSFLSVDGGVGPKTIDACAKAGSNVIVAGTAIFGAEDPEKVIATLRSTVDAVQAQRKRL			RecName: Full=Ribulose-phosphate 3-epimerase; AltName: Full=Pentose-5-phosphate 3-epimerase; Short=PPE; AltName: Full=RPE [Eremothecium gossypii ATCC 10895]
MDBLdec1_00761	MFLKTVVLSSLAASSIVVNAAPELEHRQIGSVFDSITSVAASAVTGGGASIISDITSIGGGVASDVTSVAGGVFATVTSVGGQAATIITSVGGQAITLAGSAGGVVTSFGGSVYTAATGAASSAASQVTHTNAAVGAPSFGFTTSHTVGLVTVVCSALIGAMITI		yes
MDBLdec1_00762	MSRALSYVRRNENATILDLIAQYRQYKLQVNQVEDLKAKLLEQAKSKQLAIERKIGITSNSTSSHGAAKSTSSSAVEPFTVLTATGSAVVFAYHEATSTVSLNLMTTNPPASASTGTASPFAVPYIVLTASGPVVVFASQETTRTVTLNFTATSPPAPTRPPSITEPVTVLTVTGSVVVLASQGTTKTVMLNATSTGASPSTTSHAMSTTKP
MDBLdec1_00763	MPENTPQDEKQCRICFDGVSAEPELGRLIRPCLCKGSISYVHIKCLQRWRNTSPTKSAFFACPQCRYKYRFARTSIAGIATNSVIVGTISTLIFTCIVMLASFITTLFMSLFEEPSYVFAPSFFYVSPLGLVQDLITAALRILKDEDIIGLFNDIPRRSKATSGAVPPPAIAKPRGFLMSFMRRFVLGLPMVGASSLVYMLLSAPFIGPLQWLARQRGRRRRDQSRDVAALVIVALVVLGATRALYQVFRMTEAATKRLLIRAEDAILEVN			RecName: Full=E3 ubiquitin-protein ligase MARCHF6; AltName: Full=Membrane-associated RING finger protein 6; AltName: Full=Membrane-associated RING-CH protein VI; Short=MARCH-VI; AltName: Full=RING-type E3 ubiquitin transferase MARCHF6 [Mus musculus]
MDBLdec1_00764	MALSSDHFLAMSCSNVGVGPGGTTSMLARVVVVDYRGKVIFDKYVTDYRTSTTGITEAHLTSGSVWSFNAVQQYVASLIEGKVLVGHSIWNDLSVLGIPHPAVSTRDVALYQVRPYVHYYATYRTHCEHQPFRNALRSPHQIIGLQTLAWQLMCRRCQEGQQHPVENARVALDLYRSDADNWENAVAKGNWPCALPPSTFSRCYL			RecName: Full=RNA exonuclease 4 [Neurospora crassa OR74A]
MDBLdec1_00765	MANVLQHPLEFHPRPVSHAPSPFGFGFGLASSSSAMAAAAWQPTTTPGHTNPAAFHQLASSVNQYSSIRAQKRRHEPEEDAEHARQGGLRDASMDRSPTPERPKRAAPKRARVAPHLDASAKGDTELKENKAPNNADDQDVDVGVLLASLPSQSLLPLLTSLLNAQPSLKSIILPLIPRPTLETATQALAQSARRLREAYPYSSSPTLGQLGFSTSFGFGKGPLTSTPAFGHQNNNGGMRDSYIISRLRPHITDFVTACFSYLPYFTSLPAPSQTASTSRSTTLQSLHKDKSHPSETFLLLSTITNHIISQPPVTQSQLLAQLLPRLSEEWKAWILKVDEVVNRQGGMFGSETVRSWERALDEMADGKAFNGSEVMRGARDLWVSKVGWLIGRMANQQM…
MDBLdec1_00766	MDAMGSLQQLDLSPEPDLHPLYPSLTHIASLLSSNSGLAPVQRAELVAHCLARTCVFGELIILQYLLSDPHAQVHVDLGMHDEDGLGLVSLAIHGFGADSDRDVEREECVRLLIAQGADLQADKDGWTPLHHAALLSPPTLVSHLMTHGCSPFALTRRGLTPLDVVTAHSILPGRDDVALLLEEAMRGEGWKGGRMEQKRRISEQRQKRKARQNEARSGISQVLSINPSWWGPETDSESESEDEDDDEKVYTPPPDYSSMLVFSPPSLPQIFDSLITNFQPSLRNATPANTLYLLARFACLTCDHTWLEDLIIGATDAIEETFFSRADDMTCLVFWLYNTMIWLHLLQCDNSINEACEILGSFELIEEVINSVFVFIIRFAERRIDQLFDVAFLDFFPQ…			RecName: Full=Probable O-acetyltransferase CAS1; AltName: Full=Capsule synthesis protein 1 [Cryptococcus neoformans var. grubii H99]
MDBLdec1_00767	MHPNKRQRLSHNPSDDQDMESEEPHESGPDDFSASDGNPLDTSDQIVVKQQKSRQTSKRKFRATGTSAFGATLQSLINTDAPSALPLSLKPSIARKRNDEKLESRAKKVLQVEKREKEDKGRIIDVIGGWGGESERALRKVAQRGGLPSSHAAIERHLILPKVVKLFNAIQQSQASTSAAAEGTKASRGSGKPTLPAPLVSSKTLGKKAKNKDNITGRGKESAVDKDDFFDMIRSGGIVSSA
MDBLdec1_00768	MASVSQLVFSLLGSRLPLPVHDAAQLCDVKTGLAMLKTLLDLLESTRSSWGVVLFKRRRSLGGVWLPDPNPPSPPEIPETPLYPSLHTNTPVPSMPYPGFPFKNENASEGHWDIVHRDASGITQHTTFAHLVVATGNNYIPRIPAWQGQQHWLKNSPKHGLKRELLHSVWYRGPDRYVGQRVLIVGTGSSGREAASQIAPYAKETFVSMRHDPAPVVGPVPEGAHLKPDISYFTVERVVFRGGTDVELDAVLLATGYEIRIPFLEDGNVLITDRQAHSNASYSEKLVTNIRYIIPLHQHIFSLSPSYPVNALAFIGLPSAIANCPSDIAQSLFATHVVLNTMRLPSRKELLRDLVRHEDGLRKAGYDPYSIGHRLPVNTSSDYQDELVAY			RecName: Full=Phenylacetone monooxygenase; Short=PAMO; AltName: Full=Baeyer-Villiger monooxygenase; Short=BVMO [Thermobifida fusca YX]
MDBLdec1_00769	MDYLVIEGYKSAAEEFSQEAGITPPVDFESIESRMNIREALQRGDIEDAITRVNDLNPEILDTNPALYFHLQQQKLIEYIRQGRIADALQFAQSELAPRGEESPEFLSELERTMALLAFESSPAAPAAISELLSPGQRMKTAGEVNAAILESLSQGKEVKLVELLKLLTWGEQLLEEKADFPKMGVSPSVLPSCSSCPPLLSLSASMSEDARGAKGRTRVLYVANPGSDSDGSDDDQRLHLPAQPVYQPLRPNRPPQKPQVPYPSLTTHLPHHPSSHPSLSSPSTSSSPAAEESTPPPATPSLPVPPVDLTADALAHHEPAIAPQSNDKHLVDAPQITTSRKGKFIQTLKSPFHNRHNRTPADSSPRRPRTSPTVSTPDSISSSGTISGKVLIVVTTDS…			RecName: Full=MAP kinase kinase kinase mkh1 [Schizosaccharomyces pombe 972h-]
MDBLdec1_00770	MKYIRSLYLLIAKYMFVLLEYINPDRERDLQEQREVSGSKGATANFVWRCGMCKRESSAKFDPAPNRPYSDENGQFAPLLLIECRGLEFVGFDPTGVWKCKGSNGAAFSEVDLTDGEWHDYDEQAALPVGISEFKSEWSRA			RecName: Full=CXXC motif containing zinc binding protein; AltName: Full=UPF0587 protein C1orf123 [Homo sapiens]
MDBLdec1_00771	MASYLGRLARSHAIPRHPVASTSAVRHFSSSSPALARRVKVGEKLTADQAFDLLDDEYDDDDTTSAGHLMLRQQRQVLYYLRLIEHEMPRLVAYRKPFIPPTSATPVIVRSLDYAGEEHPATAKRVIVVSVDELPLRDAAAVRKFKLLAGPRWTLSPPADAGISGLQIWANGFIKISCEDFPKPSMNLKLASDTLDRLIAEANHTSDTFKNVPLDLRHMRSKVKKAKQGEHLRGRILNRPSILDFPREWLSRRN
MDBLdec1_00772	MKTINWSLLLPRPKLDMGLATVAKQTQRRPTSFLNPVPVNSKMTDSYASSRNGDLSPNGFANSSSPSLAATGHTTGISPVIRKKLMGYVGFANLPNQVHRKSVRKGFQFTAMVVGESGLGKSTLINTLFNTTLYPPKEPLPPAAERPKTVAIESIGADIEENGVRLHLTVVDTPGFGDFVNNDDSWKPIVENIESRFDSYLEQENRVNRMKVVDNRVHACLYFIQPTGHSLKQIDIEFMRRLHTKVNLIPVIAKADTMTDEEIAEFKERILSDIAHHNIHIFQAPTYENEDEETIAEAEEIASKIPFAVVGSDKIVTTPDGRQVRGRAYPWGVVEVDNEDHCDFVKLRQMLVRTYMEELREYTNDVLYENWRTEKLLSMGVAQDSTVFKEINPAARMQE…			RecName: Full=Cell division control protein 3 [Candida albicans]
MDBLdec1_00773	MADIQALLSALDVFSKAPDKASLERANSWLQDFQHSPEAWTTCNVLLQTPDAPPGAKLFAAQTFRSKVTYDLNQVDEKNLPALRDTILAALEKHPAGPRNIIVQLCLSLAGIALQMPSWHDAVQTMIDSFGRNPVTVPILLQFLTLLPEELNGNTKIPVTDDEYRERSASLLTTNSKIVLELLSMYIQATGVTNDVQCQVFNCLRSWLVAGEVSAAELAETPLFAFSFEALASDALFDAAVDVICELIHETQEIDDNMAVIQLIVPRVITLRPQLLKERKDPEKIKGYARIFAEAGETYRLLLLQHTETFFPIVEAIGECSAYPDLDIVPITFPFWMRLAQNIGKKSSVPPLFLEAYKSLMRVIIGHLHFPSDPDALTGQEAESFRSFRHVMGDTLKDC…			RecName: Full=Uncharacterized protein C11G11.07 [Schizosaccharomyces pombe 972h-]
MDBLdec1_00774	MPVRLRFSLHGTRHSRIFHLVAVEQGARRDAKPTELLGIYNRYATNGTGRKTIEWSVDRIRYWLNVGAVPTRSVAKLLEMGNILKPSSPYHSDATRTHRSRALSPIPTPEAEAAAASIPIRTPKPEVADTSPAYTKQ			RecName: Full=30S ribosomal protein S16 [Candidatus Endomicrobium trichonymphae]
MDBLdec1_00775	MSLKRKAAPVSSNNVCKKSKADFFAPRTPAPPTHPKTVFTFKASPAGTTRLYRHSPLHQRLSLTSHEYQYWGTGPQHAGTAILSKFKPLNTVIGLPTWNDPSTMTDGRYIQIEFDNLFIVGTYAPNSGDNFQAMKVRREWNTAFMAHLRTLDSTKPVIWAGDFNCILNKLDVDDIALVYWDRMGGMSQEERIAFEETLNPSSGQHEKFVDAWRHLHPSAKEYTHASKKFGAWRLDSFIMSERIVGMALCCDIRHELRDSKMSDHWPVAIDVATLLS			RecName: Full=Exodeoxyribonuclease [Bacillus subtilis subsp. subtilis str. 168]
MDBLdec1_00776	MVLPDDVDDTDDKKEHLSAPENEDNVKSIECLESDAASKGSDKLVEVEVYDNEYYTCCSDSKHMYAITEAPYEGVQHPIPGCYKLVLQKGTLQCPIYSAVDKECLATYTDVGGHQAWTLWDLESTTTGVTPAFTQVAGIKAKTLDNLLILQLGMMRSHATVNFGTETQILLPGFEGVVYMDIANFDCYNVIIGTPFMRTNGVVLDFTKNEVIVNSVATPAL
MDBLdec1_00777	MTKTNKCAVKITAQDATVEPIGVDATPTDDKLNAAQAVEPKLDDNAVKALCEWLYDPQMPDEWNQVIGSAFNDKVSEPMDFKQRSSKEAKLPLYQVPVADDSEFNLVKLKARFENPQSKNTSASMQVMDTKDTLKMTCKGCLTKANYPRLRQQWYHKFENMVCGTKPVLTPWHDVNHEINLIDEEKQYTYHMPRCPQLLHNEFYAKAALLLCIPKKDGSLQTPLDAHQCNDNMIKDVTPLPDQEVIREDVACGKIRLKIDLMDTYEQVYDTFIYSDSTEEHEQHLQVIFEQLRQHQLFLKWKKCKLYADKVDCLGHIIDNQGIHPDADKLAHICEYNKVADCLSQYFESNTAKDIHDIYEYVNVDIRIDLEGEDLQQPRYQEVVEKVEHQEECDLEAQL…
MDBLdec1_00778	MASTSLLKSDEFPPIGLEDFSSWVDTFGNNLEVWQSRSGTGMSLLWTEEEELLAVLAPAIEVTPQVTALADTDMGVLEVTPTIGNMTTEPEDGMEKSAGTGEIGQQKADNGEVTAVMADMVVDEVEGNSSVTEMQRAPKSSRMVTDVVADVVMDTRVPDGALVLDELSSPMAPQMVMAGPSNDKPSPGGFCPYSIPSMSSFDVSKVPFVLIPQK
MDBLdec1_00779	MFLPASNRYTYIVQGWCLLCHWPEWRALWKENHRTLREWLFEDIICQWGGLWEIVTDNGKAFIKAVTYLTKKYHINFIHISGYNSRANGLVECLHFNVWQALFKAVDRVERQWFTGAYSVFWSEHVMIRKHMGCSPYYASTRTNPLLPFDITEATYLQPPLDSVLSSTDFIAQRAIALQKCSGDLAKLHSDVYSAHKKAALRFELKHAHTIQNYNFTCRNLVLMQNTKIEKSLNWKMCPRYIRPLIIISCNKGGVYILCELDSSVLHQPVVVF
MDBLdec1_00780	MQTLRLYIIGIQNLIVEVDTHYIKGMLSNPDIQPSTSINCWIVTILMFHFELVHVKGTFHGPDGLSQCPCQPGDPDPDPNAVSEFEDWVDCMHNFMHIIQPLCHAHPPLSVQILTNTQIPSEEENGDTPVTSKLRVLRLHNVDNAELVNPEVNQPELMYSDLP
MDBLdec1_00781	MNSFLTSTHTSPSDPVYMFGISTPHLPPFTATSTSLSTPASSSGFVHISPMDIHLMPSTSLMTSSSLTDIFTLDITCSSYHTMDSTSSFPMPDSTPTILSSSVSTLRTSANSNLNVNQVKIKGVQTKKKYKPIAQKVCSIVAGTLENFYIKHEIRGDPLADMPVLNPNPPLFTPTGWYIQERMEQLDKEHPGFLSLEEHHLLHDFMCKQNASFAWNDSERGHFCKDFFPPVDIPVVPHTPWIKCNIPIPPGIYDKVCGIIHGKLTARVYEPSNSSYCSHWFCVLKESSKLWIIHSLKPLNCITICHSRVTPFPDHIAKQFAGRVCGAMLDLYIGYNEHLIATTSCDLTTFQTPFGTL
MDBLdec1_00782	MAEIYEEDLYHFIRISFIKVLSFASSVGKRAHFILTHTTYTAMGAANLYHKNVWKLHGLPDAFISDRRLQFVAEFTCKLYRLLGIKLSTSTAYHPQSDGQIEHVNQELEQYLQVFCNERQDDWDNLLLEAEFQYNNHVHSVTKYTPFMLDTGRNPCMGFEPSPRNSNNESANKFFDHMKLAQEEAKAALVKAKDDMARYYDQCRTPALEYRPGDCVYLDTSDIHTTQPSKKLSHHYLGPYTVERQIGPLAYQLRLPRAMSHLHPVFNTVKLRPAPPDPIPGHHAHPPPPPTLIDDEEEYEVEEILDSCIFCCKLQYKVKWQGYGYEEASWEPMVNLSHSCDLIRDFHRCHLDAPHQVWGMYLVDPAVHQGAAL
MDBLdec1_00783	MGKPDALSHHPDHRDGSSDNTDIVLLKPEFFAIRALEGLAPVGEEEQILWDICQGNRGNMHEDIVAKAAAALKSAQSGVWSVKSAEWAEEQGVLTFRGQIYVPNDPDLRHQIVELHHDSRVARHPGRWKTLELVSRNYWWPQMFWYISSYTSTCDLCQWMKVQRQAPMGKLHPLPILEGHWNIVSVDFIVELPESHGYDAVMVVVDSVALGAKDNIWVKDILVKW			RecName: Full=Transposon Ty3-I Gag-Pol polyprotein; AltName: Full=Gag3-Pol3; AltName: Full=Transposon Ty3-2 TYA-TYB polyprotein; Contains: RecName: Full=Capsid protein; Short=CA; AltName: Full=p24; Contains: RecName: Full=Spacer peptide p3; Contains: RecName: Full=Nucleocapsid protein p11; Short=NC; Contains: RecName: Full=Ty3 protease; Short=PR; AltName: Full=p16; Contains: RecName: Full=Spacer …
MDBLdec1_00784	MKIETTDTQEIHSLKALVDCGALGLFLHARFVQQNNLTTRPLSQPIPMNNVDGTPNTAGSITDVVDLDMILGYTWLREHNPEIDWAAGTVSMSRCPSCCQTCREEVKAERKAQTKLWAAICCLDSDNEDDDEVYKGYIPDMSPESDSESDSESNTGTDMEADPIEEGDCIFVTTLFSYPTAEEIQASQTTSQRLVEAFACNSDIFSKASFDELPNRKQWDHAIELEPGSTPSACKVYPLAPNEQLELDVFLEENLKSSRIWPSKSPMASPAFFIKKKDSSLRLVQDYQTLNALMVKNRYPLPLISELINNLWGARYFTKLDVWWGYNNVCIKEGDEWKAAFRTNRGLFEPLVMFFRLTNSPATFQMMMNDIFRDLIAEGVVCIYLDNILIYTKTLEEHR…			RecName: Full=Transposon Ty3-I Gag-Pol polyprotein; AltName: Full=Gag3-Pol3; AltName: Full=Transposon Ty3-2 TYA-TYB polyprotein; Contains: RecName: Full=Capsid protein; Short=CA; AltName: Full=p24; Contains: RecName: Full=Spacer peptide p3; Contains: RecName: Full=Nucleocapsid protein p11; Short=NC; Contains: RecName: Full=Ty3 protease; Short=PR; AltName: Full=p16; Contains: RecName: Full=Spacer …
MDBLdec1_00785	MPATPAAAQHSPHSTDRLRPAPPDSFDGEREKGRAFINSCDLFMSLIPKAFLDEQTCINWALSYMKGGRAARFAAHTLCYPKSYGGVPHFRSYVEFCAEFVSSFCPWDEKQTAVTTLETEDYYQGARVVSFRPFSAPPIHAIPLGAAPVTCSLPPGVPMDIDTSRQRLQTLGVCFQCKKLRHLSRDYPDQFDIRVMTAEERQDWAMSLLVEQDTVHTPEPNEQASGASVEGQSGELVEDF
MDBLdec1_00786	MATTSIHVPFNVSHAFRNLHDDAELLKSDKFPPLSSEDFSLWVNVFGNNLGVWQLWSGAGLSLSWAEEEEVIGRVAEMIRGRDEYAELLDLLAPAIEVTPQATGPVDTDMGVSEVTPMIGNTTTEMEDGMEKSAGTGEIEQQKADDGEVVAVTENISKVAESTADMVIDEAGGKASAMEMQGVPESSRMVTDVAANIIMDTRVLDGAPVLDKPSSPMAPPTVIAGPSNNNPGPGGFHSYSIPGVSSFDVSKVLFILIPQKQTLRITAGLHPVFQPTPKHKRAASQTLTELEEDSVGNEPDIIEVSPLAKRRKTVVVLNDPPCYNSRAFAL
MDBLdec1_00787	MPIHGHPTAPVFSSNGPELLQFFKELEFLFADYVPTNNLWSTIPEFAPPHTYANWKAAIITLYPGTSQDRQYTMSDLNLLIGNQNHLGIYSLDDLAKIYHCLEILYPNHDLNTLYSMAQIKASAEYLLQGGAMVCSPPQPVPVAPQPAPAVFVPTPGYIPLSMPNPAAMPRVTVKTEDFSHLIDKLAQTIECLNNPNPRLGPQNL
MDBLdec1_00788	MDEPCQLDDQLDDEDIEYDEEAEDEDMSLLYTLEAVDLADSFRAAALEDTPEYKPGDCVYLDTSDIHTTQPSKKLSHCYLGPYTVECQIGPLAYQLCLPRAMSHLHPVFNAVKLHPALLDPIPSHCAHLPPPPTLVDDEEEYKVEEILDSRIFRHKLQYKVKWQGYGYEEASWEPMVNLSHSCDLIHDFHRHYLDTPHQVWGMYLVDPAMH
MDBLdec1_00789	MERREPDNPRDQDYPMGSRETDSHYYHQPRGERNAQPSWGEGGAQAPSSASKGKEHERDRSRSPGFEQYCSEPKAEMEVVDPLKWSFNAQLNLIGHPGEYEVCAKYAEHFFMASFTRAPGIADALKHQKRHLSELPIAEAHRECEDMHRHIRRLERDARDLLSDYNRLVDEKRDLLNEIRELEDQLSEKARKCPRHEAASNASYEAGPSSSRLSPVSQFVELSLPTVEAPAVINDNCMEGVDSDFLTPLEAYGLSEPIRLQDMKPAIRLTCLLPALERSARTAIQNEVLAQWTVLDWYRIATANVSGQTAPPKPKGLQGPATPNLMDDVSKWAEWLLANQKKLCAPGVVKMYPGIQIGTQGISLREVRGWQIVNRLALRRVQDVAATRNRSQFFALSAE…
MDBLdec1_00790	MTEEESTLYGWKFNLKKGESSTWANPPSTARCSVMIKEEDDVKAHSPGSGLPTPFPVIMEDVVMLSREDVERMVDEVPTILNSGKSKYNTLKDLHEIEEIVQEFTREQFPSAEHREELWRTFTIVPEEEDDPFENEYIMAAFRAVAVDHECKVVDMGPLTKADIPRLKEQWLASCQEIMNGVPEELPPVRGVNHRINLIDDSKQYRYHLPRCPDSLKPQLMEKITKYTRAGWWEAVQTEQAAPMLCILKKDGRLRTVIDCRKHNDNTIKDVTLFPDQDQIRLDVARVKIKSKIDFSDVYEQVRTHPPDVPKSTFAMIYGTFVSHTMQIGDCNVPAMFQRVMTMIFREFIGIFLHVYLDNLFVYSNSIEEHEQHLKLVFQKIRENQFYLKAEKVELYADK…			RecName: Full=Retrovirus-related Pol polyprotein from transposon 17.6; Includes: RecName: Full=Protease; Includes: RecName: Full=Reverse transcriptase; Includes: RecName: Full=Endonuclease [Drosophila melanogaster]
MDBLdec1_00791	MSESSLTKLSSAACQSRRAQKKRDEGPSSPKAPRSYISAVKERDALLDLMAQELSHLPQNEVQNALKSIRKKWETVVQVECESSICSCSSRRSMHPENVALPPSEAMMEALEHAIEPMNGPSCTDEIVDCWTAQPSEERHLNERPQASQPYQRRVGLGDEPSDSSSDGSRSSYEDRDRPVSDRDESIDGDAHNPHPVTPIQGRAPSVRGTPQADLPTQPACPASVRAEDRTPGRNDHHATFNNRARDRSTTPHHASAPVRDRRSSQTPGVTPGPDIHQPSQGPNRVPQDYGDDGLIRNSKYIHNVHDNYYRIIDEKFGLAITLPPSIKTSSLRVPQPRGYKGDGGMESFDEWLQELLSWMRINQLGGDERDKDHVIIVRMYLKGTACKWFINNIDSLHR…
MDBLdec1_00792	MARVHVRTLPACSKAHRNPSPGHTGPNPSSTKVVLLTPIEGACLRPVYPRGDWVAMHARGEGRKGEQTRGTSMTPLHGGGGQWSTKRSQVTSTRTPMTPTNILPDATGRDPVQLVTVWGMHPSGRPSPIVDLVDHMEEKYVFIMNTQQKSTPSMVPVVNHIYDDSSDYLSDDVVARNNLAYDFESEDQIMSKSRSPSPSVVGGYDYSEMHSASMNIEHLACMRQLALHQATDNDALVDRHISAKRSVYEPMLGSDYGYDQSSWSDQEEGGSSVDYYDTENEEHIYEDTNNLDEPDDSSNYHNSEPDEGSEGSDSYFDGY
MDBLdec1_00793	MLLPGHSTVVGCSASLRGQLLLVLAMRPIATSVVFDSNGKDGDSGGSDVALHLNSSVDHSSDNGALTTTTGNVENVAFTLGDLNLAGLNCIDATSSSTNSLDCDDSVVTAFDIFNVTFKLGSSTSC		yes
MDBLdec1_00794	MSKKDLHRGPPPPGQGMPTCGPKHSKILAKHVKIPPFVLLAHGKSLVQNQYLWCLPGQAGFLEGEPEDGPSHQADVDSNGEQSPQRHDEDNPFIIHQDKGSMVVDLLILRHCCKKERQWEQWQTDVIPWLIMPYMKLMCDTKSLQEPVLPATRSCSSLDRIMIAVCSCAPAALQLIEQGYFPSAPLKPTLAVDLKVLEFVATLFLNVAPNTTAWCKTVESFLSKQGYKLTAEDSLHKRFGHALLWYNGLQDATTQYVDGIISHTQQMELDIDDGLDVSEEITPPSSPCCVTSINQQTGSDLEGLEKNDFPNPPNRISHDNTEHPPTSQHTSRLTGLPNRHPSVEEVEDQDLPRTSTFQHNTWQNTIHGTQRATSKQACDASEDGEAGLCTKPSNPFEDP…
MDBLdec1_00795	MLVNNSNINQIMPSDLAENPELLTHKKGLEDTQMVFDGKVGSVMDGRNFFVMSLNVGHTYYPPLGACCEVRLRRNFRFADDDPLCGPQLYLVQYCYYAAIPHPPKAAALTTDSIMWWIPTKQDFVIEPSNMLQGMQFTVSKLQWCYLYLMAYLDYLYIYYPRMTGHAEPATLVLRTIGAYMNSPTVAQEFIHAGLPIWVLQPYHAVPQTRIDSVQPAHPVEKWAVVEDVDPPFSPFFTGSAHDPSKYTSFGHYVRSFTVYPNPFAHALPSKSSAKSTLSSPTPPSPIPMGPGPAQMTSKKSASSHCGRTGKNNPYPKQKPQALSTGCIEGRNKFLDPESPLFPLLIPAWSKALAAVNRDPANLQYDTCPSDAGYTFPDPGLFVGVLTPEKTVKYLHTWL…
MDBLdec1_00796	MEMAGKVLDVDCDEVNEEEHNSLDEDNELRMGIENVTNDEEVMDEDKGNEPLAKSSKKDATSSAHHQPVQKEARNTKVNELQDSLNRSFSTSAHPSHPQPKPRKTTTATTDSNDVFISNWQSWTCPLLTTNKWRQDRLGPSTAKYATLHPVEEQDVDMDNECYPDGDDVNEASPQPLATHCHVPASTIAQDWPRSALPADSNFSDTVRQEECENMKAPSYHCLPSMEQQDAEHNKVLEDKGTSAHSKHQAAASDDDSEDSSDEDSLQPQTSWKRSKAKDKGKGKTLAVNGDEDEEDQDSAPVAKPKPKSKPKGKARAIDNRPTMEQDEEDEADSPYKPGPVPEGAKDAAFIAHAECQCHMKEIAMEYNKPVKKLYQLETKPKDMKPADRTKVLVKKYEE…
MDBLdec1_00797	MISEDGEEKPKYKGIFQSPFITKVFAVHYQFIKDISFVRHSKVKPTGALVLAVQACLHNLTLCKTGEHITQPGKLSQFFANNCDNRQHVSKDNKLVEILAMTRILKTIKCLTEKQWLKIIHAAVDMLPRSTAIMRSAVDAATPSSDIEMIDANDSDD
MDBLdec1_00798	MSSLTDSDAITISNRSNLSLRLSPEVRHELTQTPKPKAQLGNDDLPSKVNKRFDEYFGPHVYEYFGTICPWASVKVDSDTEIIRLWTKYFLNRPSLDSEEPEDVELIRAVQNKVEGRLSNYRNKMTTIASDYLIKTLLPSLNSKGERAEWFEDAIEEPNVWNSKPFYYKTIDMVICSRCYGSLQFTQV
MDBLdec1_00799	MPRNLHTRTVTAPHMSTVPKCTRRTAAQIEADKQKKADEEASKAKQKAKALEDLAHHKHRKEQEVEQRLVKANHPPSEMRVKTPGPQKPILAVCDAGGRHRASTDFLLAEVGFRGQSCIWDPLGSSPRAPGMKVVLPSCDPAKGQCDPMPGLCGPGQDSPDAMLLDDSDDEDPPPKACKPAPKAQGPTIRDQVDVLKASLVREEAAYKKKRKGNAIALSLSKKPRQGVKTGLRDIPVDDEEDVEAPKPGLLAKLLSISETKHKENPEESEDEEP
MDBLdec1_00800	MYKPRKPFTPALYNCTFQGCHRALKTARGLKLHYESHMVPCDLRLPPSMAGPSNNQDNQDATPPLPQPPSPTFSSCHSPRRTPSGSPRQIPGSPQPAGIPVNRANSNGETIEIHPLLDGMPCDADGFDLKDDTLPPPPEPHDQTDFSPFPDWAKFEFAKFLFMKEEMSAGNIDKLLTLTMALNPDRPPLFSGHQHMYGLIDSIKQGNMPWQSFSVMYQVWFRDPLEVLENQMANPDFDSQIDYAPKQVSRNSKQRYRDLMLGNWAWEQCDKIAVDESTHGASFVPVILGSDKTTISVATGQNEYYPLYVSHGGVYNSVQRAHRNAVALISFLAIPKTSRDHKDSPEFRKFRRQLFHASLKHILSSLHPHMTEPRVTKCADGHYRRVIYGLGPYIADYPE…
MDBLdec1_00801	MHEDIVAKATAALKSACSRVRSVKSAEWVEEQGVLTFHGQIYVPNDPDLWRRIVELHHDSHVARHPGHWKMLELVSQNYWWPQMSWYIGSYTSTCDLCQWTKVRRQALMGKLHPLPILEGCWNVMSVDFIVELLESHGYDAVMVVVDSVGKQAHFILMHTTCTAMGAANLYHKNVWKLHGLPDAFISDCRPQFVAEFTCELYRLLGIKLSTSTAYHPQSDAKHRAP			RecName: Full=Transposon Ty3-I Gag-Pol polyprotein; AltName: Full=Gag3-Pol3; AltName: Full=Transposon Ty3-2 TYA-TYB polyprotein; Contains: RecName: Full=Capsid protein; Short=CA; AltName: Full=p24; Contains: RecName: Full=Spacer peptide p3; Contains: RecName: Full=Nucleocapsid protein p11; Short=NC; Contains: RecName: Full=Ty3 protease; Short=PR; AltName: Full=p16; Contains: RecName: Full=Spacer …
MDBLdec1_00802	MPASAANRPDCQGLLARFPGLSLFGLAYPALPQPATFLPSFLFPPLLTPNCWSPAASITAAATEFMVNGAHTAKTWLVSIDLASETVMLAALTLVCVIIVAQLIHLYGELAKLEAMAAEVAAAPASNPSHSHTNMANASGSNTLPFSDKAHSLSTITVLKEHLTKFSKLGRQGWEEHLATGAQRHHQGPHDSPKKALPKQSSQRYMSIFPLKDCSSLPLSTAQLGPACHPSDYGVEKKKNNVILSWAEQTSACYPYLPPVARAARAAAIAVPLPSSSATADYDKKLADINMLIDQLAERLPTSALLAPATCTSPLHGPSPSPSGFLFAGAAIPPLIYMTGDLCGMASCQVAPAPPLAPSLLSPSPTTTLCTFPAPIMTPAPVGAGQVHEHPSAPLSALS…
MDBLdec1_00803	MGINRLWPLLAPVAQATTLHRFSIDEGFIRNTGGVRGLRVGVDASAWIFRACYRHGPTKSPELATIYACCVQLLQLPVLPLFAFDSSGRPQSKRGKFVRGNDHWLTCDMKKLLDMFSFPWIEAPGEAEVELAWLLNAGIINAVLTEDSDAVVFGATTIIRLITEENGLQQPDIMLIALLAGGDYSTGLHGCGINTAFTLTRAGLGHQLVHGMLQLGGDDPSEFITKWRGQLIHELRKNSSHFLSHKLPALANAVPLDFPGAATIALYLYPKTSMHDYASEGRITLQPCQDLDLECLARFAEEHFIWGDFDGIYRRFATDIFPGLAMLQLMCSAYSADLGFPPKPDPCPLISKFISLRCPSQSSDGSLPEVCIGLAINRQIINFVCNRASEMLDNQSTDS…			RecName: Full=Flap endonuclease GEN-like 1; Short=AtGEN1; Short=XPG-like endonuclease 1 [Arabidopsis thaliana]
MDBLdec1_00804	MTSVLRAAILDDYQQAGLKSADWSILEDRVSVDTYSDTITDEDALVQRLEGYHIISRCRFIATTGMRNAGIDVVHASKKRIIVSGTNSGGNSTLEHIWALILAVARNIVADDASIKRGNTQWQTTIPFGLHGKTLGLIGVGLPSTLKIAKTFNMNVIGWSPNLTRERAQNAGVEFAQSKEQLLRQSDIVSLHLVLSESTRHIISTSDFAAMKLTAVFINTSRGPLVEEAALVGALKNKTIAGAGLDVFDKEPLPPDHELRKLSNVTMTPHTGYINDTNYEQTDMDNAAESRTMKARREAYKSKGALKQDDLRRRREEQQVEIRRQKREENISKRRNFLPSTGADSDDEIGGGTWDPPLADEMISGVFSEDPERQLDATTKFRKLLSKEKNPPIERVIEC…			RecName: Full=Importin subunit alpha; AltName: Full=Karyopherin alpha [Aspergillus nidulans FGSC A4]
MDBLdec1_00805	MVVRSQSSAVGVLALLHEPDHQFKRHALKILIPLVPQFWAEISEHIALIEALYETDELPKEARDSAALLASKVYYFLGEYEEALSFALGAGSAFQAEASTYGSEEYVETVVSKAIDRYIQARLEERNGSLEKMDPRLQAIIETIFVRCIAEGEFKQAIGIALESRRLDIISSIYNQTRDTSLLSYAMEAVLDTGFSLSYRDQVLQFLYPLFPPPTTGDGSPHIPSITRLLIALSSPLLTVPLLVSLVPKQPLLAYQFAFDLVEGGAQDFLESVRRELPEGDETTKPIFDKLRSILTGQESVKLYLEFLKRNNHADLVILKNTKEVLEPRSSIYHTALTLQNAFMHAGTTSDVFLHENLEWLGLASNWSKFSATAALGVIHKGYFEQGMTILGPYLPSSG…			RecName: Full=26S proteasome non-ATPase regulatory subunit 1 homolog A; AltName: Full=26S proteasome regulatory subunit RPN2a; Short=AtRPN2a; AltName: Full=26S proteasome regulatory subunit S1 homolog A [Arabidopsis thaliana]
MDBLdec1_00806	MSLLARNTLRTARQIRFYTSTPGYQSYLAERAALQHHAAETSDLWRKISYFVCLPGIAVCTAWVYNAEVEHKQHLDHLRAENDGNLPEVPAFEFLNRRAKPFPWGMNTLFFNPHTNKNLEE			RecName: Full=Cytochrome c oxidase subunit 6A1, mitochondrial; AltName: Full=Cytochrome c oxidase polypeptide VIa-liver; AltName: Full=Cytochrome c oxidase subunit VIA-liver; Short=COX VIa-L; Flags: Precursor [Homo sapiens]
MDBLdec1_00807	MTSAFPPSRSYGGLSNPITSTKGAARSPQPAPVDLSALQNASRVLQDHFVKDSTIIPDLGDTLTSPSGQVSASYSISPDDYRVPFQKRKFVGIPEGLFEYFEAVNGVTHMGLMPEIERAWISYDHKLFFWDYVDGHEINSFMDQSDVISDVCLVKPKKGLFIDDISSLFVITTPLSVFLLGVSFSSAPRRGRAFRDLKLYATDLKVNTDVEMVSVIGTPNGRVFMCGAQDGCLYELHYQENESWFGKRVQLVNHSVGGVQSLLPRFAASNAEDRISLLVPDDARSCFYALSTKGISIYKPNGEKAVQHIQTVSNIFKAAQDKAPGHPALTPQNFEIRSLHIVEPVESRSGIQFFAMTNSGVRLYFGPITIPSYSYGPSASIGHAVRPVQLVHVRLPPID…			RecName: Full=Probable nucleoporin C890.06 [Schizosaccharomyces pombe 972h-]
MDBLdec1_00808	MEKAHQVLNDVFGFSSFRLSQEAVISRLLVDNESALVVFPTGGGKSLTYQVPALCLDGLTLVVSPLIALMKDQVDALVLRGVKAANMDSTLSLAQSNFVKNEVMLGSLKLLYVAPERLNNEGFINMMSRVRISLLAVDEAHCISQWGASFRPEYLKIARFAIEQNAERVLCLTATATQTVSNDICHSFCIAKEGIFRTPVFRSNLSLRVEVAASLDDKLERLIPLLKGRTGPSIIYVTLQKHAEDVANHLPPHGVEAAVYHAGLLNERRAKVQSDFMASDTGIVVCTIAFGMGIDKANIRQIIHLYMPKTLENYSQEVGRAGRDGLLSDCVMFLSPPDMPILEGFCRGDTCSERDLQLWLQETSLKEPATDAQDDYLRHRKQNVLNLCYAQLELDYGHL…			RecName: Full=ATP-dependent DNA helicase RecQ [Salmonella enterica subsp. enterica serovar Typhimurium str. LT2]
MDBLdec1_00809	MVQNALDTVPASQSKTARPSSKYFSRIGSLLPFRPSTTKQRTIGQTRIAVSTQAARTPTTRTRTKVIQVSNGPGKSMHKKATFQWVKGELLGKGSYAKVYLALNATTGELMAVKQVELPQTPSDPLSSRHHKITEALKFERKTLMGLDHPNIVQYLGYEESPGYLSIFLEYVPGGTISSCLQSHGRFSEEVTKSFTHQMLQGLEYLHCMGILHRDLKSDNILVEPSGVCKISDFGISKQAEDIIQGRAFTGMRGTIYWMAPEMLDSNKEMGYNVKVDIWSVGCVVLEMWTSERPWFGEEIYPVMLKAALTTEAPTPVFSNVRPSPNISRVSSDDIRDPRDRPSAAELQEHPYLVLPVGWRFELSEIEPSPLRRSSSQTSRRSRKSMKSNRYFPSSLSGK…			RecName: Full=MAP kinase kinase kinase mkh1 [Schizosaccharomyces pombe 972h-]
MDBLdec1_00810	MGESWFHRELLGPRRLAFNVIFYGTHLALFAYGWHSQQTNPRLAGLNTLRFSVWISRGAGLALAYDGGLILIPMLRNIIRVVRPKLTWLFPVDENIWFHRQVAYSMAFWAMVHTTAHYVNFINVERTQIRKQTALQIHYTQPGGITGHFMLLIMFAMYTTAHHKIRNQCFEAFWYTHHLAFFFMIGLYTHATGCFVRDQADPDLVPYFPFYSTEHCLGYLSWRYTIWPGIIYFGERVYREYRARRATRLSKVLVHPSGAMELRIVKPSFKYTAGQWLFIQVPEISRWQWHPFTITSAPEDPYVSIHIRQVGDFTRGLGERLGVGPSVVAAMTQAAMKGAEKDQKTGGRGDFVELDSSANTTPLPTVRLDGPYGAPAEDVFNVEVAILIGAGIGVTPFAS…			RecName: Full=Superoxide-generating NADPH oxidase heavy chain subunit A; AltName: Full=NADPH oxidase A; AltName: Full=Superoxide-generating NADPH oxidase flavocytochrome A [Dictyostelium discoideum]
MDBLdec1_00811	MALRQANRQAITLKGSTTLVTEFFKYAVNTILFQREVYPSDDFHMVKKYGQTVLVTQDLALENYLERILKQVQKWLLTGSVTQLVLAIISKDTRTPLERWVFDIKLVEQPTTSTEPIPAKPESEIQSEIRAILKQIISMVTYLPVIQEPTVFNILAYTSESADVPAGEWVDTDPLAIEASKSQQVKMRSFSTDVHRIEAMVAYRYEE			RecName: Full=Mitotic spindle assembly checkpoint protein MAD2A; AltName: Full=Mitotic arrest deficient 2-like protein 1; Short=MAD2-like protein 1 [Dictyostelium discoideum]
MDBLdec1_00812	MSVATPPASSQSPGAPSPSQESTQNSSQTDRVVLEYLRSRGHTAAEKALLNEIDAASPDDKGKGPETISADELVKTLAVFAHKPSRPGENIFKDSSSVLQELTAMGNPSNIQNLIASIGSVGAEEILSLDPADKQEGFRELDAWVDGSLDMYRPEFRPILFPIFCHFYLDLIQHGFKDAALRFFSTFSSSLSPSHSATLHHISTLLLPAHVQNDELAQRFRNEKFSIRMSRSGFGLLVGWLTEGIGGEAFGAGEGFTGERGKRGRAAVMRVVNNHLRFDGNYTPPINPVYDFLFIQNAVTSSNPSAISPHAWEESTGLLSSLMPKGIAPSVTNFISPLAFNSSKGDLKLGPAPISEELRTEAERVMREQAMVERDPTVQYDFQFPRPVTLPGMVTPTES…			RecName: Full=Transcription initiation factor TFIID subunit 5; AltName: Full=Transcription initiation factor TFIID 72 kDa subunit; Short=TAFII-72 [Schizosaccharomyces pombe 972h-]
MDBLdec1_00813	MSASASNRHAPEFTHSNFDEQVLTQITPVDRSAIDALFHEDNAEIDRVNDPENDGDYVCSQQTEASSQSSAQSYYSSSSQVSTFVADDPDPVTEPTGSHIGDTGYERALDIANEILHTEEEKKVAVRFISRVYGVNEVDVHGDLMKAWENRKRCGTWTLDMSHLYLDS
MDBLdec1_00814	MSDATGHATGGTTDILTTGPTQGGSCNTTDPGVDFEFQLNSALQQCRPYIFSGFEKAVQPVTIIGTIPGGTSFILKPPIGSGSYAWNVNVAAGTSLLFTMVDAVGRNGGTSDVRTVGITDDRTCLNGVSPSSTATSSTATSNPAPTNTRSPSDTSSSPTPSPKPENQTSIAAIAGTVIGALVFLAVTVTLGLFCLRKRRDASRQRSRTELDLTYDPTHAPSNYPYPSGAAATSASPLPLMPGGGEYDANPFMDNPHPQQPFQQSEHRSASPYQLPSQYQTPSQYQPSQYQPSPQSNYASSHHPQRSFGSDADPFNPYTLGRGPPSTVIRPFDLNGSDQSSSRDSMTTTQRKAALAGVVPYTPSRFIVHTDVEDELPPPNQDGIVELPPQYSERRAPSAT…
MDBLdec1_00815	MGSSTTLNLRPPFRAEHVGSLLRPTTLLKKRDSFERKRCSAEELRAVEDEAIRHVVRLQQSVGMKTITDGELRRSVFFEGIFDTLEGMTVIPNRAITAFKARLPADSPSRWLIDFTAVYPPHTAHGKIKRTRPFYVDDFKYLKTLVSPKDIKYIKITMCSPSWYHQRHGSDLTYDHSVYKNDDDYFDDLGIVYRAEIKELYDLGCRHIQIDDPTLCYFCSEHMLSGMEKAGVDHEALLDTYIRAINGMHFSEGDYAPIAAKIFNNLDVDTFYLEYDTTRAGNFAPLKNLPLDKVAVLGLVTTKNTRLETVKELKTRVNEAVEVLMNGNPRRSCEMALNQLCISPQCGFASVCEGNPVSEEDELKKLAVLVETAKQIWR			RecName: Full=Uncharacterized protein YxjH [Bacillus subtilis subsp. subtilis str. 168]
MDBLdec1_00816	MGFAHNNVLHDNHFRKDWQRRVRTWFDQPGRKLRRRNARKAKAARLGIRPVAPLRPAVRGQTVRYNRKIREGRGFTFAELKEAGIGRKEARGVGIVVDHRRTNLSEEGKKVNVDRLKEYKSRLIVFPRKSGKPKQGDSSVEDLKSQVTRKPLPLPAVDVPEPPRKITAEERSFQAYRSLRIAHANARHEGARKARAQKKEEEEAAKKK			RecName: Full=60S ribosomal protein L13 [Danio rerio]
MDBLdec1_00817	MGATAKTWTRDAVAAHILAGDHLIIYNGHLLRIPPSWLDAHPGGTLALLHFVGRDASDEIEAYHLDHTLALIPRYSIGRVELNDDAWEPLLPPVMSGWIRKPTADGKSFQWFSEATAQRSTVDTPLSPSSQILLVSKDNSQLPPERATLEPPPTSLSLKVQAQHSQAYKQLHKRIIAAGLYNTPYLTGYGPEAFRCTLLACLSVYAYQHSWFNASALFLGLMWHQLVFCVHDLGHMGVTHNWAIDRLLSILIADFIGGLSVGWWVENHNIHHIVTNHPSHDPDIEHLPFFAISPVFLTSLWSSYYKRTMWFDRFAKIAVAIQHKLFYIIMMFARFNLYVNSYVFLYKKAFDTRRARGGRWAWGLEIFGLVFFWLWFGRVLYGCGSWQKALAYLLVSHAA…			RecName: Full=Delta 8-(E)-sphingolipid desaturase [Komagataella phaffii GS115]
MDBLdec1_00818	MAAVHHQPPSRASIRSASDPFSDPVNSARRPPPLPPKAKSQHRMPAPIPKSAPAHRDTHNDITEAVRDTVTVRGSTDYNQRTRVGRSLTSATPSPNSRPTQPRSKSQDSANRPEKSKSSGKSRSKKGSQHADIIDRLDFTGVGPMFHHDGPFDACAPSRNRQRNKAPMLAWTPRPDDVPASGDSAYPATSAYTAFSNTNYVDPPKKKVDAIAEAWGIHEPEPYEEFFAGGGTGRADGDTPASSIYNGRDSHNSTNPRSNGQKRVKDGKDARDVYREYLEGGQSADASRPRGATRRTLVPPPQPIFVPDPAEVPDNPDNLSPPASSPGYPKRSKSLMHRIRRMREAPNVPVGSDYDQPPSPSSATDASANSTRPTHRPQNSFLGRFSGGARNAQAGADKS…			RecName: Full=Uncharacterized protein YHR097C [Saccharomyces cerevisiae S288C]
MDBLdec1_00819	MALYLLDYGAGNVQSLANSLRRLGHSFSWISHPADFDNASILIFPGVGAFGTAIQHLQSRGLLMPLRHYIQSGRPYFGICIGMQILFESSSESPAPGLAIIPCPIQRFDSTDKSVPHMGWNSADFVDPNTPLQSSYYYFVHSYCAKYNPQKYPDATTWIHSTTRYGQELFISSVRQGNVFGTQFHPEKSGEAGLALLDAWLRNPGLELTSDRPIPRVPRSQHGLTKRIVACMDVRANDEGDLVVTKGDQYDVREKAEPTPSAIVTKTAGAVRNLGKPVALAARYYAAGADELCLLNITSFRHSPLQDQPMLAVVRAAAECVFVPLTIGGGIKDTVDPDGTSRSALEVAGAYFRAGADKVSIGSDAVYAVERLRASGKSDGTSAIETIAHMYGRQAVVVS…			RecName: Full=Imidazole glycerol phosphate synthase hisHF; Short=IGP synthase; Short=IGPS; Short=ImGP synthase; Includes: RecName: Full=Glutaminase; Includes: RecName: Full=Cyclase [Aspergillus nidulans FGSC A4]
MDBLdec1_00820	MNANRLSVGASPASPNLAVPDHILRRRSVQDVPPRFLQPLENGGIRLLILENISQEAVSAFRTLGFHVDHFTTAMSEDELVEKIPSYHAIGIRSKTKITRRVIRAAPKVFRRLSLEKPLSNHRRHQLLAIGCFCIGTNQVDLKAAAAAGIPVFNSPFSNSRSVAELVMAELIALSRQLCERSFELRNGIWNKQSKGCWEVRGKTLGILGYGHIGSQLSVLAESFGIRVLFYDVINIMPLGSARQVPTLSALLSEADFVTLHVPELPETTNLISTQQLREMKKGSYLINNARGKVVDIPALIEALKSGHLAGAAIDVFPHEPGSNGPGFNDKVNPWATELRTLPNVILTPHIGGSTEEAQRMIGDEVAQALSSYLGYGSTLGAVNFPEVDLRAITAEQDT…			RecName: Full=D-3-phosphoglycerate dehydrogenase 2; Short=3-PGDH 2; AltName: Full=2-oxoglutarate reductase [Saccharomyces cerevisiae S288C]
MDBLdec1_00821	MSQASQAPEEDANEGYAFNGPLLVNKLQEAGIHPNDIKKLAEAGLNTVEAVAFTPKKHLVTIKGISDQKADKILAEAQKIVPLGFQSATEVHARRSELVHITTGSKQLDALLGGGIETGAITELFGEFRTGKSQICHTLAVTCQLPVSMGGGEGKCLYIDTEGTFRPVRLLAVAERYGLNGEEVLDNVAYARAYNADHQNALLTSASALMSESRFCLLIVDSCTALYRTDFSGRGELSSRQNHLGKFLRTLQRLADEFGIAVVVTNQVMSNPDAAAGPYAGNEKKPIGGNIMAHASTTRLQLKKARGNTRSCRIYDSPCLPEMETQFAILASGIGDPEEEA			RecName: Full=DNA repair protein RAD51 [Ustilago maydis 521]
MDBLdec1_00822	MSVQTLFLKVSRPARIIFKINCGGLKLPAQFTPEYAEFVLTKHLPLVAPPSAKHVRSSRLPAAHYSSPSFKMLQSMMLRTASATPSYRTFRSGPGRTMASLATASQNKCHTMSLPSLSKTVEPILQPVYLSLSPPLKGKTAPVEGNVAVLDPTVFDQPLRRDILHLCVVHHLDSLRQGSANTKTRGEVRGSGIKIRRQKGSGKARLGDAQSPMLVGGGVAFGPKPRDFSTKLPRKVIEMGMRVALSVKVRERKLGVVTQLSWPHGKTRHLAQKIDHLGMRKTLFVTGESKPPATLERAIGNIQKVKLITTDKLNVYELIKWPRVVLDVKAVNYLERTYKKDVPMSPVHIHK			RecName: Full=50S ribosomal protein L4 [Thermoanaerobacter sp. X514]_x005f_x0001_B0KCK1.1 RecName: Full=50S ribosomal protein L4 [Thermoanaerobacter pseudethanolicus ATCC 33223]
MDBLdec1_00823	MLITATAVAHAKEGRGLIRINGSPINLVQPEILRLKVYEPVLVAGEDSFSPVDIRVRVKGGGHTSQVYAIRQAIAKALVAYYAKYIDAYSALELKKKLVAYDRTLLIADPRRMEPKKFGGHGARARRQKSHSGTWMEDPPPSQASETVPQVFRNADGSQWRIFVEAGGIIGRPKLIRTLKKAGAIVCSDPKQAQVILVDSKSDQGRLFIRDWGKDADKVVLEHSWVKNSVAAGHVLDQDGDNWGGCLTVDDGLPIIKEEPDDIRSPLPTPRITPVEVATDERITPVQPVVPTQVSMPAELIQQPVQNVVQNGVLYTPDSDTLPPNQAPQLPPQPSPAYMSQPQGMMPSFPQSQQANTIPGFPFAPGPNNIPPQAMLNFLSQCYPMPQGMFQWNAPTSQN…			RecName: Full=40S ribosomal protein S16-A [Schizosaccharomyces pombe 972h-]_x005f_x0001_P0CT65.1 RecName: Full=40S ribosomal protein S16-B [Schizosaccharomyces pombe 972h-]
MDBLdec1_00824	MSDAYSPKSTLKYASIVGLQGAGIGAFISAIQNALGTHSQGAMGFVTRSGGTIGFFAAMGATFALTESVVANQRQKDDAVNGTVGACAAGFLAGIRARSIPMALGSCVVLGATMGTFDYCGQLAGDAGLSAEERRKRFFKQPLKPFVEATAE
MDBLdec1_00825	MLQLESVPWYKDRTSPPPFSLAKKISSTRSSTENSLASPFRTLAFFPWTHDSLQTLWNGHHDISTVEWTSLIDEFSDAVAVGSDHKMYVFSTRQANKNPVCYKVPQNDKDLKALPTDGVNVAWALNPHPTEPLEPLLLFSHLNLLYIYNVKKEALAGYLRGHGGAITSIAVHPINANLFCTTSRDYTTRIYDLRLRPQQSPTNPCWPPGTGPSLAGAAHGLHMTEDEGRGIGRCIIVLMGGRSGGHQAAVLGAAFHANFPIIATCGLDRLVKIWHVPRAFAEILAREDKPLFSSSRIHKARVLSVTWLQPDLLLTHSAPAIMKEHPDNPDLKTNSLEPGGEDVRQDVLRGCASDYQESNSFKILSALSFPKVPTQFEVPTLHVYQSPSHDPVVLFTYPK…
MDBLdec1_00826	MFSRTSIFAALALFLAGQVIASPIPLSFPVDAATEAVKTIPVYVKRQIPAEIAVKSLNGQIEPYVKRQIPAEIAVKSINGVVEPYNKRQIPAEIAVKSPNGQIVPYQKRQIPAEIAVKSPNGQIVPYQKRQIPAEIAVKSINGVVEPYNKRQIPAEIAVKSPNGQVVPYNKRQIPAEVPTKSLNGVIEPY
MDBLdec1_00827	MSDTRFARLKSDPRFRRPRKKNAKLVIDDRFKTIFSEENLTRKAGRVDKYGRPMLESHENDNLRRFYHLENETEDVEPRALPDYARGEVLLESSDEEDDENETAATSDDDDQRIGRDSTQPIAISHAPLPDINLHETDFAGLDAQAAAYSKANPYDEHPEGTRTHRLAAVNLDWDHVRAGHLLKICSSLVSPTAPATHSSSNTDKQSSMKGTQSNVARGKVLNVRIYPSEFGKERMAREEIEGPPPEIFKKKNDEDEEINAQNIYDVGDEEEYDEDALRKYQLERLRYYYAIITCDTVDAATHIYHELEGTELERSANVFDLSYVADEMTFDSELRDEATDDSNTACKGVDFVTDALRHSKVRLTWDEDDPERNQITRRRLSKKEIEDADFKAYLASSS…			RecName: Full=Pre-rRNA-processing protein esf1 [Schizosaccharomyces pombe 972h-]
MDBLdec1_00828	MSSTDDYDSLSKEEREVRDKADRAREQAEQAALPYKWTQELGELDISVSVPNGTRARDLTVIIGKKKLSVGLKGQDAILDGELCMEIKVEESTWTLGVSLPYRNIWKEYPYISEEDTKVVLIHLEKLNKERWWENVLTHHPKIDTRKIEPKNSKLSDLDGETRGMVEKMMFDNQQKQMGKPTSDELKKMAALKKFQAAHPEMDFSNAKIS			RecName: Full=Nuclear movement protein nudC; AltName: Full=Nuclear distribution protein C [Aspergillus nidulans FGSC A4]
MDBLdec1_00829	MTSTGIWSDFDAIRHAVKSNTVEKLKQILSGFNEECSTHIAKTGKKQEVIDRIVVTLDTWRAQNMEDRWMKGKAIITQVRNTGIYTPSRMTANPVVLPPPTMHGHAMTNIMKSGAYGAMPGSSSIARYDPYAPPRKPSGSVASSSAVKPTGIRFKESPFFQFDQPVSSVVECPESTSATDRRQQTVSFTLTNEHLTKLKSPDSKYQLRLFCTSSIFYSGPNSFRTNNVPCPVEFPPTCEVRINNVQLMANLKGLKKKPGTAPPPDIGKYCRLTTLANKIEMVYVNSQQPAQPKVTFPSDLRAFYRLVADLKVTKQRSSHHIRQSMIASLSEDDDIVAGPQKMSLKCPLSFMRVNTPSRSSQCVHPQCFDATSWFSVMEQTTTWLCPVCERVLDSKDLII…			RecName: Full=E3 SUMO-protein ligase PIAS4-A; AltName: Full=Protein inhibitor of activated STAT protein 4 [Danio rerio]
MDBLdec1_00830	MAEAKKVKTSKEFAIDFSMGGVSAAVAKTSAAPIERIKLLMQNQDEMIKQGRLSSPYKGIGDAFVRTYREEGLLSLWRGNTANVIRYFPTQALNFAFKDYFKSLFGFRKSDGYWKWFAGNVASGGAAGASSLLFVYSLDYARTRLANDAKSAKCGGTRQFDGLVDVYKKTLATDGIAGLYRGFVPSVVGIVVYRGLYFGVYDSLKPVVLVGPLEGSFLASFGLGWGVTIGAGLASYPLDTIRRRMMMTSGSRVHYASMFDAAYQIIEKEGIRSLFKGAGANILRGVAGAGVLSLYDKFQQVMFGKVYSSAKITLLCLSNILSSSTSPAGALTLRPYQEHCLGACFDALASGASRIGVSLPTGSGKTTVFISLLSRISPPVSNPAALRSLVIVNSIELAR…			RecName: Full=ADP,ATP carrier protein 3, mitochondrial; AltName: Full=ADP/ATP translocase 3; AltName: Full=Adenine nucleotide translocator 3; Short=ANT 3; Flags: Precursor [Arabidopsis thaliana]
MDBLdec1_00831	MLLSTTLKRGTSFLPPRPTRLLSKLSTVLQRYAPVDLHPEVQEALATNKPLVALETALVTHGFPYPDNIKLAMSLESNVRSTGAVPATVGVIGGRIKIGLQVKDLDRLASKDKNPAKISRRDIAPAVAMKADGGTTCSATLIFAALAGIKVFATGGLGGVHRGGENSEFFNQITYVDVDSIDYWIRLGRTLEYLETLGVPVLTYGASREFPAFFSRHSGFNAPWNLNDPVTAARILHTQWQFGMNNGALIAVPIPPEFEEAAMSIQKAVDQAVAESEENGVSRLGKEATPWLLARVGELTQGASRASNVALLENTALVGGNIAVEYQKLSNVSVRVDPGRIAKADNYKSLGIHSTAPGSVSMSLGGVARNIAEASHRVISTRSPRSSCMLVSPIGDDAF…			RecName: Full=Pseudouridine-metabolizing bifunctional protein C1861.05; Includes: RecName: Full=Pseudouridine-5'-phosphate glycosidase; Short=PsiMP glycosidase; Includes: RecName: Full=Pseudouridine kinase [Schizosaccharomyces pombe 972h-]
MDBLdec1_00832	MAEQSMNPDPQTRMTITLTHHNGELKINLPAIFDGTHSKFKTFILDSGLYLKLNEETYNTPNKRITFLLSYMKGGTVGPWKENFLNENLTKDSWGSEAAFAKELRKAFEPTGTADKYIMDFKVQVGQSKIQEDAPLIEYFMEGLRSKLLEKIFDMEKMPKTLDDWFTAASRFDNQWHQSRALAKRFCGVLHKASHSNQQALRHIPHDPNAMDIDCLTLEEWDTHMKKGLCFECHQPCHCASDH
MDBLdec1_00833	MVKHADPLEPLELRSRVQSWAGPCFQRFPRRYHTHEELDTHANSESVSHPVVEIILRKKDLEPESHLVVEAIQGKRYLGLTIEEVKDEEPQVIGQMLGLNDPILKEMKDGEQIPIFETPQETSVMETESQDEPAQILPEELEPDEDYFTNDKLIISYIQGEPVIGIFEEKEASLTEEH
MDBLdec1_00834	MAEIRIPLDHIPLSHPLIENLEHFQDWYRTLDAYESLLPILRSHRSLFVFHQFFRLAQDGRETALQNLATLERLKRDVENSLESANLIQDTVLRQLICHDILTHVCGRYDPPPPPPYPVSPQTAPPSLSTPEPPLSRAQRRRLRHEAAFRLTRSTPAEASLIPTPPAQLSRPASTTPVLLLPAEIPTCQRCD
MDBLdec1_00835	MDFITDLPERNGSDSLMVVVDHGLTKGVILIPCTKTIDALGTADLLMQNVYKRFGLPDTIISDRGPQFAARVTRELGKLLGIKLALSTPYHPQTDGQTERLNQEIEVYLQIFCTNNPETWKDLLPLAEFTHNNRMHSARNASPFYLMMGFDPRSIPTPYPKTDVPAVEQRIVALQRARDEALVTHKLAQQKMMKYTTRSFKPFEKGDKVWLESTNLKIGYQTRKLAPKREGPFEVTRVLGPLTYQLKLPEQWKIHPVFHASLLSPYEENDIHGPNFISPPPDLVDREEQYEVEAIVAHKKIGKGYRYLIKWKGYSSAENTWEPASHLENALQILNDYKRRKHL			RecName: Full=Chromodomain Y-like protein; Short=CDY-like; AltName: Full=Crotonyl-CoA hydratase; AltName: Full=Putative tubulin acetyltransferase Cdyl [Rattus norvegicus]
MDBLdec1_00836	MAEQSMNPDPQTTTPPTHRNGEIKINLPAVFDGTRSKFKTFILDLGLYLKLNEETYNTPNKRIAFLLSYMKGGTAGPWKENFLNENLTKESWGTEEAFAKELKKAFEPIDDEGDAQTRLRTLKQTGTADEYIADFKVQVGRSRIKEDAPLIEYFMEGLRSKLLEKIFDMEKMPKTLDDWYMATSRFDNQWRRSKALAERFRGVLHKTSHPNQQAPRHVPRDPNAMDIDRLTLEERDVHMKKGLCFECHQPSHRASDHRKGKFSSEPRKFNSQRNDPKKGKDAYLKMKALIAELPDNEKEECMKHLEDEAENSKSFRIPVLASINERNVDTQSLVDSGVEGLFLDKTFAKENNVPMKELRKPIRTRNVDGTYNKAGPITHYTWLTNRIGKLITRDLFLIQ…			RecName: Full=Retrovirus-related Pol polyprotein from transposon opus; Includes: RecName: Full=Protease; Includes: RecName: Full=Reverse transcriptase; Includes: RecName: Full=Endonuclease [Drosophila melanogaster]
MDBLdec1_00837	MSPSPSTSIETSLKIPQGVSTLSYAPLEVEQIIKSVQDDHAGATAVFIGTTRNSFKGKVVTRLEYQAYSKLAIKTMADIMLEAAASIARSDHQASSQGVPSLIHCAVHHRLGTVAVGEPSIVIAVSSPHRKEAFVACEFILEGVKRRAQIWKREYYEGEQEDEAEWKANE			RecName: Full=Molybdopterin synthase catalytic subunit; AltName: Full=Molybdenum cofactor synthesis protein 2 large subunit; AltName: Full=Molybdenum cofactor synthesis protein 2B; Short=MOCS2B [Anopheles gambiae]
MDBLdec1_00838	MSQLPIETIRTLSDTHPKPPHIRFQYGTAGFRTLGSTLDSVLFRVGIIAGLRSKKFDGQTVGVMVTASHNPEQDNGVKIVDPRGEMLEAAWEAHATTLSNALTTDDFVEAVDTLIRMSKIDISKPARVVYARDTRPSGVALVSALEDGFSAIGAEGRNAGVTTTPILHYLVKAINTKATPESYGEDSEDGYFQKLGNAFQHLVSGRQPLEPLLVDCANGVGALAALTLTGCLGGSLPLVLENTAIQTPGALNHACGADYVKTMQRLPPSLADRLKPGQRACSLDGDADRLIYYYLDERGIFRLLDGDKIAALVAAFIVDLVKSAGLENEVKVGVVQTAYANGASTKYLSGRLPVKCVATGVKHLHHAAEHFNIGVYFEANGHGTVLFSPSTQSKLAAHQ…			RecName: Full=Phosphoacetylglucosamine mutase; Short=PAGM; AltName: Full=Acetylglucosamine phosphomutase; AltName: Full=N-acetylglucosamine-phosphate mutase; AltName: Full=Phosphoglucomutase-3; Short=PGM 3 [Mus musculus]
MDBLdec1_00839	MPSKSPAQVLFEKADKKANSSGGWFTSSTAKFEEAGDLYQQAANSFKLEKLFKEAGDAFSREAECREKCKEQNEAANAWWNAAKAYKRGFPDLAIQALTQTIVHLTQAGRFRQAADREKEIGQIYLQESNDLRKACESYVRAGDWYAQEDATATANACYKDAADLHADLDEYPQAIARYEQVADHSLTSALTKYSVKEYWLKAGLCALAMNDPVTARRNLAKYSNQDATFGSTREAKFLTALIEAVEAGDQEAFTGAVVEFDQVTKLDNWKTSMLLKIKRGIQEEPGLT			RecName: Full=Vesicular-fusion protein SEC17 [Coprinopsis cinerea okayama7#130]
MDBLdec1_00840	MALVALLCLRFLHYIYSLVVLWHLFWRRITWTPSQALDAPRHRLPNHLAVILVTGGLESESCLVQSVTNAADWCRAAGIEKLTVYEEHGKVLECFRDIRDTLIDDSEESSSESEIGYPTPPPSDISESRPISPQHEKLDRRTVTIHVSNKQTKIASPKDYLTRWRNRTVPHANQKQLTLCLASRESSKPAIAAIAGSLVPRDKRKSRKNAKLPKSNRFSLTADALDRLLESDHALSSPDFMIVHSINPLHYNQMPLELHGYPPWHIRLTEIYHNRFQYPPTAPISTAGNTPLPLDRTTLTQALDEFTMAEMRFGK
MDBLdec1_00841	MSALFKLDRDTASPGKSPRRLPTDPLYEYSSEILNTRVPKRIIVCCDGTWQDGVATEDRSSYSNILRLTRTIDHEDRRLKPAIPQIVFYQSGIGSDKNLYSRYVEGTTGGSLGDKVEEAYAFIAHNYHPGDQAKSSSHSDLPVHQCCHYQIFLFGFSRGAYTARMVAMFIGEIGVLSRKDMDHFASIFIAYQKLGKCEDADEAAILKRQLSPWTRQDSPGKIRADSARTLLSVKCLGVFDTVGSFGLPEELSYASKEVRTIFGFPDKLLGSHIERAYQALALNETRADFSCARFEQTATGRERKQTLKQCWFSGSHADIGGGYPDHDLSDLTLTWMAAQIGDILSLDMKYLASLFRPAAPWGKHKPHDPTSGLFVLASTIHRPLPTSLNDVTQESIHAS…			RecName: Full=Uncharacterized protein YEL023C [Saccharomyces cerevisiae S288C]
MDBLdec1_00842	MAVKDLVEHFDSRSNIGVLAHDSVASRPKDPQRPISNPARFLNHLNRAQHNATEMNSVFLPHAAALPQSVQDSTLDITDIPSAAPSPFLYSGLPMYSKLLPDPTTHSLEHEDEYPLLSRGVHEYPDGYDPPFRASGQLSQLSGSRHGRKHSPVPATIVFARDAPPLYLPKLDKYLTSLPIPDFRLASGAMFSPMDKLANSGKSLNDLEANARVAPAWRNRKTLLGSMVNIVLGFTGSSALASFYSLQGLLNTIQIFALILSTIVPLGGKDLGDKWRKLFLGTIPNVLALNFASTVVESLVFLLIFMAVAAALLFYFYRSSVQCDRYGFVEGLQQPEAKGKQWGLVIVTFLLTVIYLPLSTMAVHVLVWSQDLWVVPNPYMNATSYPPSVPQLGPASQYR…
MDBLdec1_00843	MDPKLDVPTLAPAVEQPEQEAWQRLITVEGQLQTQAGQIGQVLNSVAELWCIIKQLAIDTARRVPNPVAAPNPMPATLAAAQHSPHSTDRLRPAPPDSFDGEREKGHAFINSCDLFMSLVPKAFPDEQTHINWALSYMKGGCAARFAACTLRYPKSYGRVPHFRSYAEFRAEFTEDYYQGAWSVDNYIDTFQDLMEESNFPDRAQLVFCFQHGLAKRIKDKVAGMVDGCPSDEHVDQWIEAACLVDYNNQANCDFHASAKPQVTPAPILANQTPGVISFCPFSAPPLQTIPPGIAPVTCSLPPGVPMDIDTSRQRLRTPGFDICVMTAEERQDWAMSLLVEQDTVHTPKPNEQASRAKSAESHSIAALSPCELNSNQDIPPSSPGLPDIGVHNSGSPGK…
MDBLdec1_00844	MMNVIFHDLIAEGVVCIYLDDILIYTKTLEEHCHITHLVLDRLREYRLFLKPEKCEFEKTEIEYLRLVISHRTVSMDPVKVAGVAEWPTLKNKKEVQSFLGFTNFYRRFIQDFSHHARPLFDLTAKDVTWVWGPAQQDAFDTLKHAITSEPVLIFPDDGRPFQVEADSSDFATGAVLSQQSPEDDKWHPVAFYSKSLNAVERNYEIHDKEMLAIIHSLEEWRHFLEGAQHQIEIHTDHKNLQYFLTAKKLNRQQARWSLYLANFNFVLHHHPGQTMGKPDALSRCLDHGDGSSDNTDIVLLKLEFFAIRALQGLAPVGEEEQILRDIHRGNRGNMHEDIVAKAAAALKSARSGVRSVKSAEWAEEQGVLTFRSRIYVPNDLDLQRRIVELHHDSRVAGH…			RecName: Full=Transposon Ty3-G Gag-Pol polyprotein; AltName: Full=Gag3-Pol3; AltName: Full=Transposon Ty3-1 TYA-TYB polyprotein; Contains: RecName: Full=Capsid protein; Short=CA; AltName: Full=p24; Contains: RecName: Full=Spacer peptide p3; Contains: RecName: Full=Nucleocapsid protein p11; Short=NC; Contains: RecName: Full=Ty3 protease; Short=PR; AltName: Full=p16; Contains: RecName: Full=Spacer …
MDBLdec1_00845	MAEIRIPLDHIPPSHPLIENLEHFQDWYQTLDAYESLLPILRPHRSLFVFHQFFRLAQDGRETALQNLATLERLKRDVENSLESANLIQDTVLRQLICHDILTHICGHYDPPPPPPYPVSPQTAPPSPSTPEPPLSQAQRRRLRREAAFRLTRSTPAEASLIPTPPAQLSRLTSTTPVLLLPAEIPTCQ
MDBLdec1_00846	MDFITDLLERNGSDSLMVVVDHGLTKGVILIPCTKTIDALGTADLLMQNVYKRFGLPDTIISDRGPQFAARVTRELGKLLGIKLALSTPYHPQTDGQTERLNQEIEVYLRIFCTNNPETWKDLLPLAEFTHNNRMHSARNASPFYLMMGFDPRSIPTPYPKTDVPAVEQRIVALQHARDEALVTHELARQKMMKYTTRSFKPFEKGDKVWLESTNLKIGYQTRKLAPKREGPFEVTRVLGPLTYQLKLPEQWKIHPVFHASLLSPYKENDIHGPNFISPPPDLVGGEEQYKVEAIVAHKKIGKGYRYLIKWKGYSSAENTWEPAPHLENALQILNDYKRRKHL			RecName: Full=Chromodomain Y-like protein; Short=CDY-like; AltName: Full=Crotonyl-CoA hydratase [Homo sapiens]
MDBLdec1_00847	MENQEWTQEQIPSTPPETPVKKTEQLDEPAQILPEELEPDEDYLSNDDLIISYIQGEPVLGIFEEKEAPLTEEHRSPEYTVKWKGQTIGRFTKALHSIRHSYSQHIWIRQKISIAQELAHLHTAEEKDKPKPKTIEEMLPDYYQDYKEVFEKKASERMPARRTFDHAINLKPDTVPRDCKVYPLSLKEQEKLDEFLMENLKKGYIRYSNSPMASPFFFVTKKEEGSLRPCQDYRYLNDMTIPDTYPLPLISDLMETLKGATIFTKLDLRWGYNNVRIKKGDEWKAAFKTNRGLFEPMVMFFGLCNSPATFQRMMNEIFRNMINEGWIVIYMDDILIFSDNLDEHRKRTLRVLQRLKENDLFLKLEKCTFETDKVEYLGMIITPNHVSMDPAKLTGIKDW…			RecName: Full=Transposon Tf2-1 polyprotein; AltName: Full=Retrotransposable element Tf2 155 kDa protein [Schizosaccharomyces pombe 972h-]_x005f_x0001_P0CT35.1 RecName: Full=Transposon Tf2-2 polyprotein; AltName: Full=Retrotransposable element Tf2 155 kDa protein [Schizosaccharomyces pombe 972h-]_x0001_P0CT37.1 RecName: Full=Transposon Tf2-4 polyprotein; AltName: Full=Retrotransposable element Tf2…
MDBLdec1_00848	MVEQSMNPDPQTTTPPTHRNGEIKINLPAVFDGTRSKFKTFILDSGLYLKLNEETYNTPNKRIAFLLSYMKGGTAGPWKENFLNENLTKESWGTEEAFAEELKKAFEPIDDEGDARTRLRTLKQTGTADEYITDFKVQVGRSRIKEDAPLIEYFMEGLRSKLLEKIFDMEKMPKTLNDWYTAASRFDNQWRRSKALAERFRGVLHKTSHPNQQAPRHVPHDPNAMDIDRLTLEERDVHMKKGLCFECHQPGHRASDHRKGKFSSEPRKFNSQRNDPKKGKDAYLKMKALITELPDNEKEECMKHLEDEAENSKSFRIPVSASISEKNVDTQSLVDSGAEGLFLDKTFAKENNVPMKELRKPIRTRNVDGTYNKAGPITHYTWLTNRIGKLITRDLFLIQ…			RecName: Full=Retrotransposon-like protein 1; AltName: Full=Mammalian retrotransposon derived protein 1; AltName: Full=Paternally expressed gene 11 protein; AltName: Full=Retrotransposon-derived protein PEG11 [Homo sapiens]
MDBLdec1_00849	MASSSRLKLTQGPPSSPTLGYDSEWGEVEEHSSSTASSPKKTRDEAGMMEDDDDGDVDAPRVAQWIDEDELEAGDKDEKEQEGKSDLKSIEDDLSGLPFGALRRAQHMLSRTEVYSDESDENESEREELQPVGAKGKEKVQLEWSLKPKTEIAKRTNKHAPIEVTSKRPVSRKRIIVDVKPVQPRDPRFLPLAGEFSAERFRKSYGFLAESHTKELQTLRENLKRARTLLATSPRDMYMERASEVQKVELAVKRAESLVNKDRRDKIEQEVLAKVSREEREKRKQGKGEWHMKKSDTRELLVKARYKALAEDGGKRAVRKAIEKKQKKIGQKEKKSRPYGRHLTHADWRLPVVVLVVVVMNDSRPALHVDVDVHGDQSDIYRGHPPHPSIRSPTPLSTV…			RecName: Full=rRNA biogenesis protein RRP36; AltName: Full=Ribosomal RNA-processing protein 36 [Laccaria bicolor S238N-H82]
MDBLdec1_00850	MQRLPPSKAPPLDYLRTSPVRGQLEPYDPRTAKGWRYIQTTDTLNQLKVLLPPGTASMYEQLLKFEDFELRKKSEMSWERILEIRYLKDRMIRKCQKLAKASAIARQPVERLELSFRTIVAPADFRVKEMEKWFLDQHKRTLALIRQKRHATGSSNPCRCVKCVGYSILQKGMVPSESSNPNTTSTQYARLSSTRPKSELDKLYQQPRYPSQLTGTPRLEKSATLPSRYKSGAIAVPPPTRTVTSPPPLPHLLRIRNLETGFDLSDDPQKIVSLPVDTQANPDTHPSSETESEPPKPTAQELALPRGELRRRPSCIKRSSTGDISKRVSWADNQDVEGQVSRYASVAREAQASGRQWEEIRDLYMEQMSGLEMLHQQVEQSLEHLRSESEHLKRADEMI…
MDBLdec1_00851	MSSSIARYEAFLINNVSTISSLESSLRSITWFLPGRFKDAELASETLSALLNVMSLYHDTLLARIVQADRKCRPLIPASLHTRYTRAWCEKSNVYKWAARVLQLIKYTEILVEMGLRRKVSSKAKWRSIIVLEVIKATLRFVLLGITRRPISSPPIPERDFDPMSLPPSSNTSSPTLAPSSPSPSPPATPDHLRNNHTALPPHPLLSSRSESSVEEYLLPKAMTTSSVKPSLSLVKAFSSPQDWLAESIDILRPLVYVSLLVSDRRSNRPLITALIMELLSRNLRRTPPPSAALERTEYGRRDRDMLWYLLRGSIWESYTRPKLEAFATRASHVPLLGLFGAFLHDWIPLIDEYYYYTAP			RecName: Full=Peroxisomal membrane protein PEX16; AltName: Full=Peroxin-16 [Yarrowia lipolytica CLIB122]
MDBLdec1_00852	MSNPLYQLPDLRRIVTGHDEHGTAIVESDRRLVAEEMQSVRGARSAAIWVTSDSVPTNDNNNPEDGATRKIDDRANYGLVHPTGTNLRSTDLAPGVITPMHRTSSLDYNILVHGELILITEDGTEKHLKNPGDTVVQKGTLHAWRNPSKNWARWVTVLIAAEPAIVKDGALDPVFLPLSGRE			RecName: Full=Oryzines biosynthesis cluster protein J [Aspergillus oryzae RIB40]
MDBLdec1_00853	MALVANKVVCITGSSRGIGRACALDFVKHGASGLILHYLGDSETEQEIQSLQSEVERGGARVVTVAGDIADPATSTKIVEVGTKTFGRIDVLVSNAGICPFAEFLTMPHATWERTRQVNLDGSFYIVQAVANQMKNQSPHGGSIIGISSISALVGGELQCHYTPTKAGILSLMQSCAIALGKYGIRANAILPGTIATDINREDLADEKKREYTVNRTVLKRLGTPNDISGPVVFLASDLAKYVTGASLLVDGGLFVNLQ			RecName: Full=L-rhamnose-1-dehydrogenase [Scheffersomyces stipitis CBS 6054]
MDBLdec1_00854	MTEIKNTRYRPGDEAGTGTHIIDQVRLYHIHEELSMSARIYYDSDADLGLLEDKQIVFLGFGNQGAAQAQNLRDSGIPNDNILIANRVDSYAVDAKSKGFRVEHDFGRAGAVADVLFLLIPDQVQPRVFNEQVAPTLKDTATIVIASGYNVFYKLLNFRAKQDVVMVAPRMIGSSVRSLYEKGKGFPCFVSVEQDGSGSGLGTALALSRAIGATRAGAIASSAREETAMDLFAEQALWPNIIMLFREAFSVLKEAGCSDEALCYEMWMSKEPAEIFERAAEDGFIQQLKHHSSVSQFGQLSGALALDGVAAREHFKDILYNQVLNGKFCKEFSKIEADLEKEGPENPLHELYRKSEESELGQAEKRHEINISFVACVQLTLTKSSISNGFTERRSYRSV…			RecName: Full=RNA-binding protein rsd1 [Schizosaccharomyces pombe 972h-]
MDBLdec1_00855	MAAQTRTPHQLLERPRKAALVKEFHNRMLNTLRTPAMIIDRTLFAENCASMHARSKSWGASFRAHLKTHKTVEGTKLQLQSTVDTTHAVVVSTLAEAWEIVNAGLVSDQTVKDILYGFPVALNKVADLSDLWDEVSRDGGTIRLLVDHPEQVEYLEKFESAREKPRRWSVFVKVDGGQRRAGVSADSPLFRELLSMLFASPVISVYGFYGHAGNSYASKSSSEALSFLSAEVQAVNIAAEAGLAIMNVSLGKGYHQQPFVLSVGSTPTAHAASAETRAMLSSTLHGVLELHAGNYPMLDLQQRHTGMIDEGCIAQRVLATVVSYYPGRGEAGEDEALIDAGAIAFSKDTGPSGGYGDVIGMNWRVGRISQEHGVLTKILDRDANEEKLKLGGLVEIVGQ…			RecName: Full=D-serine dehydratase; AltName: Full=D-serine deaminase; Short=DSD [Schizosaccharomyces pombe 972h-]
MDBLdec1_00856	MLSMIELIIPPADFPPIHSGYDLFGYIPTQRPHEYDKILPSVVFSSHHIVCANKCSGNTTRLLLTAMISPPFVPTPTQYGRGSSFWVEYPSGLVDLSRTHPLSDGVDEPNLPPLKAGQVDISVEGDRTIRIDTKSTAMVIIDMQNFFLHPQLRDHPTGLKCIDPLIEAVPALRSLGVRIIWLNWGLTEHELETIPPALVRGFQKSGGGGFGSLLPHNFGRLLMRDTRNSELYGPLQNEFIKGKEAGTDSWIHKNRMSGLWGYQTALDLFLQENGITTLFFGGVNADQCVLGTIVDAYFRGYDCIVVADTTATTSPEGGLANVLHNAVNNYGFVTNTSSLLAAKKQQL			RecName: Full=Ureidoacrylate amidohydrolase RutB [Caulobacter segnis ATCC 21756]
MDBLdec1_00857	MSSTSTTLTTSPSSLPSTPSTSADNTAISTASATSMATTPTPISSTMSTLSSSNELIIFKFFYDVNIIKYLLVQYLLDFFKFLKLFVDFVFYVFYVFDILTYKQFNVELTDVDTTTTTPSSSSSRLTNTYPWTRHPEARIDVQHLAWITYVGVISHSIVTSIITSTASDGRVVTITALGGNQTLSPDNNNSKKSSFFQNTGAVSGVFVVVGLAAASILLWILFAVRRRRRTRRLEHDTAVSATLAAAGFHRTPLDDDDINVDNSRRSRFGSPDVEMNQRSSSGFASSAPSGARTSAYIDSPHPDDPDSFNPYHDYVVPSNMAAASSSNPLPVAFHTGPYRDHNASGSAGGDHVVSHSASHSAGSYEPLLASYYRPAASSPALTPAGPPSPPPRNPLRLS…
MDBLdec1_00858	MPSPIKTDWSKVDQPDLVLQPFPSRRSVVYGTKGVIASSQPLATEAGLEILRKGGNAADAAVATSAALNVTEPSCCGIGGDAFCLFYDATTKTVKALNGSGRAPEKLTLEYARSRGHSTRIPLTDLNSVTVPGAAAAWVDTVKEFGSGKVSVAEVFAPAIKLAEEGVPVSEIHSHAWQRSEDLIKNASPNGDEMLLNGKAPLPGQIIKLPNLAQTFRELATHGKDGFYKGRVAQAIIDVIQSKGGVMELGDLAKHATQFVEPISYTYGGELTIYECPPNGQGITALIALGILESIQERGITKPLDQMEHNSAEYLHTLIEALRLAFSDSQWYIADPDIEYVPVDKLLSKPYLADRAKLFDPLKTNPKVVHGNPVNSSDTVYFTVTDQWGNACSYIQSNY…			RecName: Full=Glutathione hydrolase proenzyme; AltName: Full=Gamma-glutamyltranspeptidase proenzyme; Contains: RecName: Full=Glutathione hydrolase large chain; Contains: RecName: Full=Glutathione hydrolase small chain; Flags: Precursor [Bacillus subtilis subsp. subtilis str. 168]
MDBLdec1_00859	MIVNLRDKARDEQHPLLVDAGDAHHPQLVANAIAEPPPSFAESSTAHQVVESSTPTPLQPPPEFALYDADYFETDSGDIVSHDPHLNTDGEALYRFLLAQADKRPSYRLHCRGTHSEHRTRWVTERSNDGRTQSRRETYMETVIDFDFYIDASPAPELKPVHWSVADNEPAYRGGMVWEVVSLGDTRRVKRQVKNEHIKWVEERTARGLPVWITSRDSWVDGAVDDGAGALRSSKSLRQWADEYCASRKYLKEFVYAKVASALHMRQHTHSRRSKVLYGWNLQQLESAVRSSITSTMYHGSVEVEFQRRGSKIYIRPNNGISKMLSNKWLKFLSIILLIYPFIWLFKRFHSRGGGRWEVCGGAYALKRWEPLYEGEDLPEFERGTSPPEYTPEASSRIM…
MDBLdec1_00860	MLDGYDSASSTDSDRIHARTRIQPTGASSAPRPDFLFPPHLQSGRSSISSTATSTPLPSRSTSPLPQFYSSNPSSSCTSDTDSEPVSHLLRNRNLWWRENRRSWWSVSRRRRRRDGRIVRFLKKWTRRLVRHPFFPSQPITIVSSAFIKPVHSIDFGQVLTLILLSIFAIFLTLLLIYILNPDKEPLPWRAYCSNPSLSTQYDVFPSSSYHSSDYSSTKPPPFPPSNLDTLSPAGLFVGVFSIDSSFERRMLVRTTWASHPRSRDGASEGDDGVGTSRTIVRFILGQPRKDWERRIKLEMETYNDIIILPITENMNSGKTHTFFSWAAINAWVPPVYSNSTISPPLFSYSNHTASPPSLAPHDSFLAWQDQHLGNLRSWVRPDFIVKVDDDSFVMLAEL…
MDBLdec1_00861	MLPKAVLYYSPVSVWSAAGQHITSNPPVTYFYREEKGYGDNEIDRKQVDLSSGDNFDPTFLRLNPKATVPTLVVPVQKTLADDVESRYQALTETATIIEFLDKSRSAVSRTRTTSTAPAPALAPATIGFALKSKSIIDDLHSEDANPNYLRYINARNEATLRSLADETLLVLSRRQKALVQYLSNADQEKIHVSVKTKTFWYEKKAAVEELLAVVENAHKTELELDGDGQGKRAAFYIKARRAWEVALKNVLMKVNNEIIGPYSLGDQFSLADLHLASWLARVVKLAGGAYEDDGNEAIGKLEGHIGGGFALAKDFQVDDGNGSEIYHSKVGAFWDAMKTRESWKVVYGQGIY
MDBLdec1_00862	MASLRHEFYETDEITYISVFDRGADPAQVSVNFEPRKLSYTHGDKSLVIQPLKGQIDPAASQFTVGKVKVEIRLAKVNAGRWGGLIGDSPDPLANSAASSSTTTRVQTKKNWEGITTEILSSEKEKTTEEDPNVGGDSTLNSFFQKIFKDADPDTQRAMMKSYQESGGTTLSTNWDEVKKAPVEVKPPAGSEWKKWN			RecName: Full=Protein SGT1 homolog; Short=OsSGT1; AltName: Full=Suppressor of G2 allele of SKP1 homolog [Oryza sativa Japonica Group]
MDBLdec1_00863	MLRLTIIVAATKSNGIGQNAGLPWRLSREMKYFTQVTTTAPEGHANAVVMGRNTWESIPKRYRPLPRRMNIVTTRNANYKLESSADTPSSLCTSLASALECLNTSNVEGKRFHRAFIIGGASLYSETLALATSSSAFVDRVLLTRIISPNFDECDVFMPDFLEYGTREGRKWDRASHCALEKWVGFKVPEGVQEENGVQYEFQMWTRQP			RecName: Full=Dihydrofolate reductase [Cryptococcus neoformans var. neoformans JEC21]
MDBLdec1_00864	MSTRPQTAPRLGGTLAIALFVATLLAFVLESQLTQYVQTTLGYRQPFFLFYVVHSAFSIIFPLHFLYLIAFCNYSASSLRNGLSLAIADHLAPLERSGFIKSPRLLFLRLALACTVGITLPALLWFAAISLASVRDVTGEHRPLICPVPSDYAAAIWNTNAFFAYVIAVRLFGLKWEPRRILAVFIATAGVIAVVYGGGTSNTGKPRVEQASKVITPRFIRPSSPIIGDLLTLIASIGYGLYQVLYKKYAALSTDPEIVSERLYDQIPDDDPSTTQYDASSDVAGHGDSIYPPPFGLHANLLTSCIGLLTLTILWLPIPFLHYLGGEPFMLPLNAKTTLAIAGISLSGVVFNAGFMECSFTLLSIRHLSLSPFNTGPFGHMGTYRYFCR
MDBLdec1_00865	MAEQIEKAFQKQDIFQNTKARAGKKVTKEKRWYKDVGLGFKTPSEAISGTYVDKKCPFTSEVSIRGRILTGKVVSTKMNRTIIIRRDYLHYIPKYNRYEKRHKNLAAHVSPAFRVEVGDSVTVGQCRPLSKTSRPSLHRQLLCRPPSSKLAPTLLSVFTSRLSKSRPQSPHPGSQGPQMGQQPSKKAKKGAKDKDRDPSADSPPPDVHLDDTSDVQSTSQGTLSRATGSNVSDSTSNGTPTISVSDPQGTVVPSAASSRIHGSPYPAKGTVPPIDQSPNLSASSPPSPLASPKPAPVPLDIPVTQTILSNATPFTPGSTTSSGAQGESVGNGSTKEKLKQFDIDDMIQRLLDVGYTGKVSKSLCLKNTEITAICLAARDVFLSQPTLIELSPPVKIVGD…			RecName: Full=Serine/threonine-protein phosphatase PP-Z [Schizosaccharomyces pombe 972h-]
MDBLdec1_00866	MFVARVALTSIGRQQTFGKFLQMPPSVKPVLGQSNLKEIWGGKSKQKEPKLEEGVKDEDTMDVDAGTLVRLDRPKRKGVRACDEHARLKKRRILDSDDETETTNDAVPEADSLPGASPEPSPSKPLSSSQMTRSLKAMGMFKATDISETRTMAGQGAVSAVGNGDDEGRGEDEANGVDSEDELLDASRQITSKSAEAALSRKGEVDIKGGWKVGAPVPYAALTKTFAHIEATTKRLEKNAFLTSLLLLVMQRSAKGDAKSLLQAVYLCINRLGPDYIGIELGIGESLLIKAIAESTGRSIAVIKADLQREGDLGLVAMISKNSQKTLFKPKPLTIPYVFQNLKDIALTTGNASQGKKVSIITKLLAACQDFEAKYIVRSLEGKLRIGNAERSVLAAVAH…			RecName: Full=DNA ligase 1; AltName: Full=DNA ligase I; AltName: Full=Polydeoxyribonucleotide synthase [ATP] 1 [Schizosaccharomyces pombe 972h-]
MDBLdec1_00867	MSSTFFTWLRSPAAREYFFSTHFWGPVANWGLPLAALSDLRKDEEVISGTMTTALACYSLVFMRFAWRVQPRNYLLFACHFTNATAQSIQDARFVNYWYNGGRERKVSMIEIGGDGGAEAPGKVTEAVKAAREEANK			RecName: Full=Mitochondrial pyruvate carrier 1; AltName: Full=Brain protein 44-like protein [Mus musculus]_x005f_x0001_P63031.1 RecName: Full=Mitochondrial pyruvate carrier 1; AltName: Full=Apoptosis-regulating basic protein; AltName: Full=Brain protein 44-like protein [Rattus norvegicus]
MDBLdec1_00868	MTSPAIQAAKITLASIDLSAYDPEQSRLMNERCILVDEDDNAIGAMDKKTCHLMENINKGLLHRAFSAFVFRPSDGKLLLQQRASEKITFPDMWTNTCCSHPLDDFEVEKVEENQLGVKAAASRKLEHELGIPTSQTPVDEFQYLTRIHYLAPSDGMWGEHEVDYILFLTADVTVTPNVNEIRGYKYVDKEELKAMFQDKGNLFTPWFKLIARDYLFGWWDELHKRKDREGNVIAKSLVGLVDGSKVVKMV			RecName: Full=Isopentenyl-diphosphate delta-isomerase; AltName: Full=Isopentenyl pyrophosphate isomerase; Short=IPP isomerase [Phaffia rhodozyma]
MDBLdec1_00869	MLNEDAIASSMFFSAELLASRDSGFGLLWLAATLGSKSTFKKLPKRSILTADIAQLCDLIAQPSEPLALRLTSNLLINNRRGPIASVYKVKQEMFMSDVTNCFTSVKKMVQESQSGAVMDERLQMAQASARPSAVTFFANPRTPIAMDFDALVADWDEYLNIGGPSLRERDIDDEEFDSKESQTNPRSSAKAAAPCQSENARAELHTLTEHHDHLLSASFDLSHHSIGNGVPDTSSSQAADYGFEDNFFAAADGLGIGELADELAQELGWTTQTPMNGQQAELTFEENLGLGLNLNAENEQAVPSRPIRTHAHQNSLETAPRSLKRKASSHSDKGDESNPEAFQSPTWTLSRALSPATSFSRLLLSQDEQPAPPSAVTKEEQSRTDDRMKKMKKTRLLL…			RecName: Full=Meiotic recombination protein rec8; AltName: Full=Cohesin rec8 [Schizosaccharomyces pombe 972h-]
MDBLdec1_00870	MAGLLEWSNSIRYTMTTDPGKQLFQDQLRTHGFIFLDDYLHNILSGPCQDPLIELVKTPGRKKIFTKPKDAGVSKLNSFISLKDGEEFKENTAPVNNFHSALLKAKDQAAVHATNPGGQLRQQSITDLTTGNDILSPTSAPLTKSAEYTYTRPHLSTTELHVPSRSEQNDLSVIAEDDENTELNPSSRPLSHHCPASSSPARSAQSGNGPSTTAIVRPHDKNVTELSSETFHSIILDSPRNEIREDTPNSPIATPPTAFEPREIKPSRAMESHAPPVPDIPLGTPTKMQEEATPTRTSSSTLEQDIDIPLQDHDHAPQSPKSSDKFGVALFPALPAPMPLRKSMRAARDLSTSAGQLNAATPGAQPGGKRTSWLKKAREVKALEVTSKHTSTPAPPISS…			RecName: Full=Inner centromere protein-related protein pic1; Short=INCENP-related protein pic1 [Schizosaccharomyces pombe 972h-]
MDBLdec1_00871	MTSSSSSSPEILGAISQNHFSYKHATHEEVLEDLSSRFILNLPDDELLSLERICFQVEQAHWFYEDFIREENPKFPSLPLKKFSAMLFHACPLLHQWSHDHEQAFNTFMQYKTRVPCLLVKGWKSSSGWGFPKGKINQVEPPASCAIREVLEETGYNLAGQINPDDVIEMSIKEQKISLFIVPGVPEDYPFKTKTRKEISKIEWFRLTDLPTWKRNKTAAGRFYLISPFIGALKAFINERKPRVPRKAVRAKQAPPAPRNEQPYFISKGVNHESSSQSSSAENGDPQTLSPQSSEPLPRGTNGSPKLDLAAITIDPHFAHLLSALAISASASDRKPHALPPSSTAPLRDHENTDTPVAVLSAEPHTTPGLAASIDWSASVPQCQELSSSQHDTSSLGSV…			RecName: Full=mRNA decapping complex subunit 2 [Schizosaccharomyces pombe 972h-]
MDBLdec1_00872	MSAEYDVTHQPQWGSSTLSQRLKFLFDKNAHLKGRRRYQADLTDMEEECANGMVAEKRYGIKKLQAGDDEGTIDLMICDAEGQHVLGLNLLISDTSDYPKNHIFFCSSPDSNLPPHLLDVVESVASDTSRPIPQTVQKILDALEKSDNSSSTRESQSQEVEIDDDENSTAGDYEAFDQFDGFDHGSTANVTMLNLQDLQNNFVETVAAGYRPGMIHFAEDDFAISISLPVITLTKYIPPRALMAWDRRLLSRSQHLTLLISGFRGAYPPLDSIGHYNALAQRCGTSLTFKLGLTKKYKPGKEYAKDAGRTYGLIISDAEDELRIQAEKAAANLEDIEYDSDHAGDAASVPAPAEQEEEGDEGSFDRFSLSGSLESLLDHALLKIIQLRRKFDLGWAGAE…
MDBLdec1_00873	MGTYAQPGRSTWRKSRICPTNCVALAEIVNLPNKFVSQNPYFVIQDTHWIICRYLLVKGTIESTYDTSTTLAPMKRGAQAANPLVKLDPTHPITLNNKRIEIPEPSYQIDALLKARQEEYHEEDNDAEDMNVFEVKTFADEIIEFSDDEEDDMNMDMNYYDDDGDYKVPKSVVSTGKGKVPKKPFFLGNDWKYDPDWVRRSVENLMPPPLEASPSATMAVQRELKAMLREQENAKSLKELGWYMPPDLIGDNLFQWIVEMHSFDDDLPIARDMKAKKLNSIIFEIRFPPTYPIAPPFFRIITPRFLPFIQGGGGHVTGGGSICMDLLTSDGWLPSYSIAAVLMQIKLAICNLDPRPARLSSDFDRPYGVQEALTGYKRAAATHGWQVPVGIERLVR			RecName: Full=Ubiquitin-conjugating enzyme E2 Q2; AltName: Full=E2 ubiquitin-conjugating enzyme Q2; AltName: Full=Ubiquitin carrier protein Q2; AltName: Full=Ubiquitin-protein ligase Q2 [Mus musculus]
MDBLdec1_00874	MGGIRKLLEDPFGPYPEEEILSDDARKLCLKSFYMECGGSPIGFDETEYVTKSPSTSRIARDPTEFYGTLEIEFLKWLSPQGREWLQLDLRERDLELNPQRLESHLTLSSIYSERKNEGSRLLVRIHGIKNQSARFMTENPPNNFIIHSKKHRMYNLRSLDVGTFQKSQNFLERYRIWALINEIVDTDPVQTSIEQRTIDWLVNSYIKRIRIRDVHRACFDILANEKEARPKQRTLRHVPQAEIRGILAAHADWLLAQQLASASNQVKKLNVAKWLSFCLQVQGARQQASYRDIPWGLPYGYTPGERHLDLSRFGGDREFWSKKIKNARKKTKPGNTQVALS
MDBLdec1_00875	MLSRSFILRLNQTLKSFNRAASSSAVPAKPEATVPAAQAPNYPTPWSSSQQPRPGPGSNPRFEQTAMEFQPNPLSAMELIANEPVRVVQGRKAACDGGGGPLGHPKIFINLDAPGPRACGYCGIRFEQVPQHH			RecName: Full=Lactobacillus shifted protein [Aspergillus nidulans FGSC A4]
MDBLdec1_00876	MYATSSHVHNGHNLSPYNNHYPNGHSVPQQSPNPPNPNPPPPPSQRSASSVPKEPIVVVGIPSVSIQNNHLVVGTSQSSSTRSYTPLKVLGDGSFGTVWLCDWHGTLPPNTPLSPMQCGAGARPEWVGKRLVAVKRMKRRWEGGWDECQKLKELESLRAIPFHPNIIPLYDFFLLPASKELYFVFESMEGNLYHLIKTRKGRPLAGGLVASIFQQIVSGLDHIHNSGYFHRDMKPENVLVTTTGLHNYTSVSPVAPPGTSEGDVVAIIKLADFGLARETKSKPPYTEYVSTRWYRAPEVLLLSRDYSNPVDMWALGTIMAELVNLRPLFPGSDQIDQVARICEILGDPSDEYGLDSHQGPLGGGAWHSGIKMAKAVGFQFPKIKPRDIHTLFERNVPLS…			RecName: Full=Probable serine/threonine-protein kinase DDB_G0268078 [Dictyostelium discoideum]
MDBLdec1_00877	MLNGSGIKIFSGTSHPELAEIIARRIGLPLSKAEITRSGIGETSVRIAESVREDDVYIINTGCGAVNTALMELCIMIHACKIASAKRITAVIPLFPYSRQDKKDKSRAPITAKLVANMIQKAGCDHVITMDLHASQIQGFFDVPVDKRCQYDIVIVSPDAGGAKRATSIADRLSVDFALFHKERKKANEVSRMVLVGHVRDKVAILVDDMADTCGTLCQAAQHLSEAGVAKVYAIVTHGILSGDALKAVEDSALEKLIVTNTLPQAENQTRCPKIEVIDIGVVLGEVIRRSHYGESVSMLFHEVPY			RecName: Full=Ribose-phosphate pyrophosphokinase 2; AltName: Full=Phosphoribosyl pyrophosphate synthase 2 [Schizosaccharomyces pombe 972h-]
MDBLdec1_00878	MPSSEYSALAFKDIVLTLDGAVALILINRPKQRNSINKNIIKELIQAFNQCDRDDQVRAVILTADSSAPAYCSGADISEGWDLLWEAEAEKEGDHAHRDSGGTLSVVIYRCRKITIAAVNGHAAGAGMTAFQLPFDFRFVWAGAKLTFPFVRRGISAEATSTYLLPRLLGHSRASSLLLTGATVTPDSHVIRDLYHQVIAKRDEVFPIAKAFAEELVANTSQPSVAYTKALIQHSGDSIEENHLLDSRAIRILGRSNDAVEGISSFKERRSPRFVDTLSSSSNPWFPWWRSLDIVHHLIILYLFNMASNFDFTEKTQQTLSDAIQLAKDYANAQVHPAHIAFVLTNEGFREAIPGGTQQSGNAVPLFMSVIQRAGGDPIAVKRAIQKLIVRLPTQSPPP…			RecName: Full=Heat shock protein 104; AltName: Full=Protein aggregation-remodeling factor hsp104 [Schizosaccharomyces pombe 972h-]
MDBLdec1_00879	MLPSTCRLVVQQTTSSSNVHSTHISIPLGIIIGLLASFVQSLGLTIQRKSHVLNQLLPVHQRRVEHRRPLWLLGFVIFISSNVFGSLIQIASLPVVILAPLGAVSLLWNAFFARLILGDVFSLWMILGTILIAGGAVLIAFFGIVPEPTRSLEDLLTLFSRPAFVAYFSILGAVLMCCLVATHITEYAFTRKLSQLKPSPSETCSNHALTASSKPLTTGLTTSVADAGVATERTPLLDHKSISSSPAPSLHGKSSDPYARSIDRTRLLLAVSYASYSGILSGMCLLFAKSGVELLLLTFRGQNQFWRWQAWILVFGLVIFALLQLWYLHRALVLADPTLVCPSAFCFYNISSIVNGLVYFDQFSLIPSSHLGLVVLGMFVLLGGVWVVSIQPGTKGVDI…
MDBLdec1_00880	MWWLDPGKEVLNVLFNRILAPYVENLDLNQVNYGIGQGQLTLRNLRLKKGALDKFRLPVDVLQGHLGKLSLSLHWLNLGNQPVEILVEDVYLLVVPSLQTNYDPEEEESRAQAAKAERLENAELLHMRGRAETSESAQTQGLWESLIAKVINNLQITVQNIHIRYEDNLSVPGHPFAAGVTLAGFTATSVNEEWQPAFIESTAGAIHKLANLQSLALYFDTDAPSMAELTPVEAKKKFFDMISHSRQDNSHQFILKPVSGEGRIIVNHKVDQKTPRFDVQLIFDEIGIALDDNQYRDVISLLDMYHVFVRQRQYRKFRPQEFSSSTPKARLLFAGNAILEGVRERNRKWTWPYFAERRNDRNKYVRLFEKQLLNALSGTEQQELAALERKLSYEDIRFY…			RecName: Full=Vacuolar protein sorting-associated protein 13; AltName: Full=Suppression of the onset of impotence protein 1; AltName: Full=Vacuolar protein-targeting protein 2 [Saccharomyces cerevisiae S288C]
MDBLdec1_00881	MAPLADFILAHVPISLPTHLTTYVPGKTPLSTTPAVLGTLAAYLAVIFGVQALMTNKPPHKLTPLFQTHNVILSSGSLLLLVLMLEEIVPITWNEGIFNGLCAESSWTPRMEFYYMVNYYFKYLELLDTVFLAFKKKPLRMPYSIEFNAGMNSPLPSEFLHVFHHSATALLCYSQLNGRTSISWAVIVLNLAVHVVMYYYYYATAGGVKIWWKKYLTTMQITQFVIDLVLVYFGTYSHMAVAYFPDSLPYIGNCAGAESAAIFGCALLTSYLGLFINFYFQTYKKPAVIGKPTLSRVGNGKANGYKTE			RecName: Full=Putative elongation of fatty acids protein 1; AltName: Full=3-keto acyl-CoA synthase SPAC1B2.03c; AltName: Full=Very-long-chain 3-oxoacyl-CoA synthase 1 [Schizosaccharomyces pombe 972h-]
MDBLdec1_00882	MSEHWDHLSGGPELPKEFLVSTELYVSNIAAAALRKPVHPRRRPEKREPSIGQVEDNRKLKGKFVQPGCFSMLTVEQRNPAGWRFPRASPELAIGDQLLESILYQTVYIHLLNQTDVRQVDGSLFFRKDCLGIYCIGGQRWTSTYTSEPVYLQFSSTELCNTWFALLRSYAIPEIYGRWFFPSDGGSYRMWRQVELTVLQGRGLGTIKLFENGTQGDTVEPDAVDIGVYCAIHLNDILCGRTTVKKGIGSPDWHESFTFSDLPPFESLVLCLWREKKLSKGNKFGSVKIPLSNFRRGETVEGWFPVLHCGSVDSDIQVGELRLKLRVDEEIILPYVAYSGLLSTFKSRNFLDWINDFESKLKVKTLSAPLMSVAIARNALIEQVQEQASREVDETPSSH…			RecName: Full=Probable Ras GTPase-activating-like protein ngap; Short=DdNGAP [Dictyostelium discoideum]
MDBLdec1_00883	MATNMRGLTQFIADIRGARVRDLEEKRINKEMANIRKKFKDGNLDGYQKKKYVAKIVFTYILGYKVDVGHMEAVNLISSSKYSEKQIGYLAVTLLMHENSDFLRLVVNSIRKDLDGNNEIDNCLALHAIANVGGSEMAEALAEDVHRLLISPTSQTFVKKKAALTLLRLYRKHPDVIPAAEWALRILSIMDDPDLGVVICVTSLVMALAQDHLDAYAVCYTKAVDRLHRLVIEHEYSATYAYYKVPSPWLQVKLLRLLQYYPPSEDPTIRSVLHQVLQTTMNNSAEPTRNVQHNNAQHAVLFEAIGLAIHLDTASPLVGTAAVLLARFISSKETNVRYLGLDTMAHLAAQAESLEPIKRHQNTIILSLRDKDISVRRRALDLLYSMCDVDNSELIVGEL…			RecName: Full=AP-2 complex subunit alpha-2; AltName: Full=100 kDa coated vesicle protein C; AltName: Full=Adaptor protein complex AP-2 subunit alpha-2; AltName: Full=Adaptor-related protein complex 2 subunit alpha-2; AltName: Full=Alpha-adaptin C; AltName: Full=Alpha2-adaptin; AltName: Full=Clathrin assembly protein complex 2 alpha-C large chain; AltName: Full=Plasma membrane adaptor HA2/AP2 adap…
MDBLdec1_00884	MAQAQSGSDGGVMVHQDDLSEDDRQGDSVTGVGASGANQQDNNNNNNLEAAQDFMTTGEQGSHPSLVELSTGDNDGDTSMEILRTLQAMSLKDFAAMMKLSTVIFRKGTGKGEEGPVASGGAKKWKKLWCGDMELVEDDLDGQKLEIAGCLLDVLESCIHLPLTLLTPSVLEDFLTNPRTIKWAKVTSSDGKSHTVVDIGKYPLEPTLPHGQFNKAWENLLITYAQVWPAEIMVKWRKHRAYLMHVTDWEKNYESMLLFDIEIHWKYLATRHMFDGDTYFEYHHHCVSDIMLHKLEATLAALTNTAIPSGLQ
MDBLdec1_00885	MNCLHPVFNVVKLRPAPPDPIPSRCAHPPPPPTLVDDEEEYKVEEILDSCIFHQKLQYKVKWQGYGYEEASWEPMVNLSHSHNLICDFHRHHLDAPHQVQRIYLVDPAMHRGAAL
MDBLdec1_00886	MDTRATSRHSTGPSVPYGTPQGAPVHVLEQTALSPSMAAASQLPHHWNDIEMLFQDLAKFLWQHQAELTRFWLRLDYQWPRDIQERVETATLEVVQVKLWALHSKGTINILALYFELIVPIIVDMDRRLSMSRNTKHLSRLAHDVPAERFRSPARDDDLMSMSSRVSDMSRTPSRSSATSSLSNGRCVTVPFKSIIKQSERREHNRLAPVNVTYQGADDVANWRTPGNSPTGSQCSQSPTNHTRQSNTDVSALDDKSWSSRRDVVGEGKRPERPHKGYENFVHPGQNSGEGKEWGRERTAQWAAHRVVGHWGNQHGVNIAPEMRTPTKVGEDRMLLAPSNLEGGCKLPDLSTLMAIVTVWFKNHPDVSSRQAQRIQEVAIQALEDNMPSISGWANGSLG…			RecName: Full=Transposon Ty3-I Gag-Pol polyprotein; AltName: Full=Gag3-Pol3; AltName: Full=Transposon Ty3-2 TYA-TYB polyprotein; Contains: RecName: Full=Capsid protein; Short=CA; AltName: Full=p24; Contains: RecName: Full=Spacer peptide p3; Contains: RecName: Full=Nucleocapsid protein p11; Short=NC; Contains: RecName: Full=Ty3 protease; Short=PR; AltName: Full=p16; Contains: RecName: Full=Spacer …
MDBLdec1_00887	MEIETTDTQEIHSLKALVDCGASGLFLHTHFVQQNNLTTHPLSQPIPVNNVDGTLNMAGSITDVVHLILHYNRHAECVVFAITDLKIDWAAGTVSMSCCPSCCQTCREEVKAECKAQTKLWGAIYLCLDSDDEDDDEVYKGYIPDISPESDSESDSESNTAMDMEANPMEEGDCIFAMTLFGYPTAEEIRASQTTSQHLVEAFACNSMSKSFRNAVPDHL
MDBLdec1_00888	MDPKLDVPTLAPAVEQPEQEAWQRLIAIEGQLQTQAGQIGQVLNSVAELWCIIEQLAIDTARHVPNPIATLNPVLATPAAVQHSPHSTDHLRPAPPDSFDGEREKGRAPINSCDRFMSLVPKAFPDEQTRINWALSYMKEGYAACFTACTLCYPKSYGGVPCF
MDBLdec1_00889	MDTRATSRHSTGPSVPYGTPQGAPVHVLEQTALSPSMAAASQLPHHWNDIEMLFQDLAKFLWQHQAELTRFWLRLDYQWPRDIQERVETATLEVVQVKLWALHSKGTINILALYFELIVPIIVDMDRRLSMSRNTKHLSRLAHDVPAERFRSPARDDDLMSMSSRVSDMSRTPSRSSATSSLSNGRCVTVPFKSIIKQSERREHNRLAPVNVTYQGADDVANWRTPGNSPTGSQCSQSPTNHTRQSNTDVSALDDKSWSSRRDVVGEGKRPERPHKGYENFVHPGQNSGEGKEWGRERTAQWAAHRVVGHWGNQHGVNIAPEMRTPTKVGEDRMLLAPSNLEGGCKLPDLSTLMAIVTVWFKNHPDVSSRQAQRIQEVAIQALEDNMPSISGWANGSLG…
MDBLdec1_00890	MYDYTYDDDYDDYPTYHVDGSYGGYADHAEPNYPDDTLFEGHTDDPHWLTEHDDTYADPEYHQDLSTYLDEDSCTYSEGLVREAGELDGEIYREFEEETDDKACTAPPANVDNGDDPFDAEDLCPFDNPLPNSEWYDNHQFDTATLHPAYCDARDTNHLDTTYHMHTKPKAYTVEDADTEYCTNEEWVTLEVETEAAVEAEAEAAEAEAVEAEAEAEMVVAAEAEVEVEAEAMNKEQGEDIWRTVHPAFFIPPFRSHIPAPPPPPHHLYTISVDPLPKEIWTTINPTFIIPPF
MDBLdec1_00891	MVPANILPDTTGCDPVQLVTRWGMHPSGRPSPIVDLVDHMEEKHVFIMNTQQKSTPSMVPVVNHIYDDSSDYLSDNNVAKNNLAYDFESEDQIVSESHSPSPSVVGGYDYSETHSASMNIEHLACMHQLALHQATDDNALGDNRHIGVKRSVYEPMLGSDYGYDQSSRSDQEEGGSSVDYYDTENEECIYEDTDNLDKPDDGSNYHNSELDEGSEGSDSYFDGY
MDBLdec1_00892	MKEIINRKTHKEPDTSTNPKPESHPEVEVIQSRKYPGPTIEEVEDKELRTMGPMLGLDDPILDEPMQILPEEFEPNENYFSNDELIISYIQGEPVLGIFGEKEAPLTEEHQTSEYTVKRKGQTMGWFTKALYSAQHSYSQHIWIRQKISIAQELAHLHTTEEKEKPKLKTIEEMLPDYYQEYKEVFEKKASEQMLTRRTFDHTINLKPDAVPWDCKVYPLSPKEQEKLDEFLMENLRKGYIRYSNSPMASPFFFVTKKEEGSLQPCQDY
MDBLdec1_00893	MAEQSMNPDPQTTTTPTHCNSELKINLPAVFDGTCSKFKTFILDSGLYLKLNEETYNTPNKRITFLLSYMKGGTAGPWKENFLNENLTKESWGSETTFAEELRKAFKPIDNEGNARTKLRTLKQTRTADEYIADFKVQVGRSKIKEDTPLIEYFMEGLKNKLLEKIFDMEKMPKTLDDWYTTASRFDNQWCRSKALAEQFHGVLHKASHSNQQAP
MDBLdec1_00894	MSLTSPSHTYNAAKARSALQSLGVPRFRSTSPSKLTTRVYMVTKPLYTHATSTDVIILYSGSHEGCLIISALQSLGVPGFEVPATLKPPIEYTLYLTMLCPAMYHYAAILQSCSCEGLPPVPFSGIFIFGAIVAPTKSVARTTSR
MDBLdec1_00895	MAHNPIMPIYSHPTAPVFSSNGPELLQFLFADYVPTNDLWSTIPEFALPHTYANWKAAIITLYPGTSQDHDLAKYHCRVTVKTEDFSHLINKLAQTIEHLNNPNPRLGPQNLRPRSCAMCGHIEHFIGECLDVDQYVHDGKCRRNTDGQVVLPSGVFVPTHIHGRCLKDRFDKWHRQNPGNITTGHLTANANAGQMMFEIMQFGDIATDRPSTADRIEALEHKILALRKEKQVFDGVEIPQCKLFSKPNAAPVNPAASVNEPMKSLIQ
MDBLdec1_00896	MPTPSSSSTSDCTPPPPSISAPPKTANQLPPVHLFSGIPDNHYIPPSSHNFGAVDKNRSNDGPAYQTYAPIVDSTKSGLIFDWCLDLKVMVSVGELCSVAPELQATINKLEALPFIPSPDPPPGAFIVADPYETYLKSLKPGEHAKRLTVTKESHALCSINMLIDEQEDIECIVDSRCQIIAMSKEICHDLGVQYDPTIILNMQSANGTVDASLGLAQNVPCSLGTVTLYLQIHVIRNSAYNILLGCPFDVVTCSNVKTYANNHTIITITDPNTNSVVSIPTFPRDRIKEVTGSHGDIALIIDYDSTSNLASASSYAFISHLDINSDPISDTPILSHLYLSASRLFTSMIPMNSFLASTRTSPSDPVYMFGISTPHLPPFTATSTSLSTPASNSSFVHI…
MDBLdec1_00897	MMDKAWERMKAPSNGLLNNIFQGSIVQRFMGPDKKTHFSLSGDCDTGRYLFALSFDSFNPLQIIANGKRASTGMIAISCLNLPIEERNKPKNMFITVTPGPKEPPIDRASVYLKPIVDAFIQLWKGVRFSRTSAYWFRWLVLYVIILIICDLQAAKKIGCFTGPSQKKSCSCCWFDKDNEKMDGCDPTTWRFRTPDQCRDHAKEYETAATKQQVQRSASTTGICITALLELDYYEPSNFLVVNPMHNLFLGLIKEHVHGILGDRSKPKPTVRVTELQIRITEDPQNPPPTEPAQKLSLHHIIGQLERPLPFDDPQGTKFQKAIKSLQTTGHLGSLLYVACSIGCLPPSVATTPEHDMQPTSTGSQKGKKPSSRRGKKAWKLKALGYTKEDVATQLMSWQ…
MDBLdec1_00898	MVDGTALRRHAEDDRLVKMREMAAEAQKNALPIQQAKLNDTLKKLSEQGRHLSMIPGAEQPLKGQDRYSIDCAIRLVKTISTMGEKIICLQAEVGAIGTASYPNPDAQIDDALSHLSCSAGTTESHSTQQSLTESGIAFWAMAKAIAKQHQPTHNGAIRASTITMEKDLAHVACRVTTPAVVAVCKQTVQGLEELQSLIEDKEQLWQVKLKSQKAKRTVLLAMGMKEYDSGHHFHHIFEDISPFMQLVYLMVVACHLIFHLPRCGTHWLFEVSEFLIQTAVMQACNGTIPEIIREAVKKFPRDICAATNKFQLEPNPTVYAVCPHCYAIHKPSPSEEVDVYPLRCNTEHFNSRCRELLVRPKIIHGYSVNVPII
MDBLdec1_00899	MEVRRKNEGFAQNTMKEAEERRSLVDQFKQLEVDNGHLHSLLSEQKEHISSLYHLSINAANKLELAPTPPRYSYADFELQNKATLRETIGIHQATIHQLDSTLNG
MDBLdec1_00900	MSKPSDYELCRQLKGAKGAVNALVFSKDAKLLFSGALRNEKWGQVTALTYLHIEPPEEEHKASICVRTGQGSLFLYPRSKNSMWFIPKEAMTSAPFAFNDPVKSQAYDALNHRLGVAGHSGQVKVYDVHKCGQYRVTQMNNELINFQSSLHRFGLLLVHSLESGEMACRSAQTSELLWSKTLAGGIGNVALFPDETILLVDNLSTGNFDVYNFPASTPSSSFSLPSTRHFAKQCVFGEAGKVAVCSSDHGRVHVMDIATNSDLIQVVAAASTNGDGHLIAGGSSAIAPAICLWRKQPPKVVPSTPSIPALLPVRFGLTKQAYINIFFGMTVGKPISQGWQGVMGSEALQTDNPFRVAEAHKAAAMDIPTTSSEKDMLAVVVPKMSTGVSSVMPAITVTL…
MDBLdec1_00901	MHNFIHKHLPLMTNRVELAIAPPPALPSITQHVEFTPAHIAYRDNPATQQDRMSVSPPPEEPRDESHRTKQRRGKPGNQIAKPAGEPGRPNCGGFCVEAALRAQGWLKQAIQDFREAV
MDBLdec1_00902	MTSINAVWASADSIRAGPSNILQICSPQFKDLPWQSEELRTEVDLTALTLNGELEYLRKYVAVLSSDESSAGHSKVQESLNKFVDTEQDFLTKQEIESAFSVLMCYRILDIAFFCATKGHELRRPAGITSALMWSSRLPLKNLMDCVMSWHRQQQIHTVLLNFETATFHLSYILKGSIDLPKKMNDLVHELSIDCSEGCMAPPSLSIQNLKCPLQTAMTVSPLCLLMGKDMLDGPGRKLLFECWQCMGFVQRPSAVEEAERELRDVIFDVARGHDCVDRLCCALDTIAKIGVGADNWLPPIVKAVKGAKITEVPLAPGSNTLTLVTSGTTHDRGSTQQESISAAPPPPIHVGGNNDGMGGGQTTEDEQPGVADNHDEESHSGVGGSQLGVGSSHNNTEE…
MDBLdec1_00903	MSYVIGHARTVKKKPKQLIWSKLLLAHNFDQTWIDAIKSSTVHDFTGITSRAGTFVALQDADEFQPEVAWFCFYQVPVWYQWGPEEASNPSYAHLAPLSYQLQEVATVLLQEPLTIPPAESPPARDVGDGLSGHSSGPPKQFIAFLAAREERNKTCLITKTPQACQTCLNRERQPPTISAKVHLWQPSDADLTIWERVPVHSHDREETLMEYSASQRVYDSFSNEWDICAAYGEPDDEEHDEDLFLINRSGRENEEEEEWDPSRQTEPPYGDFSGPRVLTPPPQAAHVYDAEPLDIPRFHLIRIDTPTTSESTNSPSLTSKANALQQEILEILYLFYSYTPPLPLPTSIPAPPSEAECKKLTCLLGLLWKDCKDYITALLVTTLAKSYLDGIISNTRPP…
MDBLdec1_00904	MSLANSIPHNRIPGAFMPDSSIFDFSMPESTMVPVSSSTVVGGGLMNRPEPATRSVPSVKKQVVEERPLKRCRGLITTLLGRGGDDNDDADPKWVCWYSFASCALLDIHFSRRKGGVGLIEATRSSAVKAAEKKAVFATWKYTKAQQNMKLLEAKLNGQAADIKSLKKELDEKKAALENKILKITELLKQLCLTDPTIDEACPFDMTTAGAYMQGHVAQLKECADLAEATKAQLEAETIEVCEANDHLKQALENKIVEITELIGQLRLTDPTIDKAIPFDVATAGAYIQAHVAQLKEHADLAEATKAQLEAEIIEVCVANDHLKEVERQLGLLHPEHQTLQQEYKSKVEELSVKEKWITKLLVAIAAQKEDITKLRRECADLNAQYLDTDDLLETTKRA…
MDBLdec1_00905	MTLRRPAIRIMDDIEHITLALQAYTGVNPRPGEPVPLHQSTEYFVVNKDLQPIIQLQLDIFAYRPFNISVSTKQEPEPGMLTVNVRGKDGARIHFMDIRERPHFDVQQALFKAADRVERQWFTGAYSVFWSEHVMIWKRMGCSPYYASTGTHPLLPFDITEATYLQPPPDSVLSSTDLIAQRAITLQKRTGDLAKLHSDVYSARKKAALRFELDHACTIRNYDFMHGNLVLMWNTKIEKSLNWKMRPRYIRPLIIISRNKGGVYILCELDGSVLHRPVAVFRLLPYFARRTIPFPMSAIDIDTSRLRQLEETDLLDDNDLPDINSNPPTNSDSDSDSDSI
MDBLdec1_00906	MATTSTHSDEFPPIGSEDFSSWIDTFGNNLEVWRSRSGAGMSLLWTEEEEVVGKVVEMIQGRDKYAELLAVLAPAIEATGPVDADMGISEVTPTIGNTMTDMEDGMEKLAGTGEIEQQRADGGELTAATADMVIDEAGGNSSVTEMQRAPESSTTVMDVAADILMDTRVLDGAPVLDKPSSPVAPPMIIAGPSNNNPSPGRFHPYSIPSTSSFDMSKPKPKRKRAASQTPAEVEEDSVRNEPDIVEVSPPAKRRKTVKIKGQIFVLNDSPCLSACGTIHCIEQLAKGKVGICQPCATKKSKCSLTGGKAENAGVKVEHRVTAAEKGKGKEKAPAACKRAQPVQGVSQVVLRGKTGAPTIYHPTTGKPIVGPLSTPAETKALLMHPEYSAEHYMLHIKQQ…
MDBLdec1_00907	MAKDVTWVWGPAQQDAFDTLKHAITSEPILIFPDNGRPFWSPEDDKWHLVAFYLKSLNAVKRNYEIHDKEMLAIICSLEEWRHFLKGAQYQIEIPTDHKNLQYFLTAKKLNQQQARWSLFANFDFVLHHCPGQTMGKPDALSCCPDHGDGSSDNMDIVLLKPEFFAIC			RecName: Full=Retrovirus-related Pol polyprotein from transposon opus; Includes: RecName: Full=Protease; Includes: RecName: Full=Reverse transcriptase; Includes: RecName: Full=Endonuclease [Drosophila melanogaster]
MDBLdec1_00908	MEIETTDTQEIHSLKALVDCGASGLFLHTHFVQQNNLTTHPLSQPIPVNNVDGTLNMAGSITDVVHLILHYNRHAECVVFAITDLKIDWAAGTVSMSCCPSCCQTCREEVKAECKAQTKLWGAIYLCLDSDDKDDDEVYKGYIPYMSPESDSELDLESNTVMDMEADPMEEGDCIFVTTLFAEASAHNSVPKFFHDAVFDHLQDFEDIFSKASFDELPD
MDBLdec1_00909	MSENVIKYSDSLALILTSISKLPPPCLVVMDPELDVPTLAPAVKQPEQEAWQRLITIEGQLQTQASQIGQVLNSVAKLWHIVKKLAIDTAHCVPNPIAALNPMVATLAAVQHSPHYTDCLHPVPPDSFDGKREKGCAFINSCDRFMSLVPKAFPDEQTRINWALSYMKEGYAACFTACTLHYPKSYGGVPCF
MDBLdec1_00910	MPIEKLHDRVLLKHPKGSSVEVLLFGATVISWQSASAWDPQPIERLFLSSKAALDGGKPVRGGIPVVFPCFGVPTHPEHVKLPQHGFARSEIWKWDDVVMDNEAGVSIRLTLEPTEKTRSIYGRPFHLSYVLTLAEHQLSTDLHVTNTSTSTVPPPDTLEFQALLHNYIRAPANQILITPLQNLAYYDKTEPTEQGKLTPKTELRSAVDVKKPTDSVYEDAPQRYEISWPGGGIALRSKNLKDVVVWNPQEGGRQIGDMEDGGWERYVCVEPGFVRGFVKLEPGKTWTGQQVLTVITQEWRLSFVDSSNHHDLLCILCVTHMSLSPSYKQVSLRVQITQIDHTLIQPGPLDNSSFPRVPVIRIYGASSAGKKACLHVHQVYPYFFVEYSGTLTFNYVNR…			RecName: Full=DNA polymerase zeta catalytic subunit; AltName: Full=Protein reversionless 3 [Saccharomyces cerevisiae S288C]
MDBLdec1_00911	MDFVQSLDPAKLVLAETVLSFAVSPFTAPPYNLAIFLFGTYAQENAEALHSLQTFTVLLGASTLLDVVWMTRNEQNGFIKFLTVLILILKIPTFSAFGVALRQRGTQFGALGGPDLSGPTVWSMPGGFMSGGGERYQTVDDERLGPPLRSPASGPPPISNKPTAPEAYQTA
MDBLdec1_00912	MPVFHAPPPPACISRDEYSAADAARQRFVSKSRFPRFLSLPNLQGSSKKTHSNQLDITERHVDSQEPVSLITLDSTNLNTSDEYNDKYEWAIVYENQRGMTLFSIAYYSRLSLLPSDPPPFTIPNASSERSEQLSTLTDYQLPDGTWKWVSKCWMVDMRSDSGEVQHDGFEYNSLFRAHKWSAEVGPCSVGGWVRRRRWIRMMMRPANPRPVPHADRGDGQSSPSVSTSTGSPGRHHHSVGSLFPPSVVSPESELLDGVDEIWVKDDVEGNWSRCRILMKRLGRDGRKLELWRTWLSHYHPDRQHGTEKAHEKHWTEDGLSTPSHSNGSTSAVEQLRVPPKEYLLSVLRVHGSDLLQSFIYPDSRAKFITLLGLAGLLPELNIGLGIGFGASEMDFWSY…			RecName: Full=Meiotically up-regulated gene 65 protein [Schizosaccharomyces pombe 972h-]
MDBLdec1_00913	MDNKFKYKQDIAQALSARINEAYQCLLNPLSRAEYILERHHVPVAETDQVDDIGFMSEIMQARETIEDAEDGNEVANLLDENNAAIKRTVEELEGLVGKERWADAKMAAVRLRYLQGIERAGKRWMADHDKCLMRLALLLRQRRRLLMQFDPSSSKRPFAQQVSAPQLAPKVPRFHTPDPVSSFSLSRQATSSNKAHVVAPAFQMPSSSSLKTRGFGHRNSHPTPHSASTRPLKKRGGKSASFRHLEGPLHEEAYIARVYRTSLLPLKPLHESTPKSSLGNFAMLVTEQLPTYKSIEGLVVDEATGKTNQVWRTTVTVHLDTPTVGVGDHIVKKESEKLAALSAVYQLHALGLIDNPGQLRSKKVDPTETTLSDGSVVRYEQARNFMDYYCRRYGFGKP…			RecName: Full=ATP-dependent DNA/RNA helicase DHX36; AltName: Full=DEAD/H box polypeptide 36; AltName: Full=DEAH box protein 36; AltName: Full=MLE-like protein 1; AltName: Full=RNA helicase associated with AU-rich element ARE [Mus musculus]
MDBLdec1_00914	MDLESIENQSPISAQTVVLIFPSGNVGAPTMDMVARSMFENANMLDEPIIVTMGSPTIKPDVKKESCHRRREHEVSHSQPASRHPSTLALKPSTTKHVTFCLCEGIESDSRPPYPTHNTRSRRRHDQESVQAVDTTARSHSSSVKYITPVEEGERRHPSYLQRSAKSERIIQGLLYYDNNSYSARDVESTARTVHNDNTSVTSTLSEACRKREAIDITHTSPDDILRTSVCPSVPGILGAPQNRRNDGGTLMFMSESSLTELSSAARQSRRAQKKHNEGPSIPKAPCSNISAVEERNALLDLMAQELSHLPCNEVQEALKLIHKKRETVVQAECKSSICSRSSRRSMHPENVALPPSEATMEAVNQSLRQPRRDVETSSQAQACHRAYEHAQNPPPVWE…
MDBLdec1_00915	MALSSAHHSQTDRQTKVLNATIEQMLCAYVATDRTSWAQWLSALAHSYNSFVHSSTTYSPDFLLMGYQPRTSAAVVAPQTDPVACPFIASQKAEEFIKALDLHCKSARDAIILAQERQAKAYNKNRRPIVEFKSGDWALVNPHSLELIDVEGTGKKLVQRTISPFEVMEKINPMVYCLCLPDTYPMHLVFNIEHL
MDBLdec1_00916	MSAPSTWITKSVPYLPITNPGTNPWYMRKGKIIGYLKDPELYANQLKTPEEWEKLAASTETLCAVIEGTLRAQDLANAKTSELPLEENKLCADDNWGPKTTALPDEPLEGDVADLVNLGPDIPDNVKHCLLEVLRKNKDAFGVNGRLGEVNAQVDVPLLLGTKPISILMYGTSPAKRKIIVKQINAWFEAGVIEPSRSPWGFPVVVVYHNGKPHLVVDYHKLNVNTIPDEFPIPRQSEIVQALSSAQVLSIFDVLAGFMQLDMAEEAKHSEHEIAFCQIKEALSNAPMLGHPERRKPYRLYTDASNIALGASLQQVQSIAVGDLKGTPLYDCLAKAWNASASVPSLVLVLAKDMDKGLVDDTTWGLTLDLTIVCVEHVICYWSQTLAQAEHNYSMTKQE…
MDBLdec1_00917	MNRTPTVESVLDSEDVPGRPSLPQHGPILQDESHFSPVRRLAPPHQPLRTSSSTKESQVRSTPNKELYPTYSSLVASTASGISDYKSVDEHSEPVALSLDYPLEPTPIPPEGIQLNYNYNDAEEDPPVLFDTHPFIFEGILNLSNILIRNEILKCSVFRFHNAYNPTIDYDPLDHYGSIDGLLPGRSKEESDIVCNLIIRWETPHNDLHWENLEAAIRKFGDVRGHYLIPLSHSFFPTLVTYIYF
MDBLdec1_00918	MSTHSDEFPPIGSEDFSSWIDAFGNNLEVWQLRSGAGMSLLWTEEKEVVGKVAEMIQGRDEYAELLAVLAPAIKATGPVDSDMGISEVTPTIENTTTEMEDGMEKLAGTGEIEQQRADSGELTAATADMVIDEAGGNSSATEMQRAPESSMMVTDVAADVLMDTRVPDGTPALDKPSSPVAPPTIVAGPSNNNPGPGGFRPYSIPGASSFDASKVPFILIPQKRTPRITTGPCLVFQPKPKRKRATSRTLAEVEEDSVRNEPDIVEVSPLAKWRKTVEIKGQIFVLNDSPCEQCLSACRTIHCIERLAKGKVGVCQPCATKKSKCSLTSGEAENARVKVERRATAAEKGKGKEKAPTACKRAQPVRGASQVVLQGKTGAPMIYHPTTGEPIACPSSTPV…
MDBLdec1_00919	MQTLHLYIIGIRNLIVEVDTRYIKGMLSNPNIQPSASINCWIIAILMFHFELVHVKGTFHGPDGLSCRPRQPRDPDPDPDAVSEFEDWVNHMHNFMHIIQPLRHAHPPLSVQILANTQISSEEENGDTPVTSELRVPRLHNVDNAELVNPEVNQLELMYSDIPQSSAALTEEDRLGLVHQWHLDLKRPPGLSDSQYATFIHYATRFFLDRSCLWHHHPQGAHQLVVSLPSRLSILRSVHDSLGHRRFFATRATLLERFWWPHVHADIVWFVRTCHICQIQQTHKVLIPPIVATPALLFTKVYIDTMFLPASNGYTYIVQGRCLLCHWPEWRTLWKENHRTLGEWLFEDIICRWGGLREIVTDNGKAFIKAVAYLAKKYHINFIRISGYNSCTNGLVERP…
MDBLdec1_00920	MPGVTVKTEDFSHLINKLAQTIEHLNNPNPGLGQQNLRSRSCAMCGHIGHFIGECLDVDQYVHDGKCCRNTDGRVVLPSGVFVPTHICGRCLKDRFDEWHRQNPGNIAARHLTANANAGQMMFEIMQFGDVAMDRLSTADRIEALEREIMALRKEKQVFDGVEIPQRKPFSKPNATPVNPAASVNKPTKSASTSNRPDVASVPEYPKSADKGKGKHVEFADPPHSPMPTPSSSSTADRTLPPPSISAPPKSANQQPPVHPFSGIPNNHYIPPSSRNFGAVNKNRSNNGPAYRTYAPIIDSTKSGLIFDQCLDSKVMVSVGELCSVAPELRGKFREAVTPKRSTAMASVIEEVNDTATINKFEALPFIPSPDPPPGAFIVADPYKTYLKSLKPGEHAERL…
MDBLdec1_00921	MAEQSMNSEPQTTTTLTHHNGKLKINLPAIFNGTCSKFKTFILDSGLYLKLNEETYNTPNKRIMFMLSYMKGGTVGPWKENFLNKNLAKNSWGSDVAFPEELRKAFEPINNEGNT
MDBLdec1_00922	MDTQATSRHLTGPSVPYGTPQGAPVHVLEQTALSLSMAAALQLPHHWNDIEMLFQDLAKFLDIQERVETATLEVVQVKLRALRSKDTINILALYFELIVPIIVDMDRQLSMSRNTKHLSRLAHDMPAEQFRSPARDDDLVSMSSRVSDTSQTPSHSSATSSLSNGRCVTVPFKSIIKRSEHREHNRLAPVNITYRGADDVANWRTLGNSPTGSQRSQSPTNHTWRSNTDVSALDNKSWSSWRDVVGEGQNSGEGKEWGKERTAQWAAHHVVGHWSDQHGANITPETRTPTKVGEDRVLFAPSDLEGGHKLPDPSTLTAIATVWFKNHPDVSSRRAQCIQEVAIRALEDNMPSISGWANGSLGYVDIFKGMLQKLTEMYRSRCEERQQACIEEAEVVTKY…
MDBLdec1_00923	MDPGFPVEDIAPIAILMDELRSEDVQLRLNAIHSIPTIALALGPDRAREELVPFLQDSVDDEDEVLLALAEELGRDFEEYIGGKEYAHVLLGPLENLSAVEETLVRDKAAESITKVAAVLSQAQIEGFYIPLLKRLSQGEWFTSRTSSAALYPAVYAKVSTAIQDELRKGFTALGADDTPMVRRAAAKWLGPLLTHFAQHHVLSDGLPIYRRLQSDDQDSVRLLTVEDLIVLAQRMSPAEVKEQLLKQIRHSIGDKSWRVRYMAANHFNELAGAVGIELVREELIGQYVQLLKDNEAEVRTAAAGQIPGFSKLLDKEVILARIVPCVRDLSQDSSQHVRAALANQISGLAPLLGKDPTIEHLLPLFLHLLKDDFPEVRLNIISKLETVNTVIGIDLLSE…			RecName: Full=Protein phosphatase PP2A regulatory subunit A; AltName: Full=Protein phosphatase 2A 65 kDa regulatory subunit; Short=PR65 [Schizosaccharomyces pombe 972h-]
MDBLdec1_00924	MPSIFHAIILALHATAFTTLCQTAIYAAASPLPLLPTSYLPPAVSPINVTRSLPPSMRIVRHLRSLPAQSTSHATRSEGDPYSQFVDYHQAASKNSRNIKKLAAQSASVSGNNLDFQKKCVTQLNSFRTNVLGQRAALTALTAEKRKPGNGLANYDPNNDLETLFKNTVILDKRTLEAISVLVNNCPILAPVLGPIVYDIKCFLDDILNFCQEFLDAMLNDIQPLLGALVGSTPTAACKGLIVLGLCI
MDBLdec1_00925	MSSNFASFAPYTPPPDEPSNTSSAPTKAPARPWFPSYTSSAYETSYQSGGIPTFGTSAAGGGAVVETSEAQMNPWETRYGLRVDILAAAAYLLGPITALALLILETQNDFVRFHAYQSALLTTPLLILRISVSLVQAPSWIQTIGTWILILPPVYMAARAFLDTTHAGPVYYHLPMIGPIAESWLAEE			RecName: Full=UPF0132 membrane protein MJ1527 [Methanocaldococcus jannaschii DSM 2661]
MDBLdec1_00926	MIDPAAPITLRTRKFITNRLLARRQFVLDVLHPSRPNVSKAELSEKLAALYKTHKDRVVTFGFRTQFGGGRSTGFALIYDDEASQRKFEPRYRLVRSGLEAKVDKPSRKLRKERKNRAKKFRGTKKSKAAEPPKKGK			RecName: Full=40S ribosomal protein S24-1 [Arabidopsis thaliana]
MDBLdec1_00927	MSAEFDDVLTNQPVVIDNGSGTIKAGFAGQDHPKCFFPSFVGRPKHIRVMAGALEGDVFIGRRAQEFRGLLKIKYPMEHGIVTDWDDMERIWNWVYAEELGTLSEEHPVLLTEAPLNPRSNRDVAAQIFFDTFNVPALFNSIQAVLSLYSSGRTTGIVLDSGDGVTHAVPVFEGFSMPHAIRRVDVAGRDVTDYLQLLLRKSGHHLHTTAEREVVRTVKEKCCYVALNPAKEDKDALGRTEEFRLPDGNIVQLASERFRAPEILFNPELIGQEYAGVHQVVVDSINRVDLDLRKSLFSNIVLSGGSTLCRGFGDRLLNEVKKLALKDVKIKIYAPPERKYSTWIGGSILAGLSTFKKMWVSAEEYQEDPDIIHRKSGF			RecName: Full=Actin-2; AltName: Full=Actin II; AltName: Full=Centractin-like protein [Pneumocystis carinii]
MDBLdec1_00928	MTRLACASLLFFLSLFVSSNAILNKWEATNFCKCICFQSNYSILLLNIPDNPSQPCLSCTKQWCLNQNLPICAGALLGDTNPDTATGKEGDVEARCFQRDSPRDQLVVTLFLLTVFGLLLGAGIKGRMARAGLNTDMSQSWSTGRRWWEAWMPQQQTYELGISRFGYSPDREVRMEEYIPVIETSRPRP
MDBLdec1_00929	MSPTSHSKQGSDDPPSRMSDVALRKKKNADAQAAFRARRANYIATLEETVTSLESVVLQLQDSCREARHESQVLRQENARLRHELREREKFWRTLWQAKKTGQDAESDDPPPLPASFSSPHLSNGQMSSMHMHPYGGGVPYRMGDDASMCNGSYETNSTHYHNHASSIPYGGVEADIAGENPPSHRGSKYSPFTYPVHREAPWPSPIAQSTSSGGDSAGVAHSSHSPSFTESPTLTSTDMSFGRFPPEDQKLPLSSLDTAPYTFPSSRSISPTTSTPGSSSSTSLTPFQFSFSDGGHDRSDLDYRRHSHPHGAEVTLHGGTADISLVGPASDAVRYRLANRRDHSGSDRPLLPSLPPVSGSDNGSQQEQGSSDGDSTPYVHSRSRLRRGMTRSRSESQS…
MDBLdec1_00930	MADYVMTLDSDSEGNPPPNPSKDAGREAEDTSLDPEFVFYVSRDPYVDIVSQGEELGDYVRKGMKLDPISVDEIIARRRLTNKRKLDHRDDDEGSSDEERSEASDEDSLDSDVSSEPYQDDEALLDMSDENDEVLLKEHDHSSDEDPGSETQVEKDRKDAFFDSDIRPREAHVSFLTMNLSRPILKALATLGFNKPTPIQVATIPIALLGKDIVGGAVTGSGKTAAFMIPILERLLYRDKGKNAAATRCVILVPTRELAVQCFDVGTRLAAHTDIRVCLIVGGLSVKSQEVALRSRPDIIIATPGRLIDHIHNSPSFTLDILDVLVLDEADRMLSDGFADELSEIVKSCPASRQTMLFSATMTDSVDELVKMSLNKPVRLFVDPRRSTARSLIQEFVRV…			RecName: Full=ATP-dependent RNA helicase DRS1 [Cryptococcus neoformans var. neoformans JEC21]_x005f_x0001_P0CQ93.1 RecName: Full=ATP-dependent RNA helicase DRS1 [Cryptococcus neoformans var. neoformans B-3501A]
MDBLdec1_00931	MAEQSMNPDPQTTTPPTHRNGEIKINLPTVFDGTRSKFKTFILDSGLYLKLNEETYNTPNKRIAFLLSYMKGGTAGPWKENFLNENLTKESWGTEEAFAEELKKAFKPIDDEGDARTRLRTLKQTGTADEYIADFKVQVGRSRIKEDAPLIEYFMEGLRSKLLEKIFDMEKMPKTLDDWYTAASRFDNQWRRSKALAERFRGVLHKTSHPNQQAPQHVPRDPNAMDIDHLTLKERDAHMKKGLCFECHQPGHRASDHRKGKFPGEPRKFNFQKNDPKKGKDAYLKMKALIAELPNDEKEECMKHLEDEAENSKSFQIPISASISERNVDTQSLVDSGAEGLFLDKTFAKENNVPMKELRKPIRTRNVDGTYNKAGPITHYTWLTNRIGKLVTRDLFLIQ…			RecName: Full=Retrovirus-related Pol polyprotein from transposon 297; Includes: RecName: Full=Protease; Includes: RecName: Full=Reverse transcriptase; Includes: RecName: Full=Endonuclease [Drosophila melanogaster]
MDBLdec1_00932	MVQSDALSRRPDLCPEEDTDNEDVVVLPDELFVWTVDLDLRSALAQALMKDDTMMDVIDTLKTKGVLPTKSALEDWKIKDSMLFFQGKCYVPQDLDLRRRITQ
MDBLdec1_00933	MMGFDPRSIPTPYPKTDVPAVEQRIVALQCARDEALATHELAQQKMMKHTTRSFKPFEKGDKVWLESTNLKIGYQTQKLAPKREGPFEVARVLGPLTYQLKLPGQWKIHPVFHASLLSPYEENDVHGPNFISTPPDLVDGEEQYEVEAIVAHKKIGKGYRYLIKWKGYLSAENTWEPASHLENTLQILNDYKRRKHL			RecName: Full=M-phase phosphoprotein 8 [Mus musculus]
MDBLdec1_00934	MELTLRDPIPLPVQLVPPTPAEPTQTRTRTHPPRSSSLPPRPSNIPRVYSPQSPNWETVVIESSYEGTLPLVTNVVSLMAEFRSPLDHTPLNHPLVDNLEHFQDWYRTLDVYESLLPILQPHRSLYVFHQFFRLAQDGRETALQNLATLERLRRDVETSLESTNLIQDTVLHQLICHDILAHTYILRHNSDPHRPLLRCYYRLKYPYADDVIDEDTKPVSASPVYVDGVG
MDBLdec1_00935	MPYSDAENTDNNYDEVAAPQALPLGPGAYVTPGQRSSRHELVAQPALSRVCPPRTSDPTTCNATVGTGNLPAQHTPRWNPLADEVKLEDEGVFETPGYYPETLDEDDQADAERAAQIALELAIDAWFAWQPLVSHNHAQCLRTIAAETVSTSYEQHKMLYRDSYDSASEYKLLIQQLTEEYLQRRLERKSQRGSITPTPQGSPVRVASPGLRFFSTTDSPVVVGQSGSPSREVPSHLHGASIMPAESMSTDAVLDAAVERLNEQCMPDETNEQYVARQAAAQREYHHRTTPSRPIDETVKPPSSSSGHIRIPDARGRTGLFERVGDRIAGQRIRDSQMREFGFSTADDQGIRFEGGHSRDIMREEFIASQPSEPVVHNRKTFARLKATAMQQRIKTEDL…			RecName: Full=Retrovirus-related Pol polyprotein from transposon 17.6; Includes: RecName: Full=Protease; Includes: RecName: Full=Reverse transcriptase; Includes: RecName: Full=Endonuclease [Drosophila melanogaster]
MDBLdec1_00936	MGGGEKMLLKIHKQWIHWEVEVWLEALVLAEAAGGRMLNGAGSARMVKQGGKAREVMLSLRVGQVESKGDNDIHTGVEKVLVNWQKVVVVEKGQMVIKEDVWQLEVFQGLLTNIYSTSTTPSPIQGSVLTNNASASPGAVTCQGINSNATVRPEEELKHTPMLPPPEAPPVEAIIKIQCFPTPPAIHVRTLTSLVKISLKDYMLRKQKWNQEKVAVVGTGSAGTRSGISHARMINVSNMFLLGLASLTTQFKLAFQVLLAIGLDKYSILALMVNR
MDBLdec1_00937	MSQYIGSYTSTCDLCQQMKVRRQALMGRLHLLPILEGHWNIMSVDFIVELLESHGYDVVMVVVDSVGKQAHFIPTHTTCTVMGAANLYHKNVWKLHGLPDAFVSDHQPQFIAEFTHELYCLLGIKLSTSTAYHPQSNGQTEHVNQELEQYLRVFCNEQQDDWDDLLLEAEFQYNNHVHSATKYTPLMLDTSRNPRMGFEPCPQNSNNELANEFFDCMKLAQEEAKVALIKAKDDMARYYDQHHTPALEYKPGDCVYLEASDIHTTWPSKKLSHCYLGPYTVKCQIGPLAYQLCLPCAMSRLHPVFNAVKLCPALLDPIPGRHAHLPPPPTLVDDEEEYEVEEILDSCIFHRKLQYKIKWQGYGYEEASWEPMVNLSHSRNLICDFHRHHLDALH			RecName: Full=Transposon Ty3-G Gag-Pol polyprotein; AltName: Full=Gag3-Pol3; AltName: Full=Transposon Ty3-1 TYA-TYB polyprotein; Contains: RecName: Full=Capsid protein; Short=CA; AltName: Full=p24; Contains: RecName: Full=Spacer peptide p3; Contains: RecName: Full=Nucleocapsid protein p11; Short=NC; Contains: RecName: Full=Ty3 protease; Short=PR; AltName: Full=p16; Contains: RecName: Full=Spacer …
MDBLdec1_00938	MTIGKGRPSQNNTRPSSSDVPSPSAANATGLQKRVSSRLTSGSSPIAGGAHPSNRPPPSFVELDAKGKARAVPAVNRTPTVESVPDSEDIPVRPSLPQHGPILQDESHFSPVRRLAPPHQPLGTSSSTKESQVGSMPNKELYPTYSSLVASTASGVSDYKSVDEHSEPVAPSLDYPLEPTPILPEGIQLNYNYNDAEDDPPASFDTHPFIFEGIPNLSNILIRNETLECSVFRFHNAYDPALDYDPLDRYGSIDGLLPGRSKEESDIVRNLIIRWETPHNDLRWENLEAAVRKFSDLSLEPKDLICYEGPSIQYSLNKPRLEEISQILLAVHQILDGVSSPSFTGVELPPYRCPSYGLDFPGEDCDGYETHSSHDSTRTSIRSAFGTQSPRTELRKLLG…			RecName: Full=Retrovirus-related Pol polyprotein from transposon gypsy; Includes: RecName: Full=Reverse transcriptase; Includes: RecName: Full=Endonuclease [Drosophila melanogaster]
MDBLdec1_00939	MNPNDSQKFTSPRLRSFASYNDELVIDHRFPVHRRDMPVFEQLCGRIIHTRGNAPHYLLWSCNSNQTPFFPGTKPENWNTRLDEDRSLRWFDGHLGRFDATVSPQYLDERVWRAFIIRPTIGFARRASQPEFERIYSVWDNVANRLKPKYIEALENHLVQLETAIDERASMQNTLANYWGLRPTTPSLAQIRLLRSCATYEEAVDQCAKIQRGLKEKAAWIEFTDRLRGSAPDSLKDLVMEGVMPAQEEFLGAWINGYKEQEALWLLQLRAPCFIIRELEPLENWVWTTSRDTRKSWTAGTEVELLKSSEYDEIAFRNGSNARDYTTPQPHKAVPSTNGEDYSSSPYTLGWTTDQTGYRPHRILSPPRLSPDASEHIKDPNKKPPVNLALAAPEPELVH…
MDBLdec1_00940	MGKPDALSRHPDHRDGSSDNTDIVLLKLEFFAICALEGLAPVGEEEQILQDIHQGNRGNMHEDIVAKAAAMLKSAHSRVWSVKSVEWAEEQGVLTFHGRIYVPNDPDLWHQIVKLHHDSHIAGHPGHWKMLELVSWNYWWPQMSWYIGSYTSTCDLCQQMKVQRQALMGRLHLLPILEGHWNVMSVDFIVELLESHGYDVVMVVVDSVGKQAHFIPTHTTCTMMGAANLYHKNIWKLHRLPDAFISDCRPQFVAEFTCELYCLLGIKLSTSTAYHPQSNSQMEHVNQELEQYLQVFCNEQQDDWDNLLLEVELQYNNYVHSVTKYTLFMLDTSWNPHMGFELHPWNSNNKSANKFFDHMKLAQEKAKAALVKAKDNMARYYDQCCTPAPEYKPGDCVYL…			RecName: Full=Transposon Ty3-G Gag-Pol polyprotein; AltName: Full=Gag3-Pol3; AltName: Full=Transposon Ty3-1 TYA-TYB polyprotein; Contains: RecName: Full=Capsid protein; Short=CA; AltName: Full=p24; Contains: RecName: Full=Spacer peptide p3; Contains: RecName: Full=Nucleocapsid protein p11; Short=NC; Contains: RecName: Full=Ty3 protease; Short=PR; AltName: Full=p16; Contains: RecName: Full=Spacer …
MDBLdec1_00941	MLHGCGDLHSRMPLTPLKHAITSEPVLIFPDDGQPFWVEADSLDFTTGVVLSQQSPEDEKWHLVAFYLKSLNAVKWNYKIHDKEMLAIIHLLKEWRHFLEGAQHQIKIHTDHKNLQYFLTAKKLN
MDBLdec1_00942	MDGTLNTAGSITDIVDLVLHYNGHVGHATCREEVKAECKAWTKLWAAICVCHTGGVPLPEPDLDDVLDLCPDSDDEDNDEVYKGYIPDMSPESDSESDLESNIAMDTEADPMEEGDHIFATTLFSYPTAEEIQASQTTSQCLAEAFACNSVPKSFRNAIPDHLQDFEDIFSKASFDELPDQKQ
MDBLdec1_00943	MDPELDVPTLAPAVEQPEQEAWQRLITVEGQLQTQAGQIGQVLNSVAELQCIIEQLAIDTACRVPNPVATPNPMPATPAAAQHSPHSTDRLCPAPPDSFDGEREKGHAFINSCDLFMSLVPKAFPDEQTHINWALLYMKGGRATRFTAHTLCYPKSYGGVPCFRSYAEFYMEFISSFCPRDEKQTAATTLETADYYQGAWSVDNYIDAFQDLMEESNFPDGAQLMFRFRCGLEKRIKDKVTGMVDGRPSDEHVDQWIEAIHLVDYNTQANCDFHASAKP
MDBLdec1_00944	MPLTPFHINDMPFVIPQGSNPNTLGLYINGPAFTTPADIAPCFRSGGDVMDWEAYMGTTGALTNTTLPNPQPSTIGLSSGQTTSARMALTEMSTTILLIGYPLQPNLFHDGNYGSQLLLPSWRMGGVSSPALMTPLVTAFSSTGALPTQLGGASNPSPPHPMAVPSSPSALRRAGSAVAPALLVMLNSLGQNLPQDIAHIVYHLGFNLNVLCAVSQFRSSLVTDDNSLMTFSFTLTEVPLPEV
MDBLdec1_00945	MPLTPFHINDMPFVIPQGSNPNTLGLYINGPAFTTPADIAPCFRSGGDVMDWEAYMGTTGALTNTTLPNPQPSTIGLSSGQTTSARMALTEMSTTILLIGYPLQPNLFHDGNYGSQLLLPSWRMGGVSSPALMTPLVTAFSSTGALPTQLGGASNPSPPHPMAVPSSPSALRRAGSAVAPALLVMLNSLGQNLPQDIAHIVYHLGFNLNVLCAVSQFRSSLVTDDNSLMTFSFTLTEVPLPEV
MDBLdec1_00946	MDPELDVPTLAPAVEQPEQEAWQRLITVEGQLQTQAGQIGQVLNSVAELQCIIEQLAIDTACRVPNPVATPNPMPATPAAAQHSPHSTDRLCPAPPDSFDGEREKGHAFINSCDLFMSLVPKAFPDEQTHINWALLYMKGGRATRFTAHTLCYPKSYGGVPCFRSYAEFYMEFISSFCPRDEKQTAATTLETADYYQGAWSVDNYIDAFQDLMEESNFPDGAQLMFRFRCGLEKRIKDKVTGMVDGRPSDEHVDQWIEAIHLVDYNTQANCDFHASAKP
MDBLdec1_00947	MSCCPSHCQTCREEVKAECKAWTKLWAAICVCHTGGVPLPEPDLDDVLDLCPDSDDEDNDEVYKGYIPDMSPESDSESDLESNIAMDTEADPMEEGDHIFATTLFSYPTAEEIQASSTPSACKVYPLAPNEQLELDVFLEENLKSSCIQPSKSPLASLVFFIKKKDGSLWLVQDYQTLNALMVKNHYPLPLISKLINNLWHKAAFQTNCGLFEPLVMFFGLTNSLATFQTMMNDIFHDLIVEGVVCIYLDDILIYTKTLEEHCHITCLILDHLHEYHLFLKPKKCKFEKMEIEYLGLVISHGMVSMDPVKVAGVAEWPTLKNKKEDFSHHVQPLFDLTAKDHAITSEPVLIFPDDGQPFWVEADSLDFTTGVSLNAVKWNYKIHDKEMLAIIHLLKEWR…			RecName: Full=Transposon Tf2-1 polyprotein; AltName: Full=Retrotransposable element Tf2 155 kDa protein [Schizosaccharomyces pombe 972h-]_x005f_x0001_P0CT35.1 RecName: Full=Transposon Tf2-2 polyprotein; AltName: Full=Retrotransposable element Tf2 155 kDa protein [Schizosaccharomyces pombe 972h-]_x0001_P0CT37.1 RecName: Full=Transposon Tf2-4 polyprotein; AltName: Full=Retrotransposable element Tf2…
MDBLdec1_00948	MGKPDALSRHPDHRDGSSDNTDIVLLKLEFFAICALEGLAPVGEEEQILQDIHQGNRGNMHEDIVAKAAAMLKSAHSRVWSVKSVEWAEEQGVLTFHGRIYVPNDPDLWHQIVKLHHDSHIAGHPGHWKMLELVSWNYWWPQMSWYIGSYTSTCDLCQQMKVQRQALMGRLHLLPILEGHWNVMSVDFIVELLESHGYDVVMVVVDSVGKQAHFIPTHTTCTMMGAANLYHKNIWKLHRLPDAFISDCRPQFVAEFTCELYCLLGIKLSTSTAYHPQSNSQMEHVNQELEQYLQVFCNEQQDDWDNLLLEVELQYNNHVHSVTKYTLFMLDTSWNPHMGFELHPWNSNNKSANKFFDHMKLAQEKAKAALVKAKDNMARYYDQCCTPAPEYKPGDCVYL…			RecName: Full=Transposon Ty3-G Gag-Pol polyprotein; AltName: Full=Gag3-Pol3; AltName: Full=Transposon Ty3-1 TYA-TYB polyprotein; Contains: RecName: Full=Capsid protein; Short=CA; AltName: Full=p24; Contains: RecName: Full=Spacer peptide p3; Contains: RecName: Full=Nucleocapsid protein p11; Short=NC; Contains: RecName: Full=Ty3 protease; Short=PR; AltName: Full=p16; Contains: RecName: Full=Spacer …
MDBLdec1_00949	MLTDTTSNAFILAALIAMVVWMIRLTIFFFSRRRQWERRMFEQEQGGNRLSSHPMELTLRDPIPLPVQLVPPTPAEPTRTRTRTRPPRSNSLPPQLSNIPRVYSPQSPNWETVVIESSYDGTLPLATNVVSLMAEIRIPLDHIPPSHPLIENLEHFQDWYRTLDAYESLLPILRPHRSLFVFHQFFRLAQDGRETALQNLATLERLKRDVENSLESANLIQDTVLRQLICHDILTHVHGRYDPPLPPPYPVSPQTAPPSPSTPKPPLSRAQRRRLRREAAFQLTRSTPAEASLISTPPAQLSRPASTTPVLLLPAEIPTCRRCDRQGHMASQCLTCICRWCGMMDADHADNDCVISRDQDSIYQDLGGDAFDEEGIHNMIGE
MDBLdec1_00950	MNPDPQTTTPPTHRNGEIKINLPAVFDGTRSKFKTFILDSGLYLKLNEETYNTPNKRIAFLLSYMKGGTAGPWKENFLNENLTKDSWGTEEAFAEELKKAFEPIDDEGDARTRLRTLKQTGTADEYIADFKVQVGRSRIKEDAPLIEYFMEGLRSKLLEKIFDMEKMPKTLDDWYTATSRFDNQWRRSKALAERFHGVLHKTSHPNQQAPRHVPRDPNTMDIDRLTLEERDAHMKKGLCFECHQPGHRASDHRKGKFPGKPRKFNFQKNDPKKGKDAYLKMKALIAELPDDEKEECMKHLEDEAENSKSFRIPISASISERNVDTQSLVDSGAEGLFLDKTFAKENNVPMKELRKPIRTKNVDGTYNKAGPITHYTWLTNRIGKLVTRDLFLIQDLGDE…			RecName: Full=Transposon Tf2-1 polyprotein; AltName: Full=Retrotransposable element Tf2 155 kDa protein [Schizosaccharomyces pombe 972h-]_x005f_x0001_P0CT35.1 RecName: Full=Transposon Tf2-2 polyprotein; AltName: Full=Retrotransposable element Tf2 155 kDa protein [Schizosaccharomyces pombe 972h-]_x0001_P0CT37.1 RecName: Full=Transposon Tf2-4 polyprotein; AltName: Full=Retrotransposable element Tf2…
[truncated: 13,549 more rows]

## Sheet: Table S4
Table S4 Fast expanded gene family in L. decastes.
Gene_family	p-value	change_number	gene_id
OG0000001	0	500	MDBLdec1_00298, MDBLdec1_00299, MDBLdec1_00300, MDBLdec1_00301, MDBLdec1_00302, MDBLdec1_00303, MDBLdec1_00308, MDBLdec1_00309, MDBLdec1_00311, MDBLdec1_00312, MDBLdec1_00313, MDBLdec1_00470, MDBLdec1_00558, MDBLdec1_00560, MDBLdec1_00561, MDBLdec1_00562, MDBLdec1_00621, MDBLdec1_00622, MDBLdec1_00623, MDBLdec1_00624, MDBLdec1_00625, MDBLdec1_00633, MDBLdec1_00634, MDBLdec1_00640, MDBLdec1_00641,…
[truncated: 57 more rows]

## Sheet: Table S5
Table S5 CAZymes annotation of the predicted genes in L. decastes.
CAZymes_family	gene_id
[truncated: 156 more rows]

## Sheet: Table S6
Table S6 Abundances of proteins identified in proteomic analysis.
[truncated: 1,072 more rows]

[truncated: 1 more sheets: Table S7]
